# Supplementary material for: Expanded genome-wide comparisons give novel insights into population structure and genetic heterogeneity of Leishmania tropica complex
Source: PLoS Negl Trop Dis. 2020 Sep 18;14(9):e0008684. doi: 10.1371/journal.pntd.0008684 (PMC7526921; doi:10.1371/journal.pntd.0008684)
Supplement: S1 Table — Isolates sequenced in this study are shown in red. a coverage = (read count *read length*2) / total genome size; Genome size estimate = 33Mbp; b in genes/ megabase; c collected from P. arabicus; NA: not available. (XLSX) [file pntd.0008684.s004.xlsx]

## Sheet: Sheet3
Table S1. Comparison of the genome contents, geographical origin and genome characteristics. Isolates sequenced in this study are shown in red.
	Sample	Origin	Year of Isolation	Reads	Sequence Length	Coveragea	Gene densityb	Coding genes	Pseudo genes	Genes with function	Pseudo genes with function	Non-coding genes	Genes with CDSs	Overall GC%	Coding GC%	Reference
1	LT1	Lebanon	2014	23899971	101	146.297	256	8025	445	4616	214	114	67	59.9	63	This study
2	LT2		2014	20159085	101	123.398	256	8025	462	4605	224	113	72	59.9	63
3	ATCC50129	Azerbaijan	1974	4110248	250	62.2765	257.3	7943	428	4569	201	114	74	59.88	62.82
4	L590	Israel	1990				257	8039	432	4624	206	114	75	59.9	63
5	LRC-L747		2002	4931529	100	29.8881	256	8016	460	4612	220	113	72	59.9	63	Iantorno et al, 2017 [1]
6	E50		NA	4661788	100	28.2533	257	8035	444	4614	209	113	76	59.9	63
7	LRC-L810c		2000	5388699	100	32.6588	256	8011	466	4598	227	112	66	59.9	63
8	Ackerman		NA	5533923	100	33.5389	256	8025	454	4614	218	113	74	59.9	63
9	Kubba	Syria	NA	4596833	100	27.8596	256	8030	450	4612	214	114	72	59.9	63
10	MN-11	Jordan	NA	5122833	100	31.0475	256	8006	463	4619	220	116	78	59.9	63
11	MA-37		1994	4685094	100	28.3945	255	7992	473	4603	232	113	75	59.9	63
12	KK27	Afghanistan	1988	4930467	100	29.8816	256	8025	454	4614	218	113	74	59.9	63
13	Rupert		1987	5034723	100	30.5135	256	8006	460	4606	220	114	70	59.9	63
14	Azad		1982	4802528	100	29.1062	256	8026	456	4618	221	114	77	59.9	63
15	K112_1	India	1991	5675298	100	34.3957	256	8008	465	4605	221	113	72	59.9	63
16	K26_1		1990	5254971	100	31.8483	256	8021	453	4607	221	114	74	59.9	63
17	Melloy	Saudi Arabia	1991	5193900	100	31.4782	256	8025	449	4614	218	113	74	59.9	63
18	Boone		1991	5249720	100	31.8165	256	8023	443	4619	213	114	74	59.9	63
19	Ltr_16	Morocco	2016	6135473	108	40.1595	256.71	8041	437	4628	207	114	75	59.9	62.84	Bussotti et al, 2018 [2]
	Average					44.6006	256.158	8016.95	452.316	4610.37	217.053	113.579	73.2105	59.8989	62.9821
a coverage = (read count *read length*2 ) / total genome size; Genome size estimate=33Mbp; b in genes/ megabase; c collected from P. arabicus; NA: not available
References
1. Iantorno SA, Durrant C, Khan A, Sanders MJ, Beverley SM, Warren WC, et al. Gene expression in Leishmania is regulated predominantly by gene dosage. MBio. 2017;8:e01393-17. 2. Bussotti G, Gouzelou E, Boité MC, Kherachi I, Harrat Z, Eddaikra N, et al. Leishmania genome dynamics during environmental adaptation reveal strain-specific differences in gene copy number variation, karyotype instability…
