# Supplementary material for: Expanded genome-wide comparisons give novel insights into population structure and genetic heterogeneity of Leishmania tropica complex
Source: PLoS Negl Trop Dis. 2020 Sep 18;14(9):e0008684. doi: 10.1371/journal.pntd.0008684 (PMC7526921; doi:10.1371/journal.pntd.0008684)
Supplement: S2 Table — SNPs annotations were obtained using the SNPEff software [52]. dS: synonymous and dN: non-synonymous SNPs; 5’UTR and 3’UTR and gained stop codons are also listed. (XLSX) [file pntd.0008684.s005.xlsx]

## Sheet: Ltr16
TranscriptId	Genomic Location (Gene)	dN/dS	dN+dS	variants_impact_HIGH	variants_impact_LOW	variants_impact_MODERATE	variants_impact_MODIFIER	variants_effect_downstream_gene_variant	variants_effect_missense_variant	variants_effect_stop_gained	variants_effect_synonymous_variant	variants_effect_upstream_gene_variant
LTRL590_000005000.1	LTRL590_SCAF000002:283..828(+)	#DIV/0!	0	0	0	0	15	15	0	0	0	0
LTRL590_000005100.1	LTRL590_SCAF000002:1,789..4,101(+)	0	1	0	1	0	20	18	0	0	1	2
LTRL590_000005200.1	LTRL590_SCAF000002:5,331..7,991(+)	1.5	10	0	4	6	17	7	6	0	4	10
LTRL590_000005300.1	LTRL590_SCAF000002:8,587..8,826(+)	#DIV/0!	0	0	0	0	25	7	0	0	0	18
LTRL590_000005500.1	LTRL590_SCAF000005:1..308(-)	3	4	0	1	3	14	0	3	0	1	14
LTRL590_000005600.1	LTRL590_SCAF000005:1,168..2,493(-)	0.333333	4	0	3	1	14	14	1	0	3	0
LTRL590_000005700.1	LTRL590_SCAF000007:1,127..2,140(-)	0	2	0	2	0	15	15	0	0	2	0
LTRL590_000005800.1	LTRL590_SCAF000008:449..3,187(+)	#DIV/0!	0	0	0	0	4	4	0	0	0	0
LTRL590_000005900.1	LTRL590_SCAF000008:4,181..4,516(+)	#DIV/0!	0	0	0	0	4	4	0	0	0	0
LTRL590_000006000.1	LTRL590_SCAF000009:407..1,029(+)	#DIV/0!	1	0	0	1	3	0	1	0	0	3
LTRL590_000006100.1	LTRL590_SCAF000012:48..2,606(+)	1.28571	16	0	7	9	5	5	9	0	7	0
LTRL590_000006400.1	LTRL590_SCAF000019:597..1,211(-)	#DIV/0!	5	0	0	5	6	6	5	0	0	0
LTRL590_000006500.1	LTRL590_SCAF000021:319..1,077(+)	#DIV/0!	0	0	0	0	23	23	0	0	0	0
LTRL590_000006600.1	LTRL590_SCAF000021:1,948..2,889(+)	0	1	0	1	0	27	24	0	0	1	3
LTRL590_000006700.1	LTRL590_SCAF000021:4,707..5,681(+)	0	1	0	1	0	27	10	0	0	1	17
LTRL590_000006800.1	LTRL590_SCAF000021:6,372..6,695(+)	#DIV/0!	0	0	0	0	27	4	0	0	0	23
LTRL590_000006900.1	LTRL590_SCAF000022:2,474..3,376(+)	0.333333	4	0	3	1	46	33	1	0	3	13
LTRL590_000007000.1	LTRL590_SCAF000022:4,098..5,354(+)	0.25	5	0	4	1	60	39	1	0	4	21
LTRL590_000007100.1	LTRL590_SCAF000022:6,381..7,313(+)	0.5	3	0	2	1	63	29	1	0	2	34
LTRL590_000007200.1	LTRL590_SCAF000022:8,041..9,849(+)	0.8	9	0	5	4	52	18	4	0	5	34
LTRL590_000007300.1	LTRL590_SCAF000022:10,490..11,332(+)	0	1	0	1	0	50	11	0	0	1	39
LTRL590_000007400.1	LTRL590_SCAF000022:12,258..13,106(+)	0	1	0	1	0	45	16	0	0	1	29
LTRL590_000007500.1	LTRL590_SCAF000022:14,327..18,166(+)	0.333333	12	0	9	4	43	25	3	0	9	18
LTRL590_000007600.1	LTRL590_SCAF000022:19,057..20,007(+)	0	1	0	1	0	47	24	0	0	1	23
LTRL590_000007700.1	LTRL590_SCAF000022:20,942..22,153(+)	0	2	0	2	0	52	24	0	0	2	28
LTRL590_000007800.1	LTRL590_SCAF000022:22,937..23,458(+)	0	2	0	2	0	43	18	0	0	2	25
LTRL590_000007900.1	LTRL590_SCAF000022:24,898..25,539(+)	#DIV/0!	1	0	0	1	33	9	1	0	0	24
LTRL590_000008000.1	LTRL590_SCAF000022:26,379..28,238(+)	0	2	0	2	0	25	1	0	0	2	24
LTRL590_000008100.1	LTRL590_SCAF000022:28,843..29,100(+)	#DIV/0!	0	0	0	0	15	0	0	0	0	15
LTRL590_000008200.1	LTRL590_SCAF000022:31,659..31,916(+)	#DIV/0!	0	0	0	0	3	0	0	0	0	3
LTRL590_000008300.1	LTRL590_SCAF000025:7..1,295(+)	#DIV/0!	1	0	0	1	0	0	1	0	0	0
LTRL590_000008400.1	LTRL590_SCAF000026:1..444(+)	#DIV/0!	0	0	0	0	2	2	0	0	0	0
LTRL590_000008500.1	LTRL590_SCAF000031:99..281(-)	#DIV/0!	0	0	0	0	7	5	0	0	0	2
LTRL590_000008600.1	LTRL590_SCAF000032:540..920(-)	3	4	0	1	3	15	8	3	0	1	7
LTRL590_000008700.1	LTRL590_SCAF000032:1,066..1,387(-)	1.5	5	0	2	4	13	13	3	0	2	0
LTRL590_000008800.1	LTRL590_SCAF000033:1..1,651(-)	#DIV/0!	1	0	0	1	12	0	1	0	0	12
LTRL590_000008900.1	LTRL590_SCAF000033:3,642..4,904(-)	1	6	1	3	3	6	6	3	0	3	0
LTRL590_000009000.1	LTRL590_SCAF000036:1..885(-)	#DIV/0!	0	0	0	0	62	0	0	0	0	62
LTRL590_000009100.1	LTRL590_SCAF000036:3,618..4,937(-)	2	12	0	4	8	93	38	8	0	4	55
LTRL590_000009200.1	LTRL590_SCAF000036:13,655..15,427(-)	0.833333	11	0	6	5	148	72	5	0	6	76
LTRL590_000009300.1	LTRL590_SCAF000036:23,689..27,135(-)	1.625	21	0	8	14	135	68	13	0	8	67
LTRL590_000009400.1	LTRL590_SCAF000036:33,974..34,336(-)	0	2	0	2	0	103	64	0	0	2	39
LTRL590_000009500.1	LTRL590_SCAF000036:36,250..37,119(-)	#DIV/0!	1	0	0	1	106	56	1	0	0	50
LTRL590_000009600.1	LTRL590_SCAF000036:38,708..39,577(-)	0	1	0	1	0	120	43	0	0	1	77
LTRL590_000009700.1	LTRL590_SCAF000036:40,355..42,349(-)	0.909091	21	0	11	10	106	42	10	0	11	64
LTRL590_000009800.1	LTRL590_SCAF000036:44,501..45,148(+)	0.666667	5	0	3	2	133	57	2	0	3	76
LTRL590_000009900.1	LTRL590_SCAF000036:45,889..47,004(+)	0.142857	8	0	7	1	111	45	1	0	7	66
LTRL590_000010000.1	LTRL590_SCAF000036:50,467..52,991(+)	7	8	0	1	7	56	0	7	0	1	56
LTRL590_000010100.1	LTRL590_SCAF000037:1..531(+)	1	2	0	1	1	3	3	1	0	1	0
LTRL590_000010200.1	LTRL590_SCAF000037:675..935(+)	#DIV/0!	0	0	0	0	5	3	0	0	0	2
LTRL590_000010300.1	LTRL590_SCAF000040:865..1,488(-)	#DIV/0!	0	0	0	0	2	2	0	0	0	0
LTRL590_000010400.1	LTRL590_SCAF000042:38..442(-)	#DIV/0!	0	0	0	0	4	0	0	0	0	4
LTRL590_000010500.1	LTRL590_SCAF000043:1..919(-)	#DIV/0!	1	0	0	1	16	0	1	0	0	16
LTRL590_000010600.1	LTRL590_SCAF000044:1,053..1,555(-)	#DIV/0!	0	0	0	0	2	2	0	0	0	0
LTRL590_000010700.1	LTRL590_SCAF000045:1..1,290(-)	1	6	0	3	3	0	0	3	0	3	0
LTRL590_000010800.1	LTRL590_SCAF000046:274..573(-)	3	4	0	1	3	44	0	3	0	1	44
LTRL590_000010900.1	LTRL590_SCAF000046:2,107..2,742(-)	2	3	0	1	2	45	13	2	0	1	32
LTRL590_000011000.1	LTRL590_SCAF000047:1..1,416(-)	#DIV/0!	3	1	0	3	1	0	3	0	0	1
LTRL590_000011100.1	LTRL590_SCAF000048:525..1,427(-)	#DIV/0!	0	0	0	0	3	3	0	0	0	0
LTRL590_000011700.1	LTRL590_SCAF000057:313..2,079(-)	#DIV/0!	0	0	0	0	2	1	0	0	0	1
LTRL590_000011800.1	LTRL590_SCAF000058:1..1,280(-)	1.5	5	1	2	3	0	0	3	1	2	0
LTRL590_000011900.1	LTRL590_SCAF000058:1,587..2,450(-)	#DIV/0!	0	0	0	0	6	6	0	0	0	0
LTRL590_000012000.1	LTRL590_SCAF000059:1..566(-)	#DIV/0!	1	0	0	1	9	0	1	0	0	9
LTRL590_000012100.1	LTRL590_SCAF000059:1,454..3,709(-)	#DIV/0!	2	0	0	2	14	2	2	0	0	12
LTRL590_000012200.1	LTRL590_SCAF000059:8,009..10,849(-)	#DIV/0!	1	0	0	1	11	11	1	0	0	0
LTRL590_000012400.1	LTRL590_SCAF000062:671..3,451(-)	0	1	0	1	0	14	0	0	0	1	14
LTRL590_000012500.1	LTRL590_SCAF000062:4,124..5,131(-)	0	2	0	2	0	22	3	0	0	2	19
LTRL590_000012600.1	LTRL590_SCAF000062:6,374..12,154(-)	2.125	25	0	8	17	17	10	17	0	8	7
LTRL590_000012700.1	LTRL590_SCAF000062:14,467..18,060(-)	1	2	0	1	1	28	24	1	0	1	4
LTRL590_000012800.1	LTRL590_SCAF000062:19,691..20,539(-)	#DIV/0!	0	0	0	0	8	5	0	0	0	3
LTRL590_000012900.1	LTRL590_SCAF000062:21,365..22,795(-)	#DIV/0!	0	0	0	0	8	4	0	0	0	4
LTRL590_000013000.1	LTRL590_SCAF000062:23,458..26,115(-)	0	1	0	1	0	12	5	0	0	1	7
LTRL590_000013100.1	LTRL590_SCAF000062:28,664..28,960(-)	#DIV/0!	0	0	0	0	9	5	0	0	0	4
LTRL590_000013200.1	LTRL590_SCAF000062:32,119..32,508(-)	#DIV/0!	0	0	0	0	20	7	0	0	0	13
LTRL590_000013300.1	LTRL590_SCAF000062:37,153..37,404(-)	1	2	0	1	1	11	9	1	0	1	2
LTRL590_000013400.1	LTRL590_SCAF000064:2,268..2,609(-)	#DIV/0!	1	0	0	1	30	29	1	0	0	1
LTRL590_000013500.1	LTRL590_SCAF000067:1,286..1,489(-)	#DIV/0!	0	0	0	0	20	1	0	0	0	19
LTRL590_000013600.1	LTRL590_SCAF000068:1..835(-)	0	2	0	2	0	2	0	0	0	2	2
LTRL590_000013700.1	LTRL590_SCAF000069:1,165..2,160(-)	#DIV/0!	0	0	0	0	2	2	0	0	0	0
LTRL590_000013800.1	LTRL590_SCAF000075:497..1,473(+)	1.66667	8	0	3	5	3	0	5	0	3	3
LTRL590_000013900.1	LTRL590_SCAF000076:1..372(+)	0	2	0	2	0	10	10	0	0	2	0
LTRL590_000014000.1	LTRL590_SCAF000077:2,266..2,499(+)	#DIV/0!	1	0	0	1	48	29	1	0	0	19
LTRL590_000014200.1	LTRL590_SCAF000080:2,364..2,627(+)	3	8	0	2	6	65	26	6	0	2	39
LTRL590_000014300.1	LTRL590_SCAF000080:4,481..4,833(+)	0	1	0	1	0	72	0	0	0	1	72
LTRL590_000014400.1	LTRL590_SCAF000081:1,083..3,005(-)	#DIV/0!	0	0	0	0	1	0	0	0	0	1
LTRL590_000014500.1	LTRL590_SCAF000081:4,134..5,945(-)	#DIV/0!	0	0	0	0	3	0	0	0	0	3
LTRL590_000014600.1	LTRL590_SCAF000081:6,647..8,341(-)	#DIV/0!	0	0	0	0	3	1	0	0	0	2
LTRL590_000014700.1	LTRL590_SCAF000082:1,669..1,965(-)	0	1	0	1	0	20	2	0	0	1	18
LTRL590_000014800.1	LTRL590_SCAF000082:5,988..7,064(-)	#DIV/0!	1	0	0	1	26	19	1	0	0	7
LTRL590_000014900.1	LTRL590_SCAF000082:9,199..9,764(-)	0	1	0	1	0	33	11	0	0	1	22
LTRL590_000015000.1	LTRL590_SCAF000082:13,711..14,514(-)	#DIV/0!	1	0	0	1	41	22	1	0	0	19
LTRL590_000015100.1	LTRL590_SCAF000082:19,004..19,504(-)	#DIV/0!	1	0	0	1	26	18	1	0	0	8
LTRL590_000015200.1	LTRL590_SCAF000083:49..1,197(-)	#DIV/0!	0	0	0	0	3	0	0	0	0	3
LTRL590_000015300.1	LTRL590_SCAF000084:269..871(+)	#DIV/0!	0	0	0	0	6	6	0	0	0	0
LTRL590_000015400.1	LTRL590_SCAF000084:5,009..7,479(+)	#DIV/0!	1	0	0	1	5	0	1	0	0	5
LTRL590_000015500.1	LTRL590_SCAF000085:147..1,043(+)	3	4	0	1	3	10	9	3	0	1	1
LTRL590_000015600.1	LTRL590_SCAF000086:121..1,080(+)	#DIV/0!	0	0	0	0	1	1	0	0	0	0
LTRL590_000015700.1	LTRL590_SCAF000086:2,176..4,404(+)	#DIV/0!	0	0	0	0	1	1	0	0	0	0
LTRL590_000015800.1	LTRL590_SCAF000086:6,012..7,727(+)	#DIV/0!	0	0	0	0	1	0	0	0	0	1
LTRL590_000015900.1	LTRL590_SCAF000086:8,620..8,814(+)	#DIV/0!	0	0	0	0	1	0	0	0	0	1
LTRL590_000016000.1	LTRL590_SCAF000087:2,872..4,623(+)	#DIV/0!	0	0	0	0	6	0	0	0	0	6
LTRL590_000016100.1	LTRL590_SCAF000088:338..1,945(+)	2	6	0	2	4	5	4	4	0	2	1
LTRL590_000016200.1	LTRL590_SCAF000088:11,134..11,448(+)	#DIV/0!	1	0	0	1	22	8	1	0	0	14
LTRL590_000016300.1	LTRL590_SCAF000088:15,657..21,389(+)	0.666667	5	0	3	2	13	5	2	0	3	8
LTRL590_000016400.1	LTRL590_SCAF000089:440..2,752(+)	1.8	14	0	5	10	6	5	9	0	5	1
LTRL590_000016500.1	LTRL590_SCAF000090:299..772(+)	#DIV/0!	0	0	0	0	5	3	0	0	0	2
LTRL590_000016600.1	LTRL590_SCAF000091:759..1,308(+)	#DIV/0!	0	0	0	0	2	0	0	0	0	2
LTRL590_000016800.1	LTRL590_SCAF000093:1..869(-)	#DIV/0!	0	0	0	0	20	0	0	0	0	20
LTRL590_000016900.1	LTRL590_SCAF000093:1,736..2,554(-)	#DIV/0!	0	0	0	0	23	1	0	0	0	22
LTRL590_000017000.1	LTRL590_SCAF000093:4,561..6,519(-)	0	1	0	1	0	47	20	0	0	1	27
LTRL590_000017100.1	LTRL590_SCAF000093:8,867..10,789(-)	0.2	6	0	5	1	35	28	1	0	5	7
LTRL590_000017200.1	LTRL590_SCAF000094:5,180..5,545(+)	0	1	0	1	0	8	0	0	0	1	8
LTRL590_000017500.1	LTRL590_SCAF000096:43..2,313(+)	0.25	10	0	8	2	7	7	2	0	8	0
LTRL590_000017600.1	LTRL590_SCAF000096:4,057..5,940(+)	#DIV/0!	0	0	0	0	20	7	0	0	0	13
LTRL590_000017700.1	LTRL590_SCAF000096:7,768..11,043(+)	#DIV/0!	2	0	0	2	6	0	2	0	0	6
LTRL590_000017800.1	LTRL590_SCAF000096:12,493..14,003(+)	#DIV/0!	0	0	0	0	3	0	0	0	0	3
LTRL590_000017900.1	LTRL590_SCAF000097:3,393..3,917(+)	#DIV/0!	1	0	0	1	2	2	1	0	0	0
LTRL590_000018000.1	LTRL590_SCAF000097:4,551..5,297(+)	#DIV/0!	0	0	0	0	3	0	0	0	0	3
LTRL590_000018100.1	LTRL590_SCAF000097:6,456..6,683(+)	#DIV/0!	0	0	0	0	3	0	0	0	0	3
LTRL590_000018200.1	LTRL590_SCAF000101:3,454..5,274(+)	0.5	3	0	2	1	35	4	1	0	2	31
LTRL590_000018300.1	LTRL590_SCAF000101:13,955..15,865(+)	0	2	0	2	0	41	21	0	0	2	20
LTRL590_000018400.1	LTRL590_SCAF000101:19,426..19,704(+)	0	1	0	1	0	25	7	0	0	1	18
LTRL590_000018500.1	LTRL590_SCAF000101:21,612..24,956(+)	#DIV/0!	1	0	0	1	24	4	1	0	0	20
LTRL590_000018600.1	LTRL590_SCAF000101:32,869..33,147(+)	#DIV/0!	0	0	0	0	13	12	0	0	0	1
LTRL590_000018700.1	LTRL590_SCAF000101:34,826..35,386(+)	#DIV/0!	1	0	0	1	11	6	1	0	0	5
LTRL590_000018800.1	LTRL590_SCAF000101:38,388..40,106(+)	#DIV/0!	0	0	0	0	25	14	0	0	0	11
LTRL590_000018900.1	LTRL590_SCAF000101:41,816..43,165(+)	#DIV/0!	0	0	0	0	22	19	0	0	0	3
LTRL590_000019000.1	LTRL590_SCAF000101:46,046..48,031(+)	#DIV/0!	1	0	0	1	19	0	1	0	0	19
LTRL590_000019100.1	LTRL590_SCAF000103:766..2,682(+)	0	1	0	1	0	23	14	0	0	1	9
LTRL590_000019200.1	LTRL590_SCAF000103:3,841..4,176(-)	#DIV/0!	0	0	0	0	24	18	0	0	0	6
LTRL590_000019300.1	LTRL590_SCAF000106:1..3,741(-)	1	4	0	2	2	2	0	2	0	2	2
LTRL590_000019400.1	LTRL590_SCAF000106:4,798..5,604(-)	#DIV/0!	0	0	0	0	6	6	0	0	0	0
LTRL590_000019500.1	LTRL590_SCAF000108:1..603(-)	#DIV/0!	0	0	0	0	6	0	0	0	0	6
LTRL590_000019600.1	LTRL590_SCAF000108:1,478..1,981(-)	#DIV/0!	2	0	0	2	4	1	2	0	0	3
LTRL590_000019700.1	LTRL590_SCAF000108:2,371..2,613(-)	#DIV/0!	1	0	0	1	6	4	1	0	0	2
LTRL590_000019800.1	LTRL590_SCAF000108:3,648..3,827(-)	#DIV/0!	0	0	0	0	9	5	0	0	0	4
LTRL590_000019900.1	LTRL590_SCAF000108:6,030..9,980(-)	#DIV/0!	5	0	0	5	7	6	5	0	0	1
LTRL590_000020000.1	LTRL590_SCAF000108:10,130..13,333(-)	#DIV/0!	1	0	0	1	5	5	1	0	0	0
LTRL590_000020100.1	LTRL590_SCAF000110:1..359(+)	1	2	0	1	1	12	12	1	0	1	0
LTRL590_000020200.1	LTRL590_SCAF000110:997..1,804(+)	0	1	0	1	0	13	0	0	0	1	13
LTRL590_000020400.1	LTRL590_SCAF000111:7,504..12,492(+)	#DIV/0!	0	0	0	0	3	3	0	0	0	0
LTRL590_000020500.1	LTRL590_SCAF000111:14,730..17,723(+)	#DIV/0!	2	0	0	2	16	15	2	0	0	1
LTRL590_000020600.1	LTRL590_SCAF000111:20,184..20,459(-)	#DIV/0!	5	0	0	5	10	10	5	0	0	0
LTRL590_000020700.1	LTRL590_SCAF000112:2,479..4,458(-)	0.833333	11	0	6	5	59	19	5	0	6	40
LTRL590_000020800.1	LTRL590_SCAF000112:6,460..7,941(-)	0	1	0	1	0	98	45	0	0	1	53
LTRL590_000020900.1	LTRL590_SCAF000112:16,889..20,086(+)	2.33333	10	0	3	7	99	30	7	0	3	69
LTRL590_000021000.1	LTRL590_SCAF000112:20,826..23,696(+)	2	15	0	5	10	74	41	10	0	5	33
LTRL590_000021100.1	LTRL590_SCAF000112:24,515..25,606(+)	#DIV/0!	0	0	0	0	76	44	0	0	0	32
LTRL590_000021200.1	LTRL590_SCAF000112:27,254..27,688(+)	0	1	0	1	0	77	37	0	0	1	40
LTRL590_000021300.1	LTRL590_SCAF000112:33,405..34,643(+)	0.25	5	0	4	1	56	21	1	0	4	35
LTRL590_000021400.1	LTRL590_SCAF000112:35,902..36,684(+)	#DIV/0!	1	0	0	1	55	28	1	0	0	27
LTRL590_000021500.1	LTRL590_SCAF000112:37,756..38,943(+)	0	1	0	1	0	81	57	0	0	1	24
LTRL590_000021600.1	LTRL590_SCAF000112:40,257..41,396(+)	0	1	0	1	0	101	77	0	0	1	24
LTRL590_000021700.1	LTRL590_SCAF000112:47,120..49,333(+)	3	12	0	3	9	112	46	9	0	3	66
LTRL590_000021800.1	LTRL590_SCAF000112:51,118..53,328(+)	9	10	0	1	9	99	57	9	0	1	42
LTRL590_000021900.1	LTRL590_SCAF000112:56,918..58,027(+)	0	4	0	4	0	98	42	0	0	4	56
LTRL590_000022000.1	LTRL590_SCAF000112:62,104..64,224(+)	0.181818	13	0	11	2	77	34	2	0	11	43
LTRL590_000022100.1	LTRL590_SCAF000112:68,010..70,082(+)	0.666667	5	0	3	2	82	42	2	0	3	40
LTRL590_000022200.1	LTRL590_SCAF000112:71,960..72,676(+)	0.5	3	0	2	1	69	33	1	0	2	36
LTRL590_000022300.1	LTRL590_SCAF000112:74,829..76,784(+)	2.5	7	0	2	5	72	30	5	0	2	42
LTRL590_000022400.1	LTRL590_SCAF000112:77,809..78,474(+)	0.333333	4	0	3	1	69	37	1	0	3	32
LTRL590_000022500.1	LTRL590_SCAF000112:79,842..81,065(+)	#DIV/0!	1	0	0	1	80	47	1	0	0	33
LTRL590_000022600.1	LTRL590_SCAF000112:84,887..85,174(+)	#DIV/0!	1	0	0	1	81	43	1	0	0	38
LTRL590_000022700.1	LTRL590_SCAF000112:87,425..88,849(+)	1	2	0	1	2	93	41	1	0	1	52
LTRL590_000022800.1	LTRL590_SCAF000112:90,280..92,268(+)	0.714286	12	0	7	5	91	48	5	0	7	43
LTRL590_000022900.1	LTRL590_SCAF000112:93,043..93,873(+)	4	5	0	1	4	85	46	4	0	1	39
LTRL590_000023000.1	LTRL590_SCAF000112:97,289..98,764(+)	1.2	11	1	5	6	101	53	6	0	5	48
LTRL590_000023100.1	LTRL590_SCAF000112:101,891..103,147(+)	2	3	0	1	2	98	43	2	0	1	55
LTRL590_000023200.1	LTRL590_SCAF000112:105,135..107,336(+)	1.16667	13	0	6	7	93	49	7	0	6	44
LTRL590_000023300.1	LTRL590_SCAF000112:108,340..109,200(+)	1.66667	8	0	3	5	71	32	5	0	3	39
LTRL590_000023400.1	LTRL590_SCAF000112:109,959..110,348(+)	0.333333	4	0	3	1	68	25	1	0	3	43
LTRL590_000023500.1	LTRL590_SCAF000112:112,251..115,184(+)	1.2	11	0	5	6	80	31	6	0	5	49
LTRL590_000023600.1	LTRL590_SCAF000112:116,162..123,205(+)	2.27273	36	0	11	26	60	33	25	0	11	27
LTRL590_000023700.1	LTRL590_SCAF000112:124,417..125,724(+)	1	2	0	1	1	67	33	1	0	1	34
LTRL590_000023800.1	LTRL590_SCAF000112:129,029..131,326(+)	0.833333	11	0	6	5	66	40	5	0	6	26
LTRL590_000023900.1	LTRL590_SCAF000112:133,395..136,511(+)	0.25	15	0	12	3	76	34	3	0	12	42
LTRL590_000024000.1	LTRL590_SCAF000112:138,245..144,142(+)	1.61538	34	0	13	22	66	38	21	0	13	28
LTRL590_000024100.1	LTRL590_SCAF000112:146,289..147,782(+)	1	2	0	1	2	106	72	1	0	1	34
LTRL590_000024200.1	LTRL590_SCAF000112:149,546..151,618(+)	1.57143	36	0	14	22	105	63	22	0	14	42
LTRL590_000024300.1	LTRL590_SCAF000112:155,859..157,034(+)	2.5	14	2	4	10	105	42	10	0	4	63
LTRL590_000024400.1	LTRL590_SCAF000112:157,196..157,735(+)	1	2	0	1	1	114	51	1	0	1	63
LTRL590_000024500.1	LTRL590_SCAF000112:162,124..163,074(+)	2.8	19	0	5	14	86	45	14	0	5	41
LTRL590_000024600.1	LTRL590_SCAF000112:164,812..166,980(+)	1.6	13	0	5	8	93	39	8	0	5	54
LTRL590_000024700.1	LTRL590_SCAF000112:178,046..179,815(+)	0.714286	12	0	7	5	85	50	5	0	7	35
LTRL590_000024800.1	LTRL590_SCAF000112:181,772..183,679(+)	2.2	16	0	5	11	98	66	11	0	5	32
LTRL590_000024900.1	LTRL590_SCAF000112:184,986..185,471(+)	3	4	0	1	3	111	62	3	0	1	49
LTRL590_000025000.1	LTRL590_SCAF000112:188,846..189,457(+)	1	4	0	2	2	119	53	2	0	2	66
LTRL590_000025100.1	LTRL590_SCAF000112:191,955..192,485(+)	#DIV/0!	1	0	0	1	123	69	1	0	0	54
LTRL590_000025200.1	LTRL590_SCAF000112:192,579..192,935(+)	3.5	9	2	3	7	111	65	7	0	2	46
LTRL590_000025300.1	LTRL590_SCAF000112:193,058..193,396(+)	#DIV/0!	1	0	0	1	119	67	1	0	0	52
LTRL590_000025400.1	LTRL590_SCAF000112:193,698..193,904(+)	#DIV/0!	0	0	0	0	119	67	0	0	0	52
LTRL590_000025500.1	LTRL590_SCAF000112:193,938..194,267(+)	3	4	0	1	3	113	63	3	0	1	50
LTRL590_000025600.1	LTRL590_SCAF000112:195,356..195,607(+)	#DIV/0!	0	0	0	0	101	49	0	0	0	52
LTRL590_000025800.1	LTRL590_SCAF000116:773..3,139(-)	#DIV/0!	4	0	0	4	3	0	4	0	0	3
LTRL590_000025900.1	LTRL590_SCAF000116:5,287..7,938(-)	0	1	0	1	0	6	6	0	0	1	0
LTRL590_000026000.1	LTRL590_SCAF000117:1,118..2,458(-)	#DIV/0!	0	0	0	0	22	0	0	0	0	22
LTRL590_000026100.1	LTRL590_SCAF000117:2,944..3,309(-)	#DIV/0!	0	0	0	0	22	0	0	0	0	22
LTRL590_000026200.1	LTRL590_SCAF000117:8,177..8,899(-)	#DIV/0!	0	0	0	0	22	22	0	0	0	0
LTRL590_000026300.1	LTRL590_SCAF000118:1,122..1,982(-)	0	1	0	1	0	68	5	0	0	1	63
LTRL590_000026400.1	LTRL590_SCAF000118:2,499..3,596(-)	0	1	0	1	0	96	6	0	0	1	90
LTRL590_000026500.1	LTRL590_SCAF000118:12,449..12,685(-)	#DIV/0!	0	0	0	0	69	57	0	0	0	12
LTRL590_000026600.1	LTRL590_SCAF000118:12,716..13,780(-)	4	5	0	1	4	59	50	4	0	1	9
LTRL590_000026700.1	LTRL590_SCAF000118:14,927..17,728(-)	#DIV/0!	1	0	0	1	28	24	1	0	0	4
LTRL590_000026800.1	LTRL590_SCAF000118:19,957..20,643(-)	#DIV/0!	0	0	0	0	16	4	0	0	0	12
LTRL590_000026900.1	LTRL590_SCAF000118:21,644..22,525(-)	#DIV/0!	0	0	0	0	17	5	0	0	0	12
LTRL590_000027000.1	LTRL590_SCAF000118:23,710..25,551(-)	#DIV/0!	2	0	0	2	20	11	2	0	0	9
LTRL590_000027100.1	LTRL590_SCAF000118:29,065..31,287(-)	#DIV/0!	5	0	0	5	7	5	5	0	0	2
LTRL590_000027200.1	LTRL590_SCAF000118:33,549..33,926(-)	#DIV/0!	0	0	0	0	9	9	0	0	0	0
LTRL590_000027300.1	LTRL590_SCAF000119:271..540(-)	#DIV/0!	0	0	0	0	6	1	0	0	0	5
LTRL590_000027400.1	LTRL590_SCAF000119:586..1,332(-)	1	4	0	2	2	2	1	2	0	2	1
LTRL590_000027500.1	LTRL590_SCAF000119:1,355..1,540(-)	#DIV/0!	0	0	0	0	6	5	0	0	0	1
LTRL590_000027600.1	LTRL590_SCAF000120:1..1,230(-)	0	1	0	1	0	36	0	0	0	1	36
LTRL590_000027700.1	LTRL590_SCAF000120:3,275..3,889(-)	0	1	0	1	0	42	16	0	0	1	26
LTRL590_000027800.1	LTRL590_SCAF000120:4,732..5,115(-)	0	1	0	1	0	42	26	0	0	1	16
LTRL590_000027900.1	LTRL590_SCAF000120:5,780..7,690(-)	1.33333	7	0	3	4	36	36	4	0	3	0
LTRL590_000028000.1	LTRL590_SCAF000120:8,561..9,379(-)	#DIV/0!	0	0	0	0	27	27	0	0	0	0
LTRL590_000028100.1	LTRL590_SCAF000121:589..3,924(-)	#DIV/0!	0	0	0	0	2	2	0	0	0	0
LTRL590_000028300.1	LTRL590_SCAF000121:7,234..10,023(-)	#DIV/0!	0	0	0	0	3	0	0	0	0	3
LTRL590_000028400.1	LTRL590_SCAF000121:11,692..12,894(-)	#DIV/0!	0	0	0	0	3	3	0	0	0	0
LTRL590_000028500.1	LTRL590_SCAF000121:13,981..16,284(-)	#DIV/0!	0	0	0	0	3	3	0	0	0	0
LTRL590_000028600.1	LTRL590_SCAF000123:705..1,352(-)	0	1	0	1	0	9	0	0	0	1	9
LTRL590_000028700.1	LTRL590_SCAF000123:2,320..2,949(-)	#DIV/0!	0	0	0	0	14	3	0	0	0	11
LTRL590_000028800.1	LTRL590_SCAF000123:4,261..4,977(-)	0.5	3	0	2	1	16	7	1	0	2	9
LTRL590_000028900.1	LTRL590_SCAF000123:6,002..6,506(-)	#DIV/0!	0	0	0	0	24	9	0	0	0	15
LTRL590_000029000.1	LTRL590_SCAF000123:8,652..9,869(-)	#DIV/0!	1	0	0	1	26	14	1	0	0	12
LTRL590_000029100.1	LTRL590_SCAF000123:11,424..12,359(-)	1	2	0	1	1	22	15	1	0	1	7
LTRL590_000029200.1	LTRL590_SCAF000123:13,025..16,348(-)	0	2	0	2	0	18	16	0	0	2	2
LTRL590_000029300.1	LTRL590_SCAF000123:19,138..20,136(-)	#DIV/0!	0	0	0	0	4	4	0	0	0	0
LTRL590_000029400.1	LTRL590_SCAF000124:396..1,451(+)	#DIV/0!	1	0	0	1	0	0	1	0	0	0
LTRL590_010005000.1	LtrL590_01:2,900..3,901(-)	#DIV/0!	0	0	0	0	21	13	0	0	0	8
LTRL590_010005100.1	LtrL590_01:4,984..6,645(-)	#DIV/0!	1	0	0	1	25	14	1	0	0	11
LTRL590_010005200.1	LtrL590_01:8,275..10,302(-)	0.333333	4	0	3	1	16	7	1	0	3	9
LTRL590_010005300.1	LtrL590_01:11,370..11,930(-)	#DIV/0!	0	0	0	0	25	11	0	0	0	14
LTRL590_010005400.1	LtrL590_01:14,313..16,310(-)	1	2	0	1	1	33	10	1	0	1	23
LTRL590_010005500.1	LtrL590_01:17,414..18,151(-)	0.5	3	0	2	1	30	15	1	0	2	15
LTRL590_010005600.1	LtrL590_01:19,225..21,033(-)	#DIV/0!	0	0	0	0	31	23	0	0	0	8
LTRL590_010005700.1	LtrL590_01:21,866..22,579(-)	#DIV/0!	0	0	0	0	29	17	0	0	0	12
LTRL590_010005800.1	LtrL590_01:24,119..24,943(-)	0	1	0	1	0	21	7	0	0	1	14
LTRL590_010005900.1	LtrL590_01:25,678..26,724(-)	0	1	0	1	0	28	8	0	0	1	20
LTRL590_010006000.1	LtrL590_01:27,751..28,338(-)	1	2	0	1	1	27	11	1	0	1	16
LTRL590_010006100.1	LtrL590_01:29,542..31,515(-)	#DIV/0!	3	0	0	3	31	15	3	0	0	16
LTRL590_010006200.1	LtrL590_01:32,810..34,012(-)	#DIV/0!	2	0	0	2	27	17	2	0	0	10
LTRL590_010006300.1	LtrL590_01:36,150..36,398(-)	#DIV/0!	0	0	0	0	26	15	0	0	0	11
LTRL590_010006400.1	LtrL590_01:36,980..37,330(-)	#DIV/0!	0	0	0	0	23	11	0	0	0	12
LTRL590_010006500.1	LtrL590_01:38,225..38,467(-)	#DIV/0!	0	0	0	0	21	10	0	0	0	11
LTRL590_010006600.1	LtrL590_01:40,542..41,921(-)	#DIV/0!	0	0	0	0	45	13	0	0	0	32
LTRL590_010006700.1	LtrL590_01:43,709..44,719(-)	0	1	0	1	0	44	10	0	0	1	34
LTRL590_010006800.1	LtrL590_01:47,820..50,138(-)	0	1	0	1	0	44	34	0	0	1	10
LTRL590_010006900.1	LtrL590_01:51,568..52,158(-)	#DIV/0!	0	0	0	0	17	12	0	0	0	5
LTRL590_010007000.1	LtrL590_01:52,836..53,729(-)	0	1	0	1	0	11	7	0	0	1	4
LTRL590_010007100.1	LtrL590_01:54,595..57,288(-)	#DIV/0!	0	0	0	0	12	10	0	0	0	2
LTRL590_010007200.1	LtrL590_01:65,403..65,819(-)	#DIV/0!	0	0	0	0	10	3	0	0	0	7
LTRL590_010007300.1	LtrL590_01:66,560..69,328(-)	#DIV/0!	0	0	0	0	18	6	0	0	0	12
LTRL590_010007400.1	LtrL590_01:70,115..72,586(-)	0.333333	4	0	3	1	21	6	1	0	3	15
LTRL590_010007500.1	LtrL590_01:74,012..74,857(-)	#DIV/0!	0	0	0	0	24	12	0	0	0	12
LTRL590_010007600.1	LtrL590_01:76,073..76,399(-)	#DIV/0!	0	0	0	0	24	11	0	0	0	13
LTRL590_010007700.1	LtrL590_01:77,910..79,151(-)	0	1	0	1	0	22	14	0	0	1	8
LTRL590_010007800.1	LtrL590_01:80,578..81,096(-)	#DIV/0!	0	0	0	0	20	14	0	0	0	6
LTRL590_010007900.1	LtrL590_01:82,021..82,200(-)	#DIV/0!	0	0	0	0	16	11	0	0	0	5
LTRL590_010008000.1	LtrL590_01:82,761..83,927(-)	#DIV/0!	0	0	0	0	17	9	0	0	0	8
LTRL590_010008100.1	LtrL590_01:84,287..84,718(-)	#DIV/0!	0	0	0	0	19	8	0	0	0	11
LTRL590_010008200.1	LtrL590_01:85,683..86,606(+)	0	1	0	1	0	17	12	0	0	1	5
LTRL590_010008300.1	LtrL590_01:87,188..87,820(+)	#DIV/0!	0	0	0	0	19	14	0	0	0	5
LTRL590_010008400.1	LtrL590_01:88,397..88,690(+)	#DIV/0!	0	0	0	0	19	13	0	0	0	6
LTRL590_010008500.1	LtrL590_01:89,984..90,751(+)	#DIV/0!	0	0	0	0	23	11	0	0	0	12
LTRL590_010008600.1	LtrL590_01:92,492..94,729(+)	0	2	0	2	0	24	10	0	0	2	14
LTRL590_010008700.1	LtrL590_01:95,565..96,131(+)	#DIV/0!	0	0	0	0	27	16	0	0	0	11
LTRL590_010008800.1	LtrL590_01:98,170..100,632(+)	0.333333	4	0	3	2	27	19	1	0	3	8
LTRL590_010008900.1	LtrL590_01:101,532..104,000(+)	0	2	0	2	0	36	19	0	0	2	17
LTRL590_010009000.1	LtrL590_01:104,881..106,563(+)	0	2	0	2	0	39	20	0	0	2	19
LTRL590_010009100.1	LtrL590_01:107,027..107,629(+)	#DIV/0!	0	0	0	0	32	19	0	0	0	13
LTRL590_010009200.1	LtrL590_01:108,854..109,456(+)	#DIV/0!	0	0	0	0	36	17	0	0	0	19
LTRL590_010009300.1	LtrL590_01:110,343..112,592(+)	0.666667	5	0	3	2	29	12	2	0	3	17
LTRL590_010009400.1	LtrL590_01:113,930..115,693(+)	0	2	0	2	0	25	8	0	0	2	17
LTRL590_010009500.1	LtrL590_01:118,590..119,246(+)	#DIV/0!	1	0	0	1	15	6	1	0	0	9
LTRL590_010009600.1	LtrL590_01:121,404..126,092(+)	2	3	0	1	4	28	20	2	0	1	8
LTRL590_010009700.1	LtrL590_01:130,198..131,399(+)	#DIV/0!	0	0	0	0	24	2	0	0	0	22
LTRL590_010009800.1	LtrL590_01:131,500..131,832(+)	#DIV/0!	0	0	0	0	21	4	0	0	0	17
LTRL590_010009900.1	LtrL590_01:131,856..133,946(+)	#DIV/0!	0	0	0	0	22	6	0	0	0	16
LTRL590_010010000.1	LtrL590_01:134,769..135,848(+)	#DIV/0!	0	0	0	0	12	11	0	0	0	1
LTRL590_010010100.1	LtrL590_01:137,622..139,718(+)	#DIV/0!	0	0	0	0	19	13	0	0	0	6
LTRL590_010010200.1	LtrL590_01:140,866..142,989(+)	#DIV/0!	0	0	0	0	33	22	0	0	0	11
LTRL590_010010300.1	LtrL590_01:144,963..145,145(+)	#DIV/0!	0	0	0	0	29	16	0	0	0	13
LTRL590_010010400.1	LtrL590_01:146,272..146,682(+)	#DIV/0!	1	0	0	1	29	12	1	0	0	17
LTRL590_010010500.1	LtrL590_01:147,549..149,696(+)	0	3	0	3	0	39	18	0	0	3	21
LTRL590_010010600.1	LtrL590_01:153,621..158,462(+)	0.666667	5	0	3	2	32	12	2	0	3	20
LTRL590_010010700.1	LtrL590_01:159,626..161,656(+)	#DIV/0!	2	0	0	2	23	15	2	0	0	8
LTRL590_010010800.1	LtrL590_01:163,172..164,485(+)	#DIV/0!	2	0	0	2	20	9	2	0	0	11
LTRL590_010010900.1	LtrL590_01:165,574..167,451(+)	1	2	0	1	2	21	7	1	0	1	14
LTRL590_010011000.1	LtrL590_01:168,049..169,029(+)	#DIV/0!	0	0	0	0	18	8	0	0	0	10
LTRL590_010011100.1	LtrL590_01:169,770..172,676(+)	#DIV/0!	1	0	0	1	21	9	1	0	0	12
LTRL590_010011200.1	LtrL590_01:173,538..175,031(+)	0	1	0	1	0	19	12	0	0	1	7
LTRL590_010011300.1	LtrL590_01:176,140..181,707(+)	3.33333	13	0	3	10	15	7	10	0	3	8
LTRL590_010011400.1	LtrL590_01:184,204..186,081(+)	2	3	0	1	2	19	8	2	0	1	11
LTRL590_010011500.1	LtrL590_01:187,869..190,373(+)	#DIV/0!	0	0	0	0	18	5	0	0	0	13
LTRL590_010011600.1	LtrL590_01:191,679..192,869(+)	#DIV/0!	3	0	0	3	14	6	3	0	0	8
LTRL590_010011700.1	LtrL590_01:193,765..196,269(+)	#DIV/0!	0	0	0	0	19	14	0	0	0	5
LTRL590_010011800.1	LtrL590_01:198,110..201,454(+)	1.33333	7	0	3	5	25	19	4	0	3	6
LTRL590_010011900.1	LtrL590_01:202,350..203,834(+)	#DIV/0!	0	0	0	0	30	10	0	0	0	20
LTRL590_010012000.1	LtrL590_01:204,942..209,585(+)	1	2	0	1	1	18	0	1	0	1	18
LTRL590_010012200.1	LtrL590_01:214,264..217,119(+)	#DIV/0!	0	0	0	0	1	1	0	0	0	0
LTRL590_010012300.1	LtrL590_01:218,224..219,156(+)	#DIV/0!	0	0	0	0	7	7	0	0	0	0
LTRL590_010012400.1	LtrL590_01:222,893..225,289(+)	#DIV/0!	2	0	0	2	23	18	2	0	0	5
LTRL590_010012500.1	LtrL590_01:226,986..227,675(+)	#DIV/0!	0	0	0	0	35	21	0	0	0	14
LTRL590_010012600.1	LtrL590_01:229,871..231,526(+)	#DIV/0!	1	0	0	1	39	21	1	0	0	18
LTRL590_010012700.1	LtrL590_01:233,818..235,443(+)	1	2	0	1	1	30	11	1	0	1	19
LTRL590_010012800.1	LtrL590_01:236,025..240,902(+)	0.5	6	0	4	3	27	7	2	0	4	20
LTRL590_010012900.1	LtrL590_01:241,810..248,841(+)	0.666667	5	0	3	2	23	14	2	0	3	9
LTRL590_010013000.1	LtrL590_01:249,960..252,230(+)	1	2	0	1	1	21	12	1	0	1	9
LTRL590_010013100.1	LtrL590_01:253,585..257,841(+)	1	6	0	3	4	25	11	3	0	3	14
LTRL590_010013200.1	LtrL590_01:258,433..259,449(+)	#DIV/0!	2	0	0	2	26	18	2	0	0	8
LTRL590_010013300.1	LtrL590_01:260,315..261,526(+)	0	2	0	2	0	28	21	0	0	2	7
LTRL590_010013400.1	LtrL590_01:265,361..266,860(+)	#DIV/0!	2	0	0	2	33	11	2	0	0	22
LTRL590_010013500.1	LtrL590_01:267,784..267,966(+)	#DIV/0!	0	0	0	0	28	7	0	0	0	21
LTRL590_010013600.1	LtrL590_01:269,022..270,467(+)	#DIV/0!	0	0	0	0	20	5	0	0	0	15
LTRL590_010013700.1	LtrL590_01:271,787..274,828(+)	#DIV/0!	0	0	0	0	11	0	0	0	0	11
LTRL590_010013800.1	LtrL590_01:274,948..275,247(+)	#DIV/0!	0	0	0	0	5	0	0	0	0	5
LTRL590_010013900.1	LtrL590_01:275,292..275,510(+)	#DIV/0!	0	0	0	0	5	0	0	0	0	5
LTRL590_010014000.1	LtrL590_01:276,814..279,855(+)	#DIV/0!	0	0	0	0	6	6	0	0	0	0
LTRL590_010014100.1	LtrL590_01:279,975..280,274(+)	#DIV/0!	0	0	0	0	6	6	0	0	0	0
LTRL590_010014200.1	LtrL590_01:280,319..280,537(+)	#DIV/0!	0	0	0	0	7	7	0	0	0	0
LTRL590_010014300.1	LtrL590_01:281,498..284,980(+)	3	4	0	1	3	29	27	3	0	1	2
LTRL590_010014400.1	LtrL590_01:286,904..287,311(+)	5	6	1	1	5	25	13	5	0	1	12
LTRL590_010014500.1	LtrL590_01:287,726..288,322(+)	1	6	0	3	4	29	8	3	0	3	21
LTRL590_010014600.1	LtrL590_01:291,896..292,339(+)	0	1	0	1	0	37	18	0	0	1	19
LTRL590_010014700.1	LtrL590_01:294,395..295,030(-)	#DIV/0!	0	1	0	0	36	11	0	0	0	25
LTRL590_010014800.1	LtrL590_01:297,021..297,401(-)	#DIV/0!	1	0	0	1	38	18	1	0	0	20
LTRL590_020005000.1	LtrL590_02:2,716..4,569(-)	1.5	15	2	6	9	95	26	9	0	6	69
LTRL590_020005100.1	LtrL590_02:7,338..7,556(+)	1	2	0	1	2	110	53	1	0	1	57
LTRL590_020005200.1	LtrL590_02:9,783..10,439(-)	1	2	0	1	1	117	69	1	0	1	48
LTRL590_020005300.1	LtrL590_02:11,358..11,927(-)	0.5	3	0	2	1	120	55	1	0	2	65
LTRL590_020005400.1	LtrL590_02:12,553..13,746(-)	0.25	5	0	5	1	115	52	1	0	4	63
LTRL590_020005500.1	LtrL590_02:15,993..19,064(-)	1.16667	26	0	12	14	125	63	14	0	12	62
LTRL590_020005600.1	LtrL590_02:20,783..21,712(-)	1	10	0	5	5	118	63	5	0	5	55
LTRL590_020005700.1	LtrL590_02:22,795..23,847(-)	0.6	8	0	5	4	115	61	3	0	5	54
LTRL590_020005800.1	LtrL590_02:25,272..28,253(-)	1.08333	25	0	12	14	112	62	13	0	12	50
LTRL590_020005900.1	LtrL590_02:30,320..33,820(-)	0.9375	31	0	16	15	92	45	15	0	16	47
LTRL590_020006000.1	LtrL590_02:35,649..50,369(-)	1.24444	101	0	45	56	111	53	56	0	45	58
LTRL590_020006100.1	LtrL590_02:51,968..52,687(-)	0.5	3	0	2	1	107	50	1	0	2	57
LTRL590_020006200.1	LtrL590_02:53,642..56,329(-)	1.63636	29	0	12	18	101	49	18	0	11	52
LTRL590_020006300.1	LtrL590_02:57,657..63,563(-)	1	54	0	27	27	86	57	27	0	27	29
LTRL590_020006400.1	LtrL590_02:70,515..70,897(-)	#DIV/0!	2	1	0	3	70	39	2	0	0	31
LTRL590_020006500.1	LtrL590_02:70,998..72,167(-)	1.5	5	1	2	3	73	43	3	0	2	30
LTRL590_020006600.1	LtrL590_02:76,777..77,274(-)	1.33333	7	1	3	4	38	26	4	0	3	12
LTRL590_020006700.1	LtrL590_02:83,925..84,401(-)	0.333333	4	0	3	1	83	22	1	0	3	61
LTRL590_020006800.1	LtrL590_02:84,493..87,084(-)	1.4	24	0	10	14	92	27	14	0	10	65
LTRL590_020006900.1	LtrL590_02:87,635..87,901(-)	3	4	0	1	3	114	50	3	0	1	64
LTRL590_020007000.1	LtrL590_02:101,459..101,662(-)	2	3	0	1	2	73	19	2	0	1	54
LTRL590_020007100.1	LtrL590_02:102,951..105,491(-)	0.909091	21	0	11	10	55	39	10	0	11	16
LTRL590_020007200.1	LtrL590_02:113,097..115,439(-)	1.14286	15	0	7	8	42	3	8	0	7	39
LTRL590_020007300.1	LtrL590_02:116,897..119,863(-)	3.25	17	0	4	13	90	35	13	0	4	55
LTRL590_020007400.1	LtrL590_02:121,693..121,878(-)	0	2	1	2	0	91	37	0	0	2	54
LTRL590_020007500.1	LtrL590_02:122,133..125,168(-)	1.30769	30	1	13	18	79	42	17	0	13	37
LTRL590_020007600.1	LtrL590_02:126,498..129,821(-)	1.71429	19	0	7	12	99	57	12	0	7	42
LTRL590_020007700.1	LtrL590_02:131,470..132,294(-)	0.5	6	0	4	2	83	41	2	0	4	42
LTRL590_020007800.1	LtrL590_02:133,951..134,424(-)	0.5	3	0	2	1	90	38	1	0	2	52
LTRL590_020007900.1	LtrL590_02:136,206..136,715(-)	#DIV/0!	1	0	0	2	86	43	1	0	0	43
LTRL590_020008000.1	LtrL590_02:137,642..139,234(-)	0.444444	13	0	9	4	97	46	4	0	9	51
LTRL590_020008100.1	LtrL590_02:143,402..151,363(-)	1.86364	63	0	22	43	82	50	41	0	22	32
LTRL590_020008200.1	LtrL590_02:158,997..160,025(-)	0	3	0	3	0	51	18	0	0	3	33
LTRL590_020008300.1	LtrL590_02:160,570..165,222(-)	1.66667	32	0	12	20	73	24	20	0	12	49
LTRL590_020008400.1	LtrL590_02:166,377..169,256(-)	4.33333	16	0	3	14	87	33	13	0	3	54
LTRL590_020008500.1	LtrL590_02:170,508..173,696(-)	1.23077	29	0	13	16	91	46	16	0	13	45
LTRL590_020008600.1	LtrL590_02:175,518..176,663(-)	0	3	0	3	0	87	48	0	0	3	39
LTRL590_020008700.1	LtrL590_02:178,291..179,886(-)	0.333333	4	0	3	2	85	46	1	0	3	39
LTRL590_020008800.1	LtrL590_02:180,998..182,377(-)	1	4	0	2	2	62	38	2	0	2	24
LTRL590_020008900.1	LtrL590_02:183,731..184,402(-)	0	1	0	1	0	39	39	0	0	1	0
LTRL590_020009000.1	LtrL590_02:185,684..188,788(-)	#DIV/0!	0	0	0	0	33	30	0	0	0	3
LTRL590_020009100.1	LtrL590_02:191,119..191,301(-)	#DIV/0!	0	0	0	0	3	2	0	0	0	1
LTRL590_020009200.1	LtrL590_02:191,611..192,150(-)	#DIV/0!	0	0	0	0	3	3	0	0	0	0
LTRL590_020009300.1	LtrL590_02:192,389..193,060(-)	#DIV/0!	0	0	0	0	3	3	0	0	0	0
LTRL590_020009400.1	LtrL590_02:194,342..197,446(-)	#DIV/0!	0	0	0	0	16	3	0	0	0	13
LTRL590_020009500.1	LtrL590_02:199,783..199,965(-)	#DIV/0!	0	0	0	0	38	0	0	0	0	38
LTRL590_020009600.1	LtrL590_02:200,275..203,274(-)	1	14	0	7	8	62	0	7	0	7	62
LTRL590_020009700.1	LtrL590_02:204,965..205,204(-)	0.5	3	0	2	1	106	38	1	0	2	68
LTRL590_020009800.1	LtrL590_02:205,334..206,230(-)	1.83333	17	0	6	11	109	42	11	0	6	67
LTRL590_020009900.1	LtrL590_02:207,140..208,252(-)	1.66667	8	0	3	5	135	59	5	0	3	76
LTRL590_020010000.1	LtrL590_02:210,900..211,778(-)	3	8	1	2	6	123	66	6	0	2	57
LTRL590_020010100.1	LtrL590_02:214,909..215,742(-)	0.75	7	0	4	3	120	62	3	0	4	58
LTRL590_020010200.1	LtrL590_02:219,675..220,550(-)	#DIV/0!	2	0	0	2	118	64	2	0	0	54
LTRL590_020010300.1	LtrL590_02:221,992..232,755(-)	2.26471	111	0	34	82	84	42	77	0	34	42
LTRL590_020010400.1	LtrL590_02:234,491..235,096(-)	0.666667	5	0	3	2	99	48	2	0	3	51
LTRL590_020010500.1	LtrL590_02:235,989..239,372(-)	3	28	0	7	22	94	48	21	0	7	46
LTRL590_020010600.1	LtrL590_02:239,996..242,860(-)	1.44444	22	0	9	13	90	51	13	0	9	39
LTRL590_020010700.1	LtrL590_02:244,040..244,555(-)	3	4	1	1	3	85	49	3	0	1	36
LTRL590_020010800.1	LtrL590_02:246,157..253,992(-)	1.18182	24	3	11	14	48	41	13	1	11	7
LTRL590_020010900:tRNA	LtrL590_02:247,398..247,489(+)	#DIV/0!	0	0	0	0	54	16	0	0	0	38
LTRL590_020011000.1	LtrL590_02:258,466..259,184(-)	#DIV/0!	3	0	0	4	40	10	3	0	0	30
LTRL590_020011100.1	LtrL590_02:267,676..269,118(-)	0.5	6	0	4	2	68	36	2	0	4	32
LTRL590_020011200.1	LtrL590_02:272,028..273,521(-)	1.4	12	0	5	7	76	26	7	0	5	50
LTRL590_020011300.1	LtrL590_02:275,583..276,074(-)	2	3	0	1	2	103	51	2	0	1	52
LTRL590_020011400.1	LtrL590_02:277,207..279,756(-)	0.857143	13	0	7	6	115	53	6	0	7	62
LTRL590_020011500.1	LtrL590_02:283,195..287,088(-)	1.625	21	0	8	13	156	61	13	0	8	95
LTRL590_020011600.1	LtrL590_02:298,250..309,637(+)	1.08333	75	0	36	41	173	49	39	0	36	124
LTRL590_020011700.1	LtrL590_02:310,418..311,962(+)	0.833333	11	0	6	5	63	29	5	0	6	34
LTRL590_020011800.1	LtrL590_02:313,002..313,634(+)	1.25	9	0	4	5	51	6	5	0	4	45
LTRL590_020011900.1	LtrL590_02:315,191..316,156(+)	#DIV/0!	0	0	0	0	50	4	0	0	0	46
LTRL590_020012000.1	LtrL590_02:317,310..319,016(+)	0	3	0	3	0	28	3	0	0	3	25
LTRL590_020012100.1	LtrL590_02:320,002..321,171(+)	#DIV/0!	0	0	0	0	6	2	0	0	0	4
LTRL590_020012200.1	LtrL590_02:322,908..323,873(+)	#DIV/0!	0	0	0	0	10	4	0	0	0	6
LTRL590_020012300.1	LtrL590_02:325,029..326,735(+)	#DIV/0!	0	0	0	0	26	24	0	0	0	2
LTRL590_020012400.1	LtrL590_02:327,721..329,700(+)	2.5	7	0	2	5	33	32	5	0	2	1
LTRL590_020012500.1	LtrL590_02:331,187..335,416(+)	1.45455	27	0	11	16	52	33	16	0	11	19
LTRL590_020012600.1	LtrL590_02:335,954..336,901(+)	1	2	0	1	1	73	37	1	0	1	36
LTRL590_020012700.1	LtrL590_02:337,809..340,601(+)	0.75	14	0	8	6	83	48	6	0	8	35
LTRL590_020012800.1	LtrL590_02:341,468..342,409(+)	0.4	7	0	5	2	77	41	2	0	5	36
LTRL590_020012900.1	LtrL590_02:343,900..344,502(+)	1	6	1	3	3	71	30	3	0	3	41
LTRL590_020013000.1	LtrL590_02:344,522..345,214(+)	0.5	3	0	2	1	73	27	1	0	2	46
LTRL590_020013100.1	LtrL590_02:346,030..347,394(+)	1.33333	7	0	3	4	56	13	4	0	3	43
LTRL590_020013200.1	LtrL590_02:348,263..349,015(-)	5	6	0	1	5	41	38	5	0	1	3
LTRL590_030005000.1	LtrL590_03:1,217..4,228(-)	0.8	27	2	15	13	104	10	12	1	15	94
LTRL590_030005100.1	LtrL590_03:5,522..6,328(+)	0.285714	9	0	7	2	137	75	2	0	7	62
LTRL590_030005200.1	LtrL590_03:7,060..8,283(+)	0.5	12	0	8	4	158	82	4	0	8	76
LTRL590_030005300.1	LtrL590_03:9,222..10,367(+)	0.25	5	0	4	1	170	76	1	0	4	94
LTRL590_030005400.1	LtrL590_03:13,549..14,721(+)	0.5	9	0	6	3	129	50	3	0	6	79
LTRL590_030005500.1	LtrL590_03:15,578..18,079(+)	0.333333	20	0	15	6	128	52	5	0	15	76
LTRL590_030005600.1	LtrL590_03:18,539..20,692(+)	0.75	21	0	12	9	110	63	9	0	12	47
LTRL590_030005700.1	LtrL590_03:21,931..23,634(+)	1.33333	14	0	6	8	114	70	8	0	6	44
LTRL590_030005800.1	LtrL590_03:24,817..25,578(+)	0	5	0	5	0	125	61	0	0	5	64
LTRL590_030005900.1	LtrL590_03:26,818..29,493(+)	1.27273	25	0	11	14	125	58	14	0	11	67
LTRL590_030006000.1	LtrL590_03:30,248..33,025(+)	2.375	27	0	8	19	133	73	19	0	8	60
LTRL590_030006100.1	LtrL590_03:34,016..34,564(+)	1	2	0	1	1	130	66	1	0	1	64
LTRL590_030006200.1	LtrL590_03:35,400..35,819(+)	#DIV/0!	1	0	0	1	118	51	1	0	0	67
LTRL590_030006300.1	LtrL590_03:37,038..37,973(+)	0	5	0	5	0	131	52	0	0	5	79
LTRL590_030006400.1	LtrL590_03:38,836..41,010(+)	0.857143	13	0	7	6	121	57	6	0	7	64
LTRL590_030006500.1	LtrL590_03:41,992..42,480(+)	2.5	7	0	2	5	91	48	5	0	2	43
LTRL590_030006600.1	LtrL590_03:43,419..45,059(+)	1.33333	7	1	3	4	102	50	4	0	3	52
LTRL590_030006700.1	LtrL590_03:45,943..46,575(+)	0	2	0	2	0	120	62	0	0	2	58
LTRL590_030006800.1	LtrL590_03:48,160..49,842(+)	0.125	9	0	8	1	111	63	1	0	8	48
LTRL590_030006900.1	LtrL590_03:51,777..52,916(+)	0	6	0	6	0	116	53	0	0	6	63
LTRL590_030007000.1	LtrL590_03:53,952..54,893(+)	0	3	0	3	0	130	65	0	0	3	65
LTRL590_030007100.1	LtrL590_03:55,853..57,967(+)	1.22222	20	0	9	11	133	77	11	0	9	56
LTRL590_030007200.1	LtrL590_03:60,786..61,250(+)	0	1	0	1	0	140	68	0	0	1	72
LTRL590_030007300.1	LtrL590_03:61,870..62,121(+)	0	1	0	1	0	133	59	0	0	1	74
LTRL590_030007400.1	LtrL590_03:63,278..64,321(+)	1.2	11	0	5	6	110	33	6	0	5	77
LTRL590_030007500.1	LtrL590_03:65,790..66,407(+)	1.4	12	0	5	7	90	30	7	0	5	60
LTRL590_030007600.1	LtrL590_03:69,301..71,112(+)	0.846154	24	1	13	11	91	59	11	0	13	32
LTRL590_030007700.1	LtrL590_03:71,971..74,922(+)	2	27	0	9	18	120	82	18	0	9	38
LTRL590_030007800.1	LtrL590_03:75,768..76,028(+)	2	3	0	1	2	138	79	2	0	1	59
LTRL590_030007900.1	LtrL590_03:81,331..87,762(+)	1.24	56	0	25	36	133	56	31	0	25	77
LTRL590_030008000.1	LtrL590_03:88,783..91,842(+)	0.909091	21	0	11	10	102	49	10	0	11	53
LTRL590_030008100.1	LtrL590_03:92,846..94,957(+)	1.4	12	0	5	8	115	61	7	0	5	54
LTRL590_030008200.1	LtrL590_03:95,893..96,921(+)	2.5	7	0	2	5	106	53	5	0	2	53
LTRL590_030008300.1	LtrL590_03:98,103..102,650(+)	2.8	38	0	10	29	115	67	28	0	10	48
LTRL590_030008400.1	LtrL590_03:106,536..111,467(+)	1.25	54	0	24	30	128	66	30	0	24	62
LTRL590_030008500.1	LtrL590_03:115,080..116,012(+)	0.5	9	0	6	4	138	72	3	0	6	66
LTRL590_030008600.1	LtrL590_03:119,622..120,737(+)	3.25	17	0	4	13	153	86	13	0	4	67
LTRL590_030008700.1	LtrL590_03:124,858..125,406(+)	2.5	7	0	2	5	123	37	5	0	2	86
LTRL590_030008800.1	LtrL590_03:129,357..131,396(+)	4	15	0	3	12	132	82	12	0	3	50
LTRL590_030008900.1	LtrL590_03:134,341..134,658(+)	1	2	1	1	1	122	57	1	0	1	65
LTRL590_030009000.1	LtrL590_03:135,799..141,432(+)	2.6	54	0	15	40	146	71	39	0	15	75
LTRL590_030009100.1	LtrL590_03:142,491..142,826(+)	#DIV/0!	2	0	0	2	113	61	2	0	0	52
LTRL590_030009200.1	LtrL590_03:143,902..144,237(+)	2	3	0	1	2	122	63	2	0	1	59
LTRL590_030009300.1	LtrL590_03:145,042..150,174(+)	1.88235	49	0	17	33	159	89	32	0	17	70
LTRL590_030009400.1	LtrL590_03:156,752..159,967(+)	1.4375	39	0	16	28	141	65	23	0	16	76
LTRL590_030009500.1	LtrL590_03:162,099..162,437(+)	1	4	1	2	2	122	55	2	0	2	67
LTRL590_030009600.1	LtrL590_03:162,546..163,313(+)	#DIV/0!	8	1	0	9	126	59	8	0	0	67
LTRL590_030009700.1	LtrL590_03:164,770..167,622(+)	0.857143	26	0	14	14	125	61	12	0	14	64
LTRL590_030009800.1	LtrL590_03:169,177..172,206(+)	1.2	22	0	10	12	131	61	12	0	10	70
LTRL590_030009900.1	LtrL590_03:173,956..177,141(+)	3.125	33	0	8	26	110	57	25	0	8	53
LTRL590_030010000.1	LtrL590_03:178,420..180,138(+)	0.5	6	0	4	2	117	56	2	0	4	61
LTRL590_030010100.1	LtrL590_03:182,801..190,468(+)	1.33333	63	0	27	41	105	53	36	0	27	52
LTRL590_030010200.1	LtrL590_03:191,122..193,674(+)	0.375	11	0	8	4	100	51	3	0	8	49
LTRL590_030010300.1	LtrL590_03:195,314..201,883(+)	0.692308	44	0	26	20	96	42	18	0	26	54
LTRL590_030010400.1	LtrL590_03:203,436..204,626(+)	0.333333	8	0	6	2	88	47	2	0	6	41
LTRL590_030010500.1	LtrL590_03:206,028..210,299(+)	1.75	33	0	12	24	116	74	21	0	12	42
LTRL590_030010600.1	LtrL590_03:211,782..213,938(+)	0.636364	18	0	11	8	122	55	7	0	11	67
LTRL590_030010700.1	LtrL590_03:215,350..215,529(+)	#DIV/0!	0	0	0	0	134	59	0	0	0	75
LTRL590_030010800.1	LtrL590_03:215,684..216,388(+)	4	10	2	2	8	122	52	8	0	2	70
LTRL590_030010900.1	LtrL590_03:216,811..217,809(+)	0	1	0	1	0	111	55	0	0	1	56
LTRL590_030011000.1	LtrL590_03:218,247..218,783(+)	0.5	3	0	2	1	103	49	1	0	2	54
LTRL590_030011100.1	LtrL590_03:220,334..224,656(+)	1.38462	31	0	13	21	111	54	18	0	13	57
LTRL590_030011200.1	LtrL590_03:225,341..226,558(+)	0.4	7	0	5	2	98	51	2	0	5	47
LTRL590_030011300.1	LtrL590_03:228,194..229,243(+)	0.2	6	0	5	1	106	50	1	0	5	56
LTRL590_030011400.1	LtrL590_03:230,378..232,408(+)	1	10	0	5	7	105	54	5	0	5	51
LTRL590_030011500.1	LtrL590_03:232,418..233,044(+)	#DIV/0!	7	1	0	7	95	52	7	0	0	43
LTRL590_030011600.1	LtrL590_03:234,045..235,028(+)	2.5	7	0	2	7	103	53	5	0	2	50
LTRL590_030011700.1	LtrL590_03:235,830..237,665(+)	0.8	9	0	5	5	102	46	4	0	5	56
LTRL590_030011800.1	LtrL590_03:240,141..242,822(+)	3	16	0	4	14	112	61	12	0	4	51
LTRL590_030011900.1	LtrL590_03:243,738..246,128(+)	2.85714	27	0	7	20	134	84	20	0	7	50
LTRL590_030012000.1	LtrL590_03:247,085..248,794(+)	1	8	0	4	4	228	162	4	0	4	66
LTRL590_030012100.1	LtrL590_03:258,532..259,392(+)	1	4	0	2	2	121	50	2	0	2	71
LTRL590_030012200:tRNA	LtrL590_03:260,816..260,889(+)	#DIV/0!	0	0	0	0	96	36	0	0	0	60
LTRL590_030012300.1	LtrL590_03:261,699..268,340(-)	0.833333	33	1	18	17	94	54	15	0	18	40
LTRL590_030012400.1	LtrL590_03:269,134..277,680(-)	1.5	50	0	20	32	90	36	30	0	20	54
LTRL590_030012500.1	LtrL590_03:278,499..279,260(-)	0	2	0	2	0	95	34	0	0	2	61
LTRL590_030012600.1	LtrL590_03:279,788..283,069(-)	3.1	41	0	10	32	88	38	31	0	10	50
LTRL590_030012700.1	LtrL590_03:284,712..285,929(-)	1	4	0	2	2	124	61	2	0	2	63
LTRL590_030012800.1	LtrL590_03:286,855..287,109(-)	0	2	0	2	0	115	48	0	0	2	67
LTRL590_030012900.1	LtrL590_03:287,750..290,059(-)	1.11111	19	0	9	13	106	53	10	0	9	53
LTRL590_030013000:tRNA	LtrL590_03:290,598..290,694(-)	#DIV/0!	0	0	0	0	108	62	0	0	0	44
LTRL590_030013100.1	LtrL590_03:290,987..291,949(-)	0.5	9	1	6	4	111	65	3	0	6	46
LTRL590_030013200.1	LtrL590_03:292,769..294,424(-)	0.666667	5	0	3	3	117	63	2	0	3	54
LTRL590_030013300.1	LtrL590_03:295,229..304,408(-)	1.38235	81	0	34	48	106	49	47	0	34	57
LTRL590_030013400.1	LtrL590_03:306,140..307,447(-)	0.25	5	0	4	1	111	51	1	0	4	60
LTRL590_030013500.1	LtrL590_03:308,342..315,604(-)	1.21875	71	2	32	41	106	53	39	0	32	53
LTRL590_030013600.1	LtrL590_03:316,827..319,991(-)	1.16667	26	0	12	16	113	60	14	0	12	53
LTRL590_030013700.1	LtrL590_03:320,723..329,518(-)	1.90323	90	0	31	60	117	51	59	0	31	66
LTRL590_030013800.1	LtrL590_03:330,573..332,432(-)	0.909091	21	0	11	12	112	54	10	0	11	58
LTRL590_030013900.1	LtrL590_03:334,852..336,045(-)	1	8	0	4	5	113	64	4	0	4	49
LTRL590_030014000.1	LtrL590_03:337,140..340,058(-)	0.666667	20	0	12	9	120	66	8	0	12	54
LTRL590_030014100.1	LtrL590_03:340,911..347,990(-)	1.79167	67	0	24	44	99	50	43	0	24	49
LTRL590_030014200.1	LtrL590_03:349,035..353,666(-)	1.83333	34	1	12	23	89	50	22	0	12	39
LTRL590_030014300.1	LtrL590_03:354,402..358,565(-)	1.45455	27	0	11	17	84	43	16	0	11	41
LTRL590_030014400.1	LtrL590_03:359,495..365,512(-)	0.75	56	0	32	26	93	35	24	0	32	58
LTRL590_030014500.1	LtrL590_03:366,238..368,469(-)	0.875	15	0	8	7	109	58	7	0	8	51
LTRL590_030014600.1	LtrL590_03:370,683..371,807(-)	0.5	3	0	2	1	108	58	1	0	2	50
LTRL590_030014700.1	LtrL590_03:372,966..373,757(-)	0.666667	5	0	3	2	103	51	2	0	3	52
LTRL590_030014800.1	LtrL590_03:374,478..375,134(-)	0	4	0	4	0	100	49	0	0	4	51
LTRL590_030014900.1	LtrL590_03:376,202..378,295(-)	0.5	12	0	8	4	99	49	4	0	8	50
LTRL590_030015000.1	LtrL590_03:378,924..379,910(-)	1	6	0	3	3	110	56	3	0	3	54
LTRL590_030015100.1	LtrL590_03:381,382..383,289(-)	0.444444	13	0	9	4	126	49	4	0	9	77
LTRL590_030015200.1	LtrL590_03:383,947..384,261(-)	0	1	0	1	0	151	50	0	0	1	101
LTRL590_030015300.1	LtrL590_03:384,806..385,870(-)	0.2	6	0	5	1	142	54	1	0	5	88
LTRL590_030015400.1	LtrL590_03:386,511..387,752(-)	0.166667	7	0	6	1	123	63	1	0	6	60
LTRL590_040005000.1	LtrL590_04:4,159..7,230(+)	0.1	11	0	10	1	99	35	1	0	10	64
LTRL590_040005100.1	LtrL590_04:8,816..9,307(-)	2	3	0	1	2	57	24	2	0	1	33
LTRL590_040005200.1	LtrL590_04:9,536..10,117(+)	1	2	0	1	1	58	34	1	0	1	24
LTRL590_040005300.1	LtrL590_04:12,203..14,449(+)	0.375	11	0	8	3	69	34	3	0	8	35
LTRL590_040005400.1	LtrL590_04:15,434..15,655(+)	0	1	0	1	0	72	36	0	0	1	36
LTRL590_040005500.1	LtrL590_04:16,169..17,488(+)	1	2	0	1	1	79	43	1	0	1	36
LTRL590_040005600.1	LtrL590_04:21,602..22,105(+)	2	3	0	1	2	79	45	2	0	1	34
LTRL590_040005700.1	LtrL590_04:23,241..24,836(+)	0.75	7	0	4	3	84	36	3	0	4	48
LTRL590_040005800.1	LtrL590_04:26,966..27,760(+)	0	1	0	1	0	71	25	0	0	1	46
LTRL590_040005900.1	LtrL590_04:28,501..29,238(+)	1	2	0	1	1	53	20	1	0	1	33
LTRL590_040006000.1	LtrL590_04:29,938..30,414(+)	#DIV/0!	0	0	0	0	56	20	0	0	0	36
LTRL590_040006100.1	LtrL590_04:31,480..37,074(+)	1.57143	18	0	7	11	45	19	11	0	7	26
LTRL590_040006200.1	LtrL590_04:38,229..39,977(+)	0	5	0	5	0	48	28	0	0	5	20
LTRL590_040006300.1	LtrL590_04:41,102..42,145(+)	4	5	0	1	4	52	32	4	0	1	20
LTRL590_040006400.1	LtrL590_04:42,814..43,812(+)	1	2	0	1	1	60	44	1	0	1	16
LTRL590_040006500.1	LtrL590_04:44,720..45,196(+)	#DIV/0!	1	0	0	1	72	44	1	0	0	28
LTRL590_040006600.1	LtrL590_04:46,256..47,560(+)	5	6	0	1	5	67	33	5	0	1	34
LTRL590_040006700.1	LtrL590_04:53,759..55,888(+)	0.25	5	0	4	1	49	24	1	0	4	25
LTRL590_040006800.1	LtrL590_04:57,125..57,673(+)	3	4	0	1	3	41	28	3	0	1	13
LTRL590_040006900.1	LtrL590_04:59,850..60,734(+)	0.333333	4	0	3	1	48	27	1	0	3	21
LTRL590_040007000.1	LtrL590_04:63,885..64,949(+)	2	3	0	2	2	65	39	2	0	1	26
LTRL590_040007100.1	LtrL590_04:66,566..67,336(+)	#DIV/0!	1	0	0	1	67	36	1	0	0	31
LTRL590_040007200.1	LtrL590_04:68,741..69,613(+)	2	6	0	2	4	58	25	4	0	2	33
LTRL590_040007300.1	LtrL590_04:71,483..75,886(+)	1.16667	13	0	6	7	68	34	7	0	6	34
LTRL590_040007400.1	LtrL590_04:76,560..77,366(+)	2	3	0	1	2	49	27	2	0	1	22
LTRL590_040007500.1	LtrL590_04:78,037..79,479(+)	0.666667	5	0	3	2	53	33	2	0	3	20
LTRL590_040007600.1	LtrL590_04:80,246..86,107(+)	0.2	24	0	20	7	50	16	4	0	20	34
LTRL590_040007700.1	LtrL590_04:87,633..88,976(+)	0	1	0	1	0	43	19	0	0	1	24
LTRL590_040007800.1	LtrL590_04:90,418..91,350(+)	1	2	0	1	1	38	19	1	0	1	19
LTRL590_040007900.1	LtrL590_04:91,889..93,319(+)	4	5	0	1	4	47	29	4	0	1	18
LTRL590_040008000.1	LtrL590_04:94,770..96,356(+)	#DIV/0!	1	0	0	1	58	36	1	0	0	22
LTRL590_040008100.1	LtrL590_04:97,576..100,140(+)	0.857143	13	0	7	6	60	32	6	0	7	28
LTRL590_040008200.1	LtrL590_04:100,732..101,286(+)	#DIV/0!	0	0	0	0	68	32	0	0	0	36
LTRL590_040008300.1	LtrL590_04:103,305..109,775(+)	1.3	23	0	10	14	68	33	13	0	10	35
LTRL590_040008400.1	LtrL590_04:111,290..111,862(+)	0	3	0	3	0	83	63	0	0	3	20
LTRL590_040008500.1	LtrL590_04:112,959..114,020(+)	0	2	0	2	0	119	93	0	0	2	26
LTRL590_040008600.1	LtrL590_04:126,670..127,692(-)	0	1	0	1	0	52	34	0	0	1	18
LTRL590_040008700.1	LtrL590_04:129,223..132,615(-)	1.5	5	0	2	5	71	33	3	0	2	38
LTRL590_040008800.1	LtrL590_04:135,003..136,088(-)	0.2	6	0	5	1	52	31	1	0	5	21
LTRL590_040008900.1	LtrL590_04:137,429..149,803(-)	0.5	39	0	26	16	77	37	13	0	26	40
LTRL590_040009000.1	LtrL590_04:153,427..157,530(-)	2.25	13	0	4	9	91	42	9	0	4	49
LTRL590_040009100.1	LtrL590_04:162,904..165,477(-)	1.66667	16	0	6	11	96	55	10	0	6	41
LTRL590_040009200.1	LtrL590_04:167,546..167,911(-)	1	4	0	2	3	84	46	2	0	2	38
LTRL590_040009300.1	LtrL590_04:169,527..170,966(-)	0.2	6	0	5	1	91	41	1	0	5	50
LTRL590_040009400.1	LtrL590_04:171,713..174,541(-)	1.71429	19	0	7	12	89	44	12	0	7	45
LTRL590_040009500.1	LtrL590_04:175,715..176,281(-)	0	3	0	3	0	86	47	0	0	3	39
LTRL590_040009600.1	LtrL590_04:176,917..177,489(-)	#DIV/0!	0	0	0	0	83	42	0	0	0	41
LTRL590_040009700.1	LtrL590_04:179,313..180,269(-)	0	1	0	1	0	82	48	0	0	1	34
LTRL590_040009800.1	LtrL590_04:181,001..181,243(-)	#DIV/0!	0	0	0	0	68	39	0	0	0	29
LTRL590_040009900.1	LtrL590_04:181,272..190,376(-)	1.875	46	0	16	35	90	39	30	0	16	51
LTRL590_040010000.1	LtrL590_04:193,976..198,703(-)	2.2	32	0	10	22	72	48	22	0	10	24
LTRL590_040010100.1	LtrL590_04:200,061..203,285(-)	0.4	7	0	5	3	61	32	2	0	5	29
LTRL590_040010200.1	LtrL590_04:204,680..205,720(-)	2	3	0	1	2	47	24	2	0	1	23
LTRL590_040010300.1	LtrL590_04:208,132..209,901(-)	0.666667	5	0	3	2	47	29	2	0	3	18
LTRL590_040010400.1	LtrL590_04:211,563..216,242(-)	1	4	0	2	3	65	28	2	0	2	37
LTRL590_040010500.1	LtrL590_04:219,075..220,013(-)	1	2	0	1	1	52	25	1	0	1	27
LTRL590_040010600.1	LtrL590_04:220,553..225,274(-)	2.14286	22	0	7	16	66	33	15	0	7	33
LTRL590_040010700.1	LtrL590_04:227,360..228,262(-)	0	1	0	1	0	65	40	0	0	1	25
LTRL590_040010800.1	LtrL590_04:229,892..230,695(-)	1	4	0	2	2	67	34	2	0	2	33
LTRL590_040010900.1	LtrL590_04:231,534..240,872(-)	1.34783	54	0	23	33	64	29	31	0	23	35
LTRL590_040011000.1	LtrL590_04:242,580..243,107(-)	3	4	0	2	3	64	27	3	0	1	37
LTRL590_040011100.1	LtrL590_04:243,893..247,777(-)	2.33333	20	0	6	17	86	33	14	0	6	53
LTRL590_040011200.1	LtrL590_04:250,391..250,573(-)	2	3	1	1	2	83	44	2	0	1	39
LTRL590_040011300.1	LtrL590_04:251,195..252,211(-)	1	6	0	3	3	85	51	3	0	3	34
LTRL590_040011400.1	LtrL590_04:252,888..253,490(-)	1	2	0	1	1	83	51	1	0	1	32
LTRL590_040011500.1	LtrL590_04:254,985..255,971(-)	1.5	5	0	2	3	70	45	3	0	2	25
LTRL590_040011600.1	LtrL590_04:257,785..261,543(-)	0.875	15	0	8	8	47	33	7	0	8	14
LTRL590_040011700.1	LtrL590_04:266,268..266,714(-)	0	5	0	5	0	38	10	0	0	5	28
LTRL590_040011800.1	LtrL590_04:270,701..271,000(-)	#DIV/0!	0	0	0	0	49	33	0	0	0	16
LTRL590_040011900.1	LtrL590_04:274,797..277,061(-)	1	2	0	1	1	55	23	1	0	1	32
LTRL590_040012000.1	LtrL590_04:278,190..281,453(-)	2.6	18	0	5	13	48	20	13	0	5	28
LTRL590_040012100.1	LtrL590_04:282,471..284,855(-)	0.75	7	0	4	3	73	29	3	0	4	44
LTRL590_040012200.1	LtrL590_04:288,448..290,601(-)	5.5	13	0	2	12	70	39	11	0	2	31
LTRL590_040012300.1	LtrL590_04:290,636..290,920(-)	2	3	0	1	2	69	40	2	0	1	29
LTRL590_040012400.1	LtrL590_04:291,677..293,599(-)	1.4	12	0	5	8	76	42	7	0	5	34
LTRL590_040012500.1	LtrL590_04:294,220..296,670(-)	3.33333	13	1	3	11	65	38	10	0	3	27
LTRL590_040012600.1	LtrL590_04:297,581..298,222(-)	0	2	0	2	0	64	34	0	0	2	30
LTRL590_040012700.1	LtrL590_04:302,366..304,087(-)	0.666667	5	0	3	2	65	31	2	0	3	34
LTRL590_040012800.1	LtrL590_04:305,115..308,516(-)	1	20	0	10	10	69	27	10	0	10	42
LTRL590_040012900.1	LtrL590_04:309,992..310,912(-)	1	4	0	2	2	71	42	2	0	2	29
LTRL590_040013000.1	LtrL590_04:312,027..314,042(-)	0	2	0	2	0	81	44	0	0	2	37
LTRL590_040013100.1	LtrL590_04:314,759..315,985(-)	1.5	5	0	2	3	59	31	3	0	2	28
LTRL590_040013200.1	LtrL590_04:317,025..321,251(-)	2	15	0	5	10	63	28	10	0	5	35
LTRL590_040013300.1	LtrL590_04:322,647..325,331(-)	1	16	0	8	10	57	22	8	0	8	35
LTRL590_040013400.1	LtrL590_04:326,780..327,979(-)	#DIV/0!	3	0	0	3	81	35	3	0	0	46
LTRL590_040013500.1	LtrL590_04:328,738..329,463(-)	0.666667	5	0	3	4	70	29	2	0	3	41
LTRL590_040013600.1	LtrL590_04:333,243..336,974(-)	0.625	13	0	8	5	107	45	5	0	8	62
LTRL590_040013700.1	LtrL590_04:338,788..339,330(-)	1.33333	7	0	3	4	78	36	4	0	3	42
LTRL590_040013800.1	LtrL590_04:341,323..345,186(-)	1.36364	26	0	11	16	84	55	15	0	11	29
LTRL590_040013900.1	LtrL590_04:346,584..352,268(-)	1.18182	24	0	11	13	75	31	13	0	11	44
LTRL590_040014000.1	LtrL590_04:354,643..355,377(-)	0	1	0	1	1	75	25	0	0	1	50
LTRL590_040014100.1	LtrL590_04:356,892..358,685(-)	0.125	9	0	8	1	92	43	1	0	8	49
LTRL590_040014200.1	LtrL590_04:361,200..361,646(-)	0	1	0	1	0	89	45	0	0	1	44
LTRL590_040014300.1	LtrL590_04:363,474..364,955(-)	0.666667	5	0	3	2	88	49	2	0	3	39
LTRL590_040014400.1	LtrL590_04:366,469..367,110(-)	#DIV/0!	0	0	0	0	76	45	0	0	0	31
LTRL590_040014500.1	LtrL590_04:368,004..368,633(-)	#DIV/0!	2	0	1	2	62	34	2	0	0	28
LTRL590_040014600.1	LtrL590_04:369,560..371,110(-)	0.75	7	0	4	3	61	40	3	0	4	21
LTRL590_040014700.1	LtrL590_04:371,914..373,413(-)	1	4	0	2	2	57	31	2	0	2	26
LTRL590_040014800.1	LtrL590_04:373,802..377,539(-)	0.416667	17	0	12	5	53	29	5	0	12	24
LTRL590_040014900.1	LtrL590_04:378,220..379,089(-)	#DIV/0!	1	0	0	1	49	26	1	0	0	23
LTRL590_040015000.1	LtrL590_04:380,073..383,609(-)	0.857143	13	0	7	6	72	26	6	0	7	46
LTRL590_040015100.1	LtrL590_04:385,220..385,888(-)	#DIV/0!	0	0	0	0	69	28	0	0	0	41
LTRL590_040015200.1	LtrL590_04:387,341..387,925(-)	1	4	0	2	2	83	36	2	0	2	47
LTRL590_040015300.1	LtrL590_04:390,047..391,006(-)	0.333333	4	0	3	1	96	38	1	0	3	58
LTRL590_040015400.1	LtrL590_04:392,985..394,055(-)	1.5	5	1	2	3	81	48	3	0	2	33
LTRL590_040015500.1	LtrL590_04:395,236..396,693(-)	2	3	0	1	2	86	59	2	0	1	27
LTRL590_040015600.1	LtrL590_04:397,169..397,558(-)	#DIV/0!	1	0	0	1	73	48	1	0	0	25
LTRL590_040015700.1	LtrL590_04:398,289..400,955(-)	1.6	13	0	5	8	59	35	8	0	5	24
LTRL590_040015800.1	LtrL590_04:401,786..406,201(-)	0.545455	17	0	11	6	51	26	6	0	11	25
LTRL590_040015900.1	LtrL590_04:407,777..408,106(-)	0	1	0	1	0	54	29	0	0	1	25
LTRL590_040016000.1	LtrL590_04:408,708..411,581(-)	1.33333	7	0	3	4	64	26	4	0	3	38
LTRL590_040016100.1	LtrL590_04:413,476..415,659(-)	0.428571	10	0	7	3	68	24	3	0	7	44
LTRL590_040016200.1	LtrL590_04:416,712..417,644(-)	2	3	0	1	2	97	37	2	0	1	60
LTRL590_040016300.1	LtrL590_04:418,474..419,379(-)	3.5	9	0	2	7	81	31	7	0	2	50
LTRL590_040016400.1	LtrL590_04:420,089..420,595(-)	0	1	0	1	0	86	45	0	0	1	41
LTRL590_040016500.1	LtrL590_04:422,823..423,878(-)	0	1	1	1	0	75	60	0	0	1	15
LTRL590_040016600.1	LtrL590_04:424,725..425,375(-)	#DIV/0!	3	1	0	3	52	45	3	0	0	7
LTRL590_040016700.1	LtrL590_04:434,701..435,636(-)	0.2	6	0	5	1	43	8	1	0	5	35
LTRL590_040016800.1	LtrL590_04:438,534..439,937(-)	#DIV/0!	10	1	0	10	95	37	10	1	0	58
LTRL590_040016900.1	LtrL590_04:454,958..459,474(-)	2.08333	37	0	12	25	23	0	25	0	12	23
LTRL590_040017000.1	LtrL590_04:462,389..463,960(-)	0	6	0	6	0	58	21	0	0	6	37
LTRL590_040017100.1	LtrL590_04:464,808..465,371(-)	#DIV/0!	3	0	0	3	68	22	3	0	0	46
LTRL590_040017200.1	LtrL590_04:466,351..466,611(-)	#DIV/0!	0	0	0	0	75	29	0	0	0	46
LTRL590_040017300.1	LtrL590_04:470,193..471,299(-)	0	2	0	2	0	92	46	0	0	2	46
LTRL590_040017400.1	LtrL590_04:472,286..475,471(-)	0.444444	13	0	9	4	140	50	4	0	9	90
LTRL590_040017500.1	LtrL590_04:476,662..477,792(-)	0.2	6	0	5	1	147	42	1	0	5	105
LTRL590_050005000.1	LtrL590_05:4,463..7,210(+)	1.57143	18	0	7	11	87	28	11	0	7	59
LTRL590_050005100.1	LtrL590_05:7,674..8,093(+)	#DIV/0!	0	0	0	0	83	32	0	0	0	51
LTRL590_050005200.1	LtrL590_05:8,623..9,210(+)	0	1	0	1	0	68	32	0	0	1	36
LTRL590_050005300.1	LtrL590_05:10,305..12,050(+)	0.25	5	0	4	1	73	40	1	0	4	33
LTRL590_050005400.1	LtrL590_05:13,249..15,750(+)	1.33333	7	0	3	4	69	32	4	0	3	37
LTRL590_050005500.1	LtrL590_05:16,977..19,478(+)	1	4	0	2	2	75	35	2	0	2	40
LTRL590_050005600.1	LtrL590_05:21,578..21,853(+)	0.5	3	0	2	1	62	36	1	0	2	26
LTRL590_050005700.1	LtrL590_05:22,793..23,398(+)	#DIV/0!	0	0	0	0	72	43	0	0	0	29
LTRL590_050005800.1	LtrL590_05:24,794..25,333(+)	1	2	0	1	1	76	44	1	0	1	32
LTRL590_050005900.1	LtrL590_05:27,198..29,111(+)	0.166667	7	0	6	1	74	32	1	0	6	42
LTRL590_050006000.1	LtrL590_05:32,711..33,082(+)	0	1	0	1	0	52	23	0	0	1	29
LTRL590_050006100.1	LtrL590_05:34,081..35,097(+)	1.5	5	0	2	3	61	29	3	0	2	32
LTRL590_050006200.1	LtrL590_05:36,765..38,063(+)	0	1	0	1	0	64	36	0	0	1	28
LTRL590_050006300.1	LtrL590_05:40,919..42,955(+)	0.4	7	0	5	2	65	27	2	0	5	38
LTRL590_050006400.1	LtrL590_05:44,588..45,916(+)	0	1	0	1	0	70	34	0	0	1	36
LTRL590_050006500.1	LtrL590_05:47,030..48,586(+)	0.5	6	0	4	2	62	35	2	0	4	27
LTRL590_050006600.1	LtrL590_05:49,110..51,389(+)	1.2	11	0	5	8	75	41	6	0	5	34
LTRL590_050006700.1	LtrL590_05:52,824..54,257(+)	2.25	13	0	4	9	71	40	9	0	4	31
LTRL590_050006800.1	LtrL590_05:55,817..56,896(+)	0.25	5	0	4	1	79	36	1	0	4	43
LTRL590_050006900.1	LtrL590_05:57,793..60,159(+)	0.714286	12	0	7	5	79	32	5	0	7	47
LTRL590_050007000.1	LtrL590_05:61,374..65,852(+)	2	30	0	10	22	71	37	20	0	10	34
LTRL590_050007100.1	LtrL590_05:66,797..69,472(+)	1.16667	13	0	6	8	83	40	7	0	6	43
LTRL590_050007200.1	LtrL590_05:73,910..75,889(+)	1	10	0	5	5	70	30	5	0	5	40
LTRL590_050007300.1	LtrL590_05:82,755..83,558(+)	3	12	0	3	9	56	46	9	0	3	10
LTRL590_050007400.1	LtrL590_05:85,408..87,582(+)	0.5	12	0	8	5	75	42	4	0	8	30
LTRL590_050007500.1	LtrL590_05:88,605..89,561(+)	#DIV/0!	0	0	0	0	91	45	0	0	0	46
LTRL590_050007600.1	LtrL590_05:90,208..90,882(+)	#DIV/0!	1	0	0	1	75	38	1	0	0	37
LTRL590_050007700.1	LtrL590_05:92,764..93,285(+)	1	2	0	1	1	68	28	1	0	1	40
LTRL590_050007800.1	LtrL590_05:94,818..96,275(+)	0.333333	4	0	3	1	76	31	1	0	3	45
LTRL590_050007900.1	LtrL590_05:97,124..99,181(+)	0.25	10	0	8	3	53	23	2	0	8	30
LTRL590_050008000.1	LtrL590_05:99,877..100,419(+)	0	1	0	1	0	52	25	0	0	1	27
LTRL590_050008100.1	LtrL590_05:101,774..104,782(+)	1	10	0	5	5	60	29	5	0	5	31
LTRL590_050008200.1	LtrL590_05:105,586..106,701(+)	3	4	0	1	3	50	25	3	0	1	25
LTRL590_050008300.1	LtrL590_05:108,135..109,610(+)	0.75	7	0	4	3	57	30	3	0	4	27
LTRL590_050008400.1	LtrL590_05:110,602..112,479(+)	0.75	7	0	4	3	53	26	3	0	4	27
LTRL590_050008500.1	LtrL590_05:113,401..114,387(+)	0.5	6	0	4	2	41	12	2	0	4	29
LTRL590_050008600.1	LtrL590_05:126,635..129,007(+)	0.5	6	0	4	2	71	52	2	0	4	19
LTRL590_050008700.1	LtrL590_05:135,285..138,914(+)	0.5	15	0	10	5	50	7	5	0	10	43
LTRL590_050008800.1	LtrL590_05:146,634..148,655(+)	0.75	7	0	4	3	50	44	3	0	4	6
LTRL590_050008900.1	LtrL590_05:149,208..151,772(+)	1.33333	7	0	3	4	65	44	4	0	3	21
LTRL590_050009000.1	LtrL590_05:153,354..153,944(+)	#DIV/0!	0	0	0	0	65	19	0	0	0	46
LTRL590_050009100.1	LtrL590_05:154,849..156,732(+)	0.166667	7	0	6	1	62	22	1	0	6	40
LTRL590_050009200.1	LtrL590_05:158,319..159,050(+)	2	3	0	1	2	53	37	2	0	1	16
LTRL590_050009300.1	LtrL590_05:160,064..161,779(+)	1.25	9	0	4	5	57	40	5	0	4	17
LTRL590_050009400.1	LtrL590_05:165,763..166,266(+)	#DIV/0!	2	0	0	2	69	28	2	0	0	41
LTRL590_050009500.1	LtrL590_05:168,127..169,851(+)	#DIV/0!	2	0	0	2	65	32	2	0	0	33
LTRL590_050009600.1	LtrL590_05:173,635..174,657(+)	0.5	3	0	2	1	71	42	1	0	2	29
LTRL590_050009700.1	LtrL590_05:175,498..181,794(+)	1.72222	49	0	18	34	70	44	31	0	18	26
LTRL590_050009800.1	LtrL590_05:182,433..182,843(+)	#DIV/0!	3	0	0	3	91	40	3	0	0	51
LTRL590_050009900.1	LtrL590_05:184,264..185,274(+)	0	3	1	3	1	70	32	0	0	3	38
LTRL590_050010000.1	LtrL590_05:186,636..187,895(+)	#DIV/0!	7	0	0	7	68	23	7	0	0	45
LTRL590_050010100.1	LtrL590_05:189,599..190,831(+)	#DIV/0!	1	0	0	1	62	27	1	0	0	35
LTRL590_050010200.1	LtrL590_05:191,921..194,293(+)	1	12	0	6	6	55	33	6	0	6	22
LTRL590_050010300.1	LtrL590_05:196,926..199,946(+)	0.888889	17	0	9	8	58	27	8	0	9	31
LTRL590_050010400.1	LtrL590_05:200,613..203,327(+)	0.333333	4	0	3	1	73	30	1	0	3	43
LTRL590_050010500.1	LtrL590_05:204,119..207,037(+)	0.285714	9	0	7	3	63	36	2	0	7	27
LTRL590_050010600.1	LtrL590_05:208,064..210,760(+)	1.16667	13	0	6	8	49	19	7	0	6	30
LTRL590_050010700.1	LtrL590_05:211,716..215,414(+)	2	6	0	2	5	51	16	4	0	2	35
LTRL590_050010800.1	LtrL590_05:216,292..222,024(+)	2.4	17	0	5	13	45	29	12	0	5	16
LTRL590_050010900.1	LtrL590_05:223,376..226,102(+)	2.25	13	0	4	9	74	51	9	0	4	23
LTRL590_050011000.1	LtrL590_05:228,771..229,742(+)	1	2	0	1	1	82	36	1	0	1	46
LTRL590_050011100.1	LtrL590_05:230,778..238,316(+)	1.52941	43	0	18	28	96	43	26	0	17	53
LTRL590_050011200.1	LtrL590_05:240,325..241,365(+)	0.6	8	0	5	3	62	28	3	0	5	34
LTRL590_050011300.1	LtrL590_05:242,361..250,604(+)	4.4	27	0	5	25	69	29	22	0	5	40
LTRL590_050011400.1	LtrL590_05:253,346..258,715(+)	1.75	22	0	8	14	60	33	14	0	8	27
LTRL590_050011500.1	LtrL590_05:262,097..266,365(+)	0.714286	12	0	7	9	58	31	5	0	7	27
LTRL590_050011600.1	LtrL590_05:268,721..272,881(+)	2.6	18	0	5	14	49	25	13	0	5	24
LTRL590_050011700.1	LtrL590_05:274,613..276,829(+)	2	9	0	3	6	65	40	6	0	3	25
LTRL590_050011800.1	LtrL590_05:278,840..279,946(+)	1.2	11	0	5	7	60	28	6	0	5	32
LTRL590_050011900.1	LtrL590_05:281,203..283,689(+)	0.75	7	0	4	3	78	38	3	0	4	40
LTRL590_050012000.1	LtrL590_05:284,729..289,363(+)	1.15385	28	0	13	19	58	27	15	0	13	31
LTRL590_050012100.1	LtrL590_05:289,627..289,818(+)	#DIV/0!	1	1	0	1	60	23	1	0	0	37
LTRL590_050012200.1	LtrL590_05:291,201..295,352(+)	1.66667	16	0	6	10	83	46	10	0	6	37
LTRL590_050012300.1	LtrL590_05:296,787..297,230(+)	1	2	0	1	1	66	37	1	0	1	29
LTRL590_050012400.1	LtrL590_05:299,360..300,541(+)	0.666667	10	0	6	5	72	32	4	0	6	40
LTRL590_050012500.1	LtrL590_05:301,182..302,498(+)	0	1	0	1	1	75	32	0	0	1	43
LTRL590_050012600.1	LtrL590_05:303,330..303,821(+)	#DIV/0!	1	0	0	1	74	41	1	0	0	33
LTRL590_050012700.1	LtrL590_05:304,737..307,559(+)	3.33333	13	0	3	11	89	57	10	0	3	32
LTRL590_050012800.1	LtrL590_05:308,595..309,515(+)	1	2	0	1	1	93	53	1	0	1	40
LTRL590_050012900.1	LtrL590_05:312,632..316,930(+)	1.2	22	0	10	14	100	44	12	0	10	56
LTRL590_050013000.1	LtrL590_05:318,288..320,297(+)	0.666667	10	0	6	6	63	30	4	0	6	33
LTRL590_050013100.1	LtrL590_05:321,424..321,891(+)	0	3	0	3	0	64	21	0	0	3	43
LTRL590_050013200.1	LtrL590_05:322,983..328,826(+)	2	24	0	8	17	67	31	16	0	8	36
LTRL590_050013300.1	LtrL590_05:329,774..330,391(+)	0	1	0	1	0	56	31	0	0	1	25
LTRL590_050013400.1	LtrL590_05:331,647..337,619(+)	0.888889	17	0	9	10	75	36	8	0	9	39
LTRL590_050013500.1	LtrL590_05:338,756..339,616(+)	0.5	3	0	2	1	59	36	1	0	2	23
LTRL590_050013600.1	LtrL590_05:341,514..344,816(+)	1	14	0	7	8	64	29	7	0	7	35
LTRL590_050013700.1	LtrL590_05:345,360..348,719(+)	1.4	12	0	5	7	75	37	7	0	5	38
LTRL590_050013800.1	LtrL590_05:350,832..352,232(+)	0.5	3	0	2	2	61	28	1	0	2	33
LTRL590_050013900.1	LtrL590_05:353,282..357,244(+)	2.16667	19	0	6	13	69	32	13	0	6	37
LTRL590_050014000.1	LtrL590_05:359,752..362,475(+)	0.428571	10	0	7	3	71	35	3	0	7	36
LTRL590_050014100.1	LtrL590_05:363,658..365,697(+)	1	4	0	2	2	97	69	2	0	2	28
LTRL590_050014200:tRNA	LtrL590_05:367,890..367,961(+)	#DIV/0!	0	0	0	0	126	92	0	0	0	34
LTRL590_050014300:rRNA	LtrL590_05:368,022..368,140(+)	#DIV/0!	0	0	0	0	127	94	0	0	0	33
LTRL590_050014400.1	LtrL590_05:376,619..377,731(-)	1	6	0	3	3	110	71	3	0	3	39
LTRL590_050014500.1	LtrL590_05:379,305..380,750(-)	1	2	0	1	1	91	49	1	0	1	42
LTRL590_050014600.1	LtrL590_05:381,464..381,736(-)	0	1	0	1	0	70	29	0	0	1	41
LTRL590_050014700.1	LtrL590_05:383,583..383,894(-)	#DIV/0!	0	0	0	0	63	42	0	0	0	21
LTRL590_050014800.1	LtrL590_05:384,785..386,632(-)	1	6	0	3	3	52	38	3	0	3	14
LTRL590_050014900.1	LtrL590_05:387,678..390,497(-)	0	4	0	4	0	62	30	0	0	4	32
LTRL590_050015000.1	LtrL590_05:390,963..391,400(-)	#DIV/0!	0	0	0	0	45	15	0	0	0	30
LTRL590_050015100.1	LtrL590_05:391,895..392,968(-)	3	4	0	1	3	44	14	3	0	1	30
LTRL590_050015200.1	LtrL590_05:394,425..395,756(+)	0.5	6	0	4	2	43	16	2	0	4	27
LTRL590_050015300.1	LtrL590_05:396,691..398,127(+)	#DIV/0!	1	0	0	1	52	18	1	0	0	34
LTRL590_050015400.1	LtrL590_05:398,958..400,484(+)	0	2	0	2	0	56	32	0	0	2	24
LTRL590_050015500.1	LtrL590_05:401,895..404,078(+)	0.25	5	0	4	1	61	44	1	0	4	17
LTRL590_050015600.1	LtrL590_05:406,766..408,487(+)	0.2	6	0	5	1	70	29	1	0	5	41
LTRL590_050015700.1	LtrL590_05:411,022..411,759(+)	0	1	0	1	0	60	30	0	0	1	30
LTRL590_050015800.1	LtrL590_05:415,989..419,723(+)	0.5	3	0	2	1	47	16	1	0	2	31
LTRL590_050015900.1	LtrL590_05:421,707..422,066(+)	0	1	0	1	0	22	7	0	0	1	15
LTRL590_050016000.1	LtrL590_05:423,087..423,422(+)	#DIV/0!	1	0	0	1	26	8	1	0	0	18
LTRL590_050016100.1	LtrL590_05:426,238..427,764(-)	3	4	1	1	3	32	10	3	0	1	22
LTRL590_050016200.1	LtrL590_05:428,593..429,666(-)	1	2	0	1	1	46	8	1	0	1	38
LTRL590_050016300.1	LtrL590_05:430,431..433,178(-)	2.5	7	0	2	5	74	22	5	0	2	52
LTRL590_050016400.1	LtrL590_05:434,174..434,668(-)	3	4	0	1	3	72	34	3	0	1	38
LTRL590_050016500.1	LtrL590_05:435,577..436,326(-)	#DIV/0!	2	0	0	2	69	40	2	0	0	29
LTRL590_050016600.1	LtrL590_05:436,902..438,278(-)	0	2	0	2	0	72	53	0	0	2	19
LTRL590_050016700.1	LtrL590_05:440,313..446,168(-)	3.5	18	0	4	14	80	32	14	0	4	48
LTRL590_050016800.1	LtrL590_05:446,575..446,973(-)	#DIV/0!	0	0	0	0	68	20	0	0	0	48
LTRL590_050016900.1	LtrL590_05:447,931..449,121(-)	2	3	0	1	2	79	26	2	0	1	53
LTRL590_050017000.1	LtrL590_05:451,458..452,312(+)	0.25	5	0	4	1	75	29	1	0	4	46
LTRL590_060005000.1	LtrL590_06:1,419..1,667(-)	0	2	0	2	0	41	3	0	0	2	38
LTRL590_060005100.1	LtrL590_06:3,863..5,470(-)	0.666667	5	0	3	2	69	22	2	0	3	47
LTRL590_060005200.1	LtrL590_06:11,174..13,204(-)	5	12	0	2	10	71	43	10	0	2	28
LTRL590_060005300.1	LtrL590_06:14,079..14,954(-)	#DIV/0!	0	0	0	0	75	40	0	0	0	35
LTRL590_060005400.1	LtrL590_06:15,815..16,069(-)	1	4	0	2	2	63	26	2	0	2	37
LTRL590_060005500.1	LtrL590_06:20,573..22,018(-)	2	3	0	1	2	75	39	2	0	1	36
LTRL590_060005600.1	LtrL590_06:26,254..27,225(-)	2	3	0	1	3	65	32	2	0	1	33
LTRL590_060005700.1	LtrL590_06:28,830..30,236(-)	#DIV/0!	2	0	0	3	75	40	2	0	0	35
LTRL590_060005800.1	LtrL590_06:33,994..34,776(-)	2	6	0	2	4	82	26	4	0	2	56
LTRL590_060005900.1	LtrL590_06:44,546..46,366(-)	0.5	6	0	4	2	49	6	2	0	4	43
LTRL590_060006000.1	LtrL590_06:50,762..51,325(-)	#DIV/0!	2	0	0	2	70	40	2	0	0	30
LTRL590_060006100.1	LtrL590_06:52,277..52,837(-)	#DIV/0!	0	0	0	0	74	40	0	0	0	34
LTRL590_060006200.1	LtrL590_06:54,347..55,090(-)	#DIV/0!	0	0	0	0	69	32	0	0	0	37
LTRL590_060006300.1	LtrL590_06:55,921..56,250(-)	#DIV/0!	1	0	0	1	66	28	1	0	0	38
LTRL590_060006400.1	LtrL590_06:56,874..58,238(-)	0.333333	4	0	3	1	65	34	1	0	3	31
LTRL590_060006500.1	LtrL590_06:59,657..60,082(-)	0	2	0	2	0	56	35	0	0	2	21
LTRL590_060006600.1	LtrL590_06:60,573..62,762(-)	0.4	7	0	5	2	68	40	2	0	5	28
LTRL590_060006700.1	LtrL590_06:64,159..66,333(-)	1.2	11	0	5	6	69	24	6	0	5	45
LTRL590_060006800.1	LtrL590_06:67,848..69,335(-)	1.5	10	0	4	7	65	28	6	0	4	37
LTRL590_060006900.1	LtrL590_06:70,295..70,528(-)	#DIV/0!	0	0	0	0	74	44	0	0	0	30
LTRL590_060007000:tRNA	LtrL590_06:70,896..70,980(-)	#DIV/0!	0	0	0	0	79	44	0	0	0	35
LTRL590_060007100.1	LtrL590_06:71,877..73,913(-)	0.8	9	0	5	4	74	42	4	0	5	32
LTRL590_060007200.1	LtrL590_06:74,794..75,654(-)	1	2	0	1	1	60	37	1	0	1	23
LTRL590_060007300.1	LtrL590_06:76,362..77,003(-)	#DIV/0!	0	0	0	0	58	32	0	0	0	26
LTRL590_060007400.1	LtrL590_06:78,090..81,062(-)	1	10	0	5	5	63	31	5	0	5	32
LTRL590_060007500.1	LtrL590_06:82,524..83,360(-)	1	2	0	1	1	50	26	1	0	1	24
LTRL590_060007600.1	LtrL590_06:85,183..89,730(-)	0.625	13	0	8	5	63	31	5	0	8	32
LTRL590_060007700.1	LtrL590_06:92,105..93,043(-)	0	1	0	1	0	55	32	0	0	1	23
LTRL590_060007800.1	LtrL590_06:93,763..96,330(-)	2	9	0	3	6	64	31	6	0	3	33
LTRL590_060007900.1	LtrL590_06:97,072..97,767(-)	2	3	0	1	3	44	18	2	0	1	26
LTRL590_060008000.1	LtrL590_06:98,485..99,633(-)	1	2	0	1	2	64	22	1	0	1	42
LTRL590_060008100.1	LtrL590_06:101,321..101,830(-)	#DIV/0!	0	0	0	0	72	33	0	0	0	39
LTRL590_060008200.1	LtrL590_06:105,679..107,727(-)	0.75	7	0	4	4	64	39	3	0	4	25
LTRL590_060008300.1	LtrL590_06:108,624..111,692(-)	0.833333	11	0	6	5	48	36	5	0	6	12
LTRL590_060008400.1	LtrL590_06:113,149..116,703(-)	0.4	7	0	5	2	34	25	2	0	5	9
LTRL590_060008500.1	LtrL590_06:117,436..120,153(-)	0.5	3	0	2	1	35	10	1	0	2	25
LTRL590_060008600.1	LtrL590_06:120,906..122,129(-)	0	1	0	1	0	63	8	0	0	1	55
LTRL590_060008700.1	LtrL590_06:122,714..124,069(-)	0.166667	7	0	6	1	106	10	1	0	6	96
LTRL590_060008800.1	LtrL590_06:130,903..132,042(+)	0.666667	5	0	3	2	137	36	2	0	3	101
LTRL590_060008900.1	LtrL590_06:132,846..134,051(+)	1.66667	8	0	3	5	107	27	5	0	3	80
LTRL590_060009000.1	LtrL590_06:135,010..137,739(+)	0.666667	10	0	6	4	75	30	4	0	6	45
LTRL590_060009100.1	LtrL590_06:137,976..138,203(+)	#DIV/0!	2	1	0	2	60	33	2	0	0	27
LTRL590_060009200.1	LtrL590_06:138,220..138,522(+)	#DIV/0!	3	0	0	3	58	30	3	0	0	28
LTRL590_060009300.1	LtrL590_06:143,239..143,808(+)	1	2	0	1	1	63	30	1	0	1	33
LTRL590_060009400.1	LtrL590_06:147,507..149,225(+)	2	12	0	4	8	66	36	8	0	4	30
LTRL590_060009500.1	LtrL590_06:150,825..152,900(+)	#DIV/0!	2	0	0	2	74	29	2	0	0	45
LTRL590_060009600.1	LtrL590_06:154,149..157,136(+)	1.33333	14	0	6	9	65	30	8	0	6	35
LTRL590_060009700.1	LtrL590_06:159,126..160,502(+)	4	5	0	1	4	51	26	4	0	1	25
LTRL590_060009800.1	LtrL590_06:162,963..166,799(+)	1.5	10	0	4	6	50	18	6	0	4	32
LTRL590_060009900.1	LtrL590_06:168,083..171,562(+)	1.25	9	0	4	7	46	31	5	0	4	15
LTRL590_060010000.1	LtrL590_06:172,580..173,557(+)	0.5	3	0	2	1	61	39	1	0	2	22
LTRL590_060010100.1	LtrL590_06:174,367..176,172(+)	0	3	0	3	0	61	40	0	0	3	21
LTRL590_060010200.1	LtrL590_06:177,451..179,085(+)	0.6	8	0	5	3	63	28	3	0	5	35
LTRL590_060010300.1	LtrL590_06:179,828..181,804(+)	1	8	0	4	4	65	26	4	0	4	39
LTRL590_060010400.1	LtrL590_06:184,296..189,992(+)	1.85714	20	0	7	13	51	24	13	0	7	27
LTRL590_060010500.1	LtrL590_06:190,690..191,586(+)	3	4	0	1	3	47	29	3	0	1	18
LTRL590_060010600.1	LtrL590_06:193,043..195,664(+)	2	9	0	3	6	38	17	6	0	3	21
LTRL590_060010700.1	LtrL590_06:196,586..201,784(+)	0.8	9	0	5	5	67	38	4	0	5	29
LTRL590_060010800.1	LtrL590_06:202,710..203,519(+)	0	2	0	2	0	49	29	0	0	2	20
LTRL590_060010900.1	LtrL590_06:204,872..205,309(+)	#DIV/0!	1	0	0	1	53	25	1	0	0	28
LTRL590_060011000.1	LtrL590_06:206,968..211,473(+)	1	22	0	11	11	59	23	11	0	11	36
LTRL590_060011100.1	LtrL590_06:212,123..216,475(+)	2.75	15	0	4	12	64	36	11	0	4	28
LTRL590_060011200.1	LtrL590_06:217,466..218,626(+)	0.25	5	0	4	1	52	35	1	0	4	17
LTRL590_060011300.1	LtrL590_06:220,460..223,492(+)	1	10	0	5	5	78	41	5	0	5	37
LTRL590_060011400.1	LtrL590_06:225,187..231,195(+)	1.92308	38	0	13	27	68	34	25	0	13	34
LTRL590_060011500.1	LtrL590_06:233,325..242,765(+)	0.851852	50	0	27	23	76	41	23	0	27	35
LTRL590_060011600.1	LtrL590_06:244,462..247,470(+)	0.833333	11	0	6	5	89	49	5	0	6	40
LTRL590_060011700.1	LtrL590_06:249,742..251,784(+)	4	20	0	4	16	73	38	16	0	4	35
LTRL590_060011800.1	LtrL590_06:254,360..258,361(+)	2.83333	23	0	6	17	81	40	17	0	6	41
LTRL590_060011900.1	LtrL590_06:259,771..260,502(+)	#DIV/0!	1	0	0	1	65	35	1	0	0	30
LTRL590_060012000.1	LtrL590_06:261,235..262,431(+)	1	8	0	4	5	55	28	4	0	4	27
LTRL590_060012100.1	LtrL590_06:263,681..271,447(+)	0.714286	36	0	21	17	67	28	15	0	21	39
LTRL590_060012200.1	LtrL590_06:272,521..274,692(+)	#DIV/0!	2	0	0	2	76	42	2	0	0	34
LTRL590_060012300.1	LtrL590_06:280,491..281,333(+)	7	8	1	1	8	79	37	7	0	1	42
LTRL590_060012400.1	LtrL590_06:281,658..282,023(+)	#DIV/0!	0	1	0	0	77	33	0	0	0	44
LTRL590_060012500.1	LtrL590_06:283,483..288,858(+)	1	24	0	12	17	76	35	12	0	12	41
LTRL590_060012600.1	LtrL590_06:290,150..291,166(+)	1	2	0	1	1	58	31	1	0	1	27
LTRL590_060012700.1	LtrL590_06:293,378..296,170(+)	1	12	0	6	6	61	27	6	0	6	34
LTRL590_060012800.1	LtrL590_06:297,030..298,991(+)	1.66667	8	0	3	5	58	27	5	0	3	31
LTRL590_060012900.1	LtrL590_06:299,384..299,809(+)	0	1	1	1	0	49	24	0	0	1	25
LTRL590_060013000.1	LtrL590_06:300,125..303,664(+)	0.875	15	0	8	7	64	37	7	0	8	27
LTRL590_060013100.1	LtrL590_06:307,851..313,847(+)	0.944444	35	0	18	20	71	34	17	0	18	37
LTRL590_060013200.1	LtrL590_06:319,937..328,690(+)	2.36842	64	0	19	48	65	37	45	0	19	28
LTRL590_060013300.1	LtrL590_06:331,333..334,458(+)	1	12	0	6	6	74	42	6	0	6	32
LTRL590_060013400.1	LtrL590_06:335,538..340,301(+)	1.33333	28	0	12	16	64	28	16	0	12	36
LTRL590_060013500.1	LtrL590_06:342,183..352,964(+)	1.25926	61	0	27	36	71	38	34	0	27	33
LTRL590_060013600.1	LtrL590_06:353,400..354,977(+)	1.5	5	0	2	3	70	33	3	0	2	37
LTRL590_060013700.1	LtrL590_06:357,303..361,583(+)	2	18	0	6	13	76	39	12	0	6	37
LTRL590_060013800.1	LtrL590_06:363,049..363,747(+)	1	2	0	1	1	56	31	1	0	1	25
LTRL590_060013900.1	LtrL590_06:365,925..376,016(+)	2.05263	58	0	19	40	73	32	39	0	19	41
LTRL590_060014000.1	LtrL590_06:376,286..377,848(+)	1	6	0	3	3	76	34	3	0	3	42
LTRL590_060014100.1	LtrL590_06:379,233..379,754(+)	#DIV/0!	1	0	0	1	70	42	1	0	0	28
LTRL590_060014200.1	LtrL590_06:381,339..382,589(+)	2	3	0	1	2	77	44	2	0	1	33
LTRL590_060014300.1	LtrL590_06:384,372..386,711(+)	1.16667	13	0	6	7	78	38	7	0	6	40
LTRL590_060014400.1	LtrL590_06:387,828..393,404(+)	1.72727	30	0	11	19	84	43	19	0	11	41
LTRL590_060014500.1	LtrL590_06:394,269..394,934(+)	0	1	0	1	0	68	46	0	0	1	22
LTRL590_060014600.1	LtrL590_06:395,630..396,979(+)	0.142857	8	0	7	1	57	27	1	0	7	30
LTRL590_060014700.1	LtrL590_06:399,020..401,212(+)	0	1	0	1	0	89	42	0	0	1	47
LTRL590_060014800.1	LtrL590_06:402,806..404,716(+)	0.8	9	0	5	4	65	38	4	0	5	27
LTRL590_060014900.1	LtrL590_06:405,826..407,838(+)	2.25	13	0	4	9	65	29	9	0	4	36
LTRL590_060015000.1	LtrL590_06:409,409..410,080(+)	#DIV/0!	0	0	0	0	68	28	0	0	0	40
LTRL590_060015100.1	LtrL590_06:411,345..416,321(+)	1	22	0	11	11	60	34	11	0	11	26
LTRL590_060015200.1	LtrL590_06:417,435..420,527(+)	0.5	12	0	8	4	58	30	4	0	8	28
LTRL590_060015300.1	LtrL590_06:422,918..426,565(+)	0.714286	12	0	7	5	74	42	5	0	7	32
LTRL590_060015400.1	LtrL590_06:427,530..427,997(+)	#DIV/0!	1	0	0	1	64	35	1	0	0	29
LTRL590_060015500.1	LtrL590_06:428,679..430,184(+)	0	4	0	4	0	81	46	0	0	4	35
LTRL590_060015600.1	LtrL590_06:431,099..433,417(+)	0.5	12	0	8	5	83	44	4	0	8	39
LTRL590_060015700.1	LtrL590_06:434,115..434,807(+)	0	2	0	2	0	84	42	0	0	2	42
LTRL590_060015800.1	LtrL590_06:436,094..438,751(+)	1.22222	20	0	9	12	75	30	11	0	9	45
LTRL590_060015900.1	LtrL590_06:439,187..441,373(+)	1.25	9	0	4	5	74	32	5	0	4	42
LTRL590_060016000.1	LtrL590_06:442,390..442,791(+)	#DIV/0!	2	0	0	2	72	35	2	0	0	37
LTRL590_060016100.1	LtrL590_06:444,944..445,978(+)	0.5	3	0	2	1	70	37	1	0	2	33
LTRL590_060016200.1	LtrL590_06:447,383..448,228(+)	1	6	0	3	3	61	27	3	0	3	34
LTRL590_060016300.1	LtrL590_06:448,456..448,887(+)	#DIV/0!	0	0	0	0	59	28	0	0	0	31
LTRL590_060016400.1	LtrL590_06:449,965..450,639(+)	1	2	0	1	1	55	20	1	0	1	35
LTRL590_060016500.1	LtrL590_06:452,132..453,919(+)	1	6	0	3	3	50	22	3	0	3	28
LTRL590_060016600.1	LtrL590_06:455,063..455,971(+)	#DIV/0!	1	0	0	1	51	30	1	0	0	21
LTRL590_060016700.1	LtrL590_06:458,275..461,541(+)	0.714286	24	0	14	10	56	34	10	0	14	22
LTRL590_060016800.1	LtrL590_06:464,083..464,907(+)	0	4	0	4	0	73	32	0	0	4	41
LTRL590_060016900.1	LtrL590_06:465,767..466,756(+)	#DIV/0!	4	0	0	4	65	23	4	0	0	42
LTRL590_060017000.1	LtrL590_06:467,182..469,431(+)	1	10	0	5	5	62	24	5	0	5	38
LTRL590_060017100.1	LtrL590_06:469,878..471,443(+)	0.666667	5	0	3	2	58	26	2	0	3	32
LTRL590_060017200.1	LtrL590_06:471,994..475,287(+)	0.9	19	0	10	9	59	39	9	0	10	20
LTRL590_060017300.1	LtrL590_06:475,940..476,347(+)	0	1	0	1	0	70	44	0	0	1	26
LTRL590_060017400.1	LtrL590_06:477,526..478,893(+)	0.5	6	0	4	2	86	48	2	0	4	38
LTRL590_060017500.1	LtrL590_06:479,861..480,319(+)	0	2	0	2	1	84	47	0	0	2	37
LTRL590_060017600.1	LtrL590_06:480,951..481,292(+)	#DIV/0!	1	0	0	1	86	43	1	0	0	43
LTRL590_060017700.1	LtrL590_06:483,563..484,747(+)	0	2	0	2	0	74	26	0	0	2	48
LTRL590_060017800.1	LtrL590_06:485,322..487,088(+)	0.75	7	0	4	3	77	30	3	0	4	47
LTRL590_060017900.1	LtrL590_06:488,841..491,213(+)	1.33333	14	0	6	9	54	31	8	0	6	23
LTRL590_060018000.1	LtrL590_06:492,276..493,157(+)	#DIV/0!	0	0	0	0	60	29	0	0	0	31
LTRL590_060018100.1	LtrL590_06:493,907..495,391(+)	0.333333	4	0	3	1	75	39	1	0	3	36
LTRL590_060018200.1	LtrL590_06:496,561..496,854(+)	0	1	0	1	0	75	43	0	0	1	32
LTRL590_060018300.1	LtrL590_06:497,568..498,284(+)	0.5	3	0	2	1	65	39	1	0	2	26
LTRL590_060018400.1	LtrL590_06:499,037..499,561(+)	#DIV/0!	0	0	0	0	62	31	0	0	0	31
LTRL590_060018500.1	LtrL590_06:501,025..502,986(-)	0.666667	5	0	3	2	78	43	2	0	3	35
LTRL590_060018600.1	LtrL590_06:504,714..505,619(-)	0	3	0	3	0	77	29	0	0	3	48
LTRL590_060018700.1	LtrL590_06:506,654..507,349(-)	0	1	0	1	0	73	28	0	0	1	45
LTRL590_060018800.1	LtrL590_06:508,541..508,732(-)	0	3	0	3	0	98	41	0	0	3	57
LTRL590_060018900.1	LtrL590_06:509,339..511,267(+)	1.25	9	0	4	5	92	45	5	0	4	47
LTRL590_070005000.1	LtrL590_07:2,364..4,541(-)	2	6	0	2	4	45	16	4	0	2	29
LTRL590_070005100.1	LtrL590_07:5,787..6,041(+)	#DIV/0!	2	0	0	2	56	35	2	0	0	21
LTRL590_070005200.1	LtrL590_07:11,144..12,043(+)	1	2	0	1	1	61	26	1	0	1	35
LTRL590_070005300.1	LtrL590_07:13,030..13,302(+)	3	4	0	1	3	52	18	3	0	1	34
LTRL590_070005400.1	LtrL590_07:13,761..14,201(+)	#DIV/0!	1	0	0	1	54	15	1	0	0	39
LTRL590_070005500.1	LtrL590_07:14,831..15,778(+)	0.666667	5	0	3	2	51	20	2	0	3	31
LTRL590_070005600.1	LtrL590_07:16,376..19,261(+)	0.666667	5	0	3	2	48	22	2	0	3	26
LTRL590_070005700.1	LtrL590_07:20,999..21,775(+)	#DIV/0!	0	0	0	0	33	12	0	0	0	21
LTRL590_070005800.1	LtrL590_07:22,797..23,375(+)	#DIV/0!	0	0	0	0	30	9	0	0	0	21
LTRL590_070005900.1	LtrL590_07:24,359..26,230(+)	#DIV/0!	3	0	0	3	26	6	3	0	0	20
LTRL590_070006000.1	LtrL590_07:27,782..31,540(+)	0	3	0	3	0	17	9	0	0	3	8
LTRL590_070006100.1	LtrL590_07:33,641..36,739(+)	0.5	3	0	2	1	22	14	1	0	2	8
LTRL590_070006200.1	LtrL590_07:38,055..38,537(+)	#DIV/0!	2	0	0	2	19	12	2	0	0	7
LTRL590_070006300.1	LtrL590_07:39,488..40,834(+)	0	1	0	1	0	24	13	0	0	1	11
LTRL590_070006400.1	LtrL590_07:42,293..48,976(+)	1.09091	23	0	11	14	34	18	12	0	11	16
LTRL590_070006500.1	LtrL590_07:49,742..51,553(+)	3	4	0	1	3	38	15	3	0	1	23
LTRL590_070006600.1	LtrL590_07:54,047..55,900(+)	1	2	0	1	1	35	17	1	0	1	18
LTRL590_070006700.1	LtrL590_07:56,566..56,835(+)	#DIV/0!	0	0	0	0	35	20	0	0	0	15
LTRL590_070006800.1	LtrL590_07:60,376..62,916(-)	0.666667	5	0	3	2	30	17	2	0	3	13
LTRL590_070006900.1	LtrL590_07:66,486..66,758(-)	#DIV/0!	1	0	0	1	15	10	1	0	0	5
LTRL590_070007000.1	LtrL590_07:66,763..67,032(-)	#DIV/0!	0	0	0	0	19	11	0	0	0	8
LTRL590_070007100.1	LtrL590_07:67,302..67,628(-)	#DIV/0!	0	0	0	0	22	11	0	0	0	11
LTRL590_070007200.1	LtrL590_07:68,176..71,370(-)	1	2	0	1	1	28	13	1	0	1	15
LTRL590_070007300.1	LtrL590_07:72,149..78,508(-)	1.14286	15	0	7	8	24	10	8	0	7	14
LTRL590_070007400.1	LtrL590_07:80,700..81,881(-)	0	1	0	1	0	33	15	0	0	1	18
LTRL590_070007500.1	LtrL590_07:83,089..85,356(-)	0.5	3	0	2	1	38	16	1	0	2	22
LTRL590_070007600.1	LtrL590_07:85,943..86,704(-)	#DIV/0!	0	0	0	0	48	19	0	0	0	29
LTRL590_070007700.1	LtrL590_07:87,345..87,623(-)	#DIV/0!	0	0	0	0	50	18	0	0	0	32
LTRL590_070007800.1	LtrL590_07:87,633..89,540(-)	0	2	0	2	0	53	17	0	0	2	36
LTRL590_070007900.1	LtrL590_07:90,227..90,604(-)	1	6	0	3	3	49	20	3	0	3	29
LTRL590_070008000.1	LtrL590_07:91,450..93,273(-)	0.666667	5	0	3	2	42	28	2	0	3	14
LTRL590_070008100.1	LtrL590_07:94,698..100,355(-)	0.222222	11	0	9	2	46	34	2	0	9	12
LTRL590_070008200.1	LtrL590_07:103,122..104,222(-)	0	1	0	1	0	24	8	0	0	1	16
LTRL590_070008300.1	LtrL590_07:110,541..111,734(-)	#DIV/0!	0	0	0	0	19	12	0	0	0	7
LTRL590_070008400.1	LtrL590_07:112,316..131,125(-)	0.923077	25	0	13	12	24	9	12	0	13	15
LTRL590_070008500.1	LtrL590_07:134,525..135,289(-)	#DIV/0!	0	0	0	0	28	17	0	0	0	11
LTRL590_070008600.1	LtrL590_07:136,738..139,332(-)	2	3	0	1	2	32	16	2	0	1	16
LTRL590_070008700.1	LtrL590_07:140,644..143,073(-)	0	3	0	3	0	24	12	0	0	3	12
LTRL590_070008800.1	LtrL590_07:144,589..148,011(-)	1	4	0	2	2	38	16	2	0	2	22
LTRL590_070008900.1	LtrL590_07:148,888..151,464(-)	0.5	3	0	2	1	41	13	1	0	2	28
LTRL590_070009000.1	LtrL590_07:152,632..154,977(-)	#DIV/0!	4	0	0	4	56	22	4	0	0	34
LTRL590_070009100.1	LtrL590_07:156,307..156,669(-)	1	2	0	1	1	52	28	1	0	1	24
LTRL590_070009200.1	LtrL590_07:160,963..162,471(-)	#DIV/0!	2	0	0	2	38	30	2	0	0	8
LTRL590_070009300.1	LtrL590_07:163,354..165,324(-)	0	2	0	2	0	35	17	0	0	2	18
LTRL590_070009400.1	LtrL590_07:166,519..166,842(-)	#DIV/0!	0	0	0	0	28	8	0	0	0	20
LTRL590_070009500.1	LtrL590_07:171,961..174,735(-)	5	6	0	1	5	31	20	5	0	1	11
LTRL590_070009600.1	LtrL590_07:176,338..187,116(-)	0.875	15	0	8	7	24	12	7	0	8	12
LTRL590_070009700.1	LtrL590_07:187,993..190,470(-)	0	2	0	2	0	27	16	0	0	2	11
LTRL590_070009800.1	LtrL590_07:190,781..192,494(-)	3	4	0	1	3	30	18	3	0	1	12
LTRL590_070009900.1	LtrL590_07:193,469..195,304(-)	#DIV/0!	2	0	0	2	22	10	2	0	0	12
LTRL590_070010000.1	LtrL590_07:199,910..201,448(-)	0	1	0	1	0	29	12	0	0	1	17
LTRL590_070010100.1	LtrL590_07:207,464..207,793(-)	#DIV/0!	0	0	0	0	37	20	0	0	0	17
LTRL590_070010200.1	LtrL590_07:208,830..209,303(-)	#DIV/0!	0	0	0	0	28	13	0	0	0	15
LTRL590_070010300.1	LtrL590_07:210,403..210,876(-)	#DIV/0!	0	0	0	0	33	21	0	0	0	12
LTRL590_070010400.1	LtrL590_07:211,393..211,893(-)	0	1	0	1	0	33	22	0	0	1	11
LTRL590_070010500.1	LtrL590_07:212,744..214,303(-)	#DIV/0!	0	0	0	0	27	17	0	0	0	10
LTRL590_070010600.1	LtrL590_07:214,818..217,241(-)	#DIV/0!	2	0	0	2	50	20	2	0	0	30
LTRL590_070010700.1	LtrL590_07:222,700..223,248(-)	3	4	1	1	3	50	41	3	1	1	9
LTRL590_070010800.1	LtrL590_07:228,101..228,580(+)	#DIV/0!	1	0	0	1	18	7	1	0	0	11
LTRL590_070010900.1	LtrL590_07:229,263..243,416(+)	0.714286	24	0	14	11	22	11	10	0	14	11
LTRL590_070011000.1	LtrL590_07:251,113..251,457(+)	#DIV/0!	0	0	0	0	13	13	0	0	0	0
LTRL590_070011100.1	LtrL590_07:252,680..253,390(+)	#DIV/0!	0	0	0	0	13	9	0	0	0	4
LTRL590_070011200.1	LtrL590_07:254,361..255,557(+)	#DIV/0!	1	0	0	1	27	16	1	0	0	11
LTRL590_070011300.1	LtrL590_07:261,371..262,165(+)	#DIV/0!	1	0	0	1	42	22	1	0	0	20
LTRL590_070011400.1	LtrL590_07:266,590..267,684(+)	#DIV/0!	0	0	0	0	38	15	0	0	0	23
LTRL590_070011500.1	LtrL590_07:270,063..273,035(+)	4	5	0	1	4	45	22	4	0	1	23
LTRL590_070011600.1	LtrL590_07:279,186..284,900(+)	1	12	0	6	6	54	23	6	0	6	31
LTRL590_070011700.1	LtrL590_07:286,262..286,939(+)	0	1	0	1	0	37	26	0	0	1	11
LTRL590_070011800.1	LtrL590_07:288,669..290,063(+)	2	3	0	1	2	38	16	2	0	1	22
LTRL590_070011900.1	LtrL590_07:291,191..295,168(+)	1	4	0	2	3	51	24	2	0	2	27
LTRL590_070012000.1	LtrL590_07:296,347..301,161(+)	1.66667	16	0	6	10	48	32	10	0	6	16
LTRL590_070012100.1	LtrL590_07:302,310..304,037(+)	#DIV/0!	0	0	0	0	56	26	0	0	0	30
LTRL590_070012200.1	LtrL590_07:305,416..306,003(+)	#DIV/0!	2	0	0	2	45	15	2	0	0	30
LTRL590_070012300.1	LtrL590_07:306,826..307,599(+)	1	2	0	1	1	34	3	1	0	1	31
LTRL590_070012400.1	LtrL590_07:313,003..315,621(+)	2	9	0	3	6	25	23	6	0	3	2
LTRL590_070012500.1	LtrL590_07:317,140..318,147(+)	0	1	0	1	0	43	22	0	0	1	21
LTRL590_070012600.1	LtrL590_07:320,123..322,012(+)	2	6	0	2	4	46	23	4	0	2	23
LTRL590_070012700.1	LtrL590_07:323,812..324,174(+)	#DIV/0!	0	0	0	0	43	16	0	0	0	27
LTRL590_070012800.1	LtrL590_07:326,274..327,833(+)	0.25	5	0	4	2	40	15	1	0	4	25
LTRL590_070012900.1	LtrL590_07:329,311..329,817(+)	0	1	0	1	0	32	16	0	0	1	16
LTRL590_070013000.1	LtrL590_07:330,983..331,555(+)	0	1	0	1	0	35	18	0	0	1	17
LTRL590_070013100.1	LtrL590_07:333,508..339,141(+)	4	30	0	6	24	26	13	24	0	6	13
LTRL590_070013200.1	LtrL590_07:341,137..343,878(+)	#DIV/0!	3	0	0	4	28	2	3	0	0	26
LTRL590_070013300.1	LtrL590_07:344,810..345,373(+)	#DIV/0!	0	0	0	0	10	0	0	0	0	10
LTRL590_070013400.1	LtrL590_07:346,777..348,552(+)	#DIV/0!	0	0	0	0	4	0	0	0	0	4
LTRL590_070013500.1	LtrL590_07:349,914..353,687(+)	#DIV/0!	0	0	0	0	2	2	0	0	0	0
LTRL590_070013600.1	LtrL590_07:354,574..355,137(+)	#DIV/0!	1	0	0	1	1	1	1	0	0	0
LTRL590_070013700.1	LtrL590_07:356,544..358,319(+)	#DIV/0!	0	0	0	0	2	0	0	0	0	2
LTRL590_070013800.1	LtrL590_07:359,681..363,460(+)	#DIV/0!	0	0	0	0	48	46	0	0	0	2
LTRL590_070013900.1	LtrL590_07:364,529..366,922(+)	0.5	3	0	2	1	54	33	1	0	2	21
LTRL590_070014000.1	LtrL590_07:368,203..368,439(+)	5	6	1	1	5	52	13	5	0	1	39
LTRL590_070014100.1	LtrL590_07:370,466..381,916(+)	0.625	13	0	8	5	72	37	5	0	8	35
LTRL590_070014200.1	LtrL590_07:382,809..383,261(+)	#DIV/0!	0	0	0	0	48	39	0	0	0	9
LTRL590_070014300.1	LtrL590_07:384,641..384,946(+)	#DIV/0!	1	0	0	1	51	34	1	0	0	17
LTRL590_070014400.1	LtrL590_07:387,006..388,319(+)	0.5	3	0	2	1	51	12	1	0	2	39
LTRL590_070014500.1	LtrL590_07:389,514..393,437(+)	4	10	0	2	8	51	19	8	0	2	32
LTRL590_070014600.1	LtrL590_07:396,365..398,083(+)	0.333333	4	0	3	3	36	21	1	0	3	15
LTRL590_070014700.1	LtrL590_07:401,086..402,768(+)	2	3	0	1	2	39	17	2	0	1	22
LTRL590_070014800.1	LtrL590_07:403,546..404,517(+)	0	2	0	2	0	39	12	0	0	2	27
LTRL590_070014900.1	LtrL590_07:406,034..408,052(+)	0	1	0	1	0	41	21	0	0	1	20
LTRL590_070015000:tRNA	LtrL590_07:410,476..410,547(-)	#DIV/0!	0	0	0	0	30	16	0	0	0	14
LTRL590_070015100.1	LtrL590_07:415,322..417,115(+)	0	2	0	2	0	46	29	0	0	2	17
LTRL590_070015200.1	LtrL590_07:418,614..418,919(+)	#DIV/0!	0	0	0	0	41	28	0	0	0	13
LTRL590_070015300.1	LtrL590_07:422,460..429,692(+)	0.5	9	0	6	3	55	26	3	0	6	29
LTRL590_070015400.1	LtrL590_07:438,134..439,095(+)	2	3	0	1	2	12	7	2	0	1	5
LTRL590_070015500.1	LtrL590_07:444,168..445,178(+)	3	4	0	1	3	22	14	3	0	1	8
LTRL590_070015600.1	LtrL590_07:445,870..448,689(+)	2.66667	11	0	3	8	48	36	8	0	3	12
LTRL590_070015700.1	LtrL590_07:451,034..451,762(+)	0	2	0	2	0	54	24	0	0	2	30
LTRL590_070015800.1	LtrL590_07:456,218..456,766(+)	0	1	0	1	0	60	35	0	0	1	25
LTRL590_070015900.1	LtrL590_07:459,503..464,626(+)	0.785714	25	0	14	11	47	25	11	0	14	22
LTRL590_070016000.1	LtrL590_07:471,368..471,577(-)	#DIV/0!	0	0	0	0	37	17	0	0	0	20
LTRL590_070016100.1	LtrL590_07:480,710..480,976(-)	#DIV/0!	0	0	0	0	26	3	0	0	0	23
LTRL590_070016200.1	LtrL590_07:483,485..484,615(+)	0	1	0	1	0	24	11	0	0	1	13
LTRL590_070016300.1	LtrL590_07:493,056..493,451(+)	#DIV/0!	0	0	0	0	16	2	0	0	0	14
LTRL590_070016400.1	LtrL590_07:501,019..505,086(+)	0.857143	13	0	7	6	11	6	6	0	7	5
LTRL590_070016500.1	LtrL590_07:513,894..515,783(+)	3.75	19	0	4	15	48	37	15	0	4	11
LTRL590_070016600.1	LtrL590_07:519,346..520,236(+)	0.5	3	0	2	1	83	37	1	0	2	46
LTRL590_070016700.1	LtrL590_07:524,013..529,544(+)	1	8	0	4	4	48	8	4	0	4	40
LTRL590_070016800.1	LtrL590_07:530,154..531,167(+)	#DIV/0!	3	0	0	3	13	5	3	0	0	8
LTRL590_070016900.1	LtrL590_07:532,559..540,280(+)	0.333333	4	0	3	1	45	34	1	0	3	11
LTRL590_070017000.1	LtrL590_07:541,028..542,032(+)	#DIV/0!	1	0	0	1	37	28	1	0	0	9
LTRL590_070017100.1	LtrL590_07:544,262..551,611(+)	1.14286	15	0	7	8	61	29	8	0	7	32
LTRL590_070017200.1	LtrL590_07:554,277..561,563(+)	1.6	13	0	5	8	46	13	8	0	5	33
LTRL590_070017300.1	LtrL590_07:563,097..566,558(+)	4	5	0	1	4	33	17	4	0	1	16
LTRL590_070017400.1	LtrL590_07:568,225..570,864(+)	2	3	0	1	2	47	32	2	0	1	15
LTRL590_070017500.1	LtrL590_07:571,804..572,166(+)	0	1	0	1	1	53	35	0	0	1	18
LTRL590_070017600.1	LtrL590_07:573,487..574,512(+)	0	3	0	3	0	62	42	0	0	3	20
LTRL590_070017700.1	LtrL590_07:577,294..578,307(+)	0.75	7	0	4	4	60	23	3	0	4	37
LTRL590_070017800.1	LtrL590_07:579,877..580,365(+)	#DIV/0!	1	0	0	1	59	16	1	0	0	43
LTRL590_070017900.1	LtrL590_07:581,406..585,434(+)	1.4	12	0	5	7	57	23	7	0	5	34
LTRL590_070018000.1	LtrL590_07:586,451..586,798(+)	#DIV/0!	0	0	0	0	45	31	0	0	0	14
LTRL590_070018100.1	LtrL590_07:588,736..589,860(+)	0.5	3	0	2	1	42	21	1	0	2	21
LTRL590_070018200.1	LtrL590_07:590,267..590,899(+)	#DIV/0!	0	0	0	0	43	20	0	0	0	23
LTRL590_070018300.1	LtrL590_07:591,783..593,117(+)	#DIV/0!	0	0	0	1	43	12	0	0	0	31
LTRL590_070018400.1	LtrL590_07:594,158..597,892(+)	0.5	3	0	2	1	36	13	1	0	2	23
LTRL590_070018500.1	LtrL590_07:599,740..600,078(+)	#DIV/0!	0	0	0	0	23	14	0	0	0	9
LTRL590_070018600.1	LtrL590_07:601,065..602,609(+)	1.5	5	0	2	3	26	16	3	0	2	10
LTRL590_070018700.1	LtrL590_07:603,216..604,493(+)	#DIV/0!	0	0	0	0	35	20	0	0	0	15
LTRL590_070018800.1	LtrL590_07:606,019..608,538(+)	0	4	0	4	0	28	10	0	0	4	18
LTRL590_070018900.1	LtrL590_07:610,010..611,263(+)	#DIV/0!	0	0	0	0	28	9	0	0	0	19
LTRL590_070019000.1	LtrL590_07:612,797..613,717(+)	#DIV/0!	0	0	0	0	28	17	0	0	0	11
LTRL590_070019100.1	LtrL590_07:614,367..614,678(+)	#DIV/0!	0	0	0	0	35	25	0	0	0	10
LTRL590_070019200.1	LtrL590_07:615,227..615,547(+)	#DIV/0!	0	0	0	0	31	25	0	0	0	6
LTRL590_070019300.1	LtrL590_07:616,904..617,992(+)	2	3	0	1	2	30	18	2	0	1	12
LTRL590_070019400.1	LtrL590_07:619,687..620,724(+)	0	1	0	1	0	35	10	0	0	1	25
LTRL590_070019500.1	LtrL590_07:622,826..624,556(+)	2	3	0	1	2	34	15	2	0	1	19
LTRL590_070019600.1	LtrL590_07:625,420..625,950(+)	#DIV/0!	0	0	0	0	24	14	0	0	0	10
LTRL590_070019700.1	LtrL590_07:628,144..635,772(+)	1.33333	14	0	6	8	37	21	8	0	6	16
LTRL590_070019800.1	LtrL590_07:636,619..638,094(+)	0	2	0	2	0	40	27	0	0	2	13
LTRL590_070019900.1	LtrL590_07:645,092..645,592(+)	3	4	0	1	3	34	20	3	0	1	14
LTRL590_080005000.1	LtrL590_08:3,305..6,901(+)	0.352941	23	0	17	6	175	82	6	0	17	93
LTRL590_080005100.1	LtrL590_08:7,908..8,729(+)	0.857143	13	0	7	6	141	84	6	0	7	57
LTRL590_080005200.1	LtrL590_08:9,766..10,413(+)	0	1	0	1	0	157	93	0	0	1	64
LTRL590_080005300.1	LtrL590_08:12,182..12,871(+)	0	3	0	3	0	166	82	0	0	3	84
LTRL590_080005400.1	LtrL590_08:13,949..14,176(+)	0	1	0	1	0	150	64	0	0	1	86
LTRL590_080005500.1	LtrL590_08:15,730..16,287(+)	1	2	0	1	1	153	59	1	0	1	94
LTRL590_080005600.1	LtrL590_08:17,003..18,892(+)	1.14286	15	0	7	8	138	55	8	0	7	83
LTRL590_080005700.1	LtrL590_08:19,783..22,383(+)	0.583333	19	0	12	7	104	42	7	0	12	62
LTRL590_080005800.1	LtrL590_08:22,977..23,183(+)	#DIV/0!	2	0	0	2	98	42	2	0	0	56
LTRL590_080005900.1	LtrL590_08:23,888..27,286(+)	0.75	21	0	12	10	112	57	9	0	12	55
LTRL590_080006000.1	LtrL590_08:28,986..30,650(+)	0.857143	13	0	7	6	94	48	6	0	7	46
LTRL590_080006100.1	LtrL590_08:31,140..33,410(+)	0.571429	22	0	14	8	107	57	8	0	14	50
LTRL590_080006200.1	LtrL590_08:35,141..35,953(+)	0	3	0	3	0	107	58	0	0	3	49
LTRL590_080006300.1	LtrL590_08:37,374..40,829(+)	0.823529	31	0	17	14	139	82	14	0	17	57
LTRL590_080006400.1	LtrL590_08:43,769..44,038(+)	1.5	5	1	3	3	126	60	3	1	2	66
LTRL590_080006500.1	LtrL590_08:46,266..50,048(+)	0.882353	32	0	17	15	126	41	15	0	17	85
LTRL590_080006600.1	LtrL590_08:51,112..52,671(+)	1	8	0	4	4	67	16	4	0	4	51
LTRL590_080006700.1	LtrL590_08:53,938..54,639(+)	#DIV/0!	0	0	0	0	59	9	0	0	0	50
LTRL590_080006800.1	LtrL590_08:56,724..57,425(+)	#DIV/0!	0	0	0	0	75	56	0	0	0	19
LTRL590_080006900.1	LtrL590_08:63,939..65,888(+)	0.333333	12	0	9	3	144	66	3	0	9	78
LTRL590_080007000.1	LtrL590_08:71,686..72,570(+)	0	2	0	2	0	126	58	0	0	2	68
LTRL590_080007100.1	LtrL590_08:73,697..76,471(+)	1.33333	28	0	12	16	125	69	16	0	12	56
LTRL590_080007200.1	LtrL590_08:78,072..80,033(+)	0.636364	18	2	11	7	128	67	7	0	11	61
LTRL590_080007300.1	LtrL590_08:81,866..83,371(+)	2.25	13	0	4	9	116	47	9	0	4	69
LTRL590_080007400.1	LtrL590_08:83,932..87,201(+)	1.875	23	0	8	16	116	47	15	0	8	69
LTRL590_080007500.1	LtrL590_08:88,039..89,607(+)	0	5	0	5	0	113	68	0	0	5	45
LTRL590_080007600.1	LtrL590_08:90,930..91,718(+)	0	5	0	5	0	109	65	0	0	5	44
LTRL590_080007700.1	LtrL590_08:92,700..93,041(+)	0	3	0	3	0	115	62	0	0	3	53
LTRL590_080007800.1	LtrL590_08:94,004..96,034(+)	2.33333	20	0	6	14	131	69	14	0	6	62
LTRL590_080007900.1	LtrL590_08:97,393..99,978(+)	2.44444	31	0	9	22	134	66	22	0	9	68
LTRL590_080008000.1	LtrL590_08:103,169..104,449(+)	0.8	9	0	5	4	148	76	4	0	5	72
LTRL590_080008100.1	LtrL590_08:105,326..106,018(+)	2.33333	10	0	3	7	138	72	7	0	3	66
LTRL590_080008200.1	LtrL590_08:107,918..108,676(+)	2	6	0	2	4	145	73	4	0	2	72
LTRL590_080008300.1	LtrL590_08:109,912..110,559(+)	#DIV/0!	1	0	0	1	144	65	1	0	0	79
LTRL590_080008400.1	LtrL590_08:111,564..112,241(+)	0.666667	5	0	3	2	120	48	2	0	3	72
LTRL590_080008500.1	LtrL590_08:113,402..113,689(+)	#DIV/0!	1	0	0	1	118	44	1	0	0	74
LTRL590_080008600.1	LtrL590_08:114,413..123,085(+)	1.88	72	0	25	48	120	49	47	0	25	71
LTRL590_080008700.1	LtrL590_08:123,252..129,500(+)	1.76	69	1	25	44	129	81	44	1	25	48
LTRL590_080008800.1	LtrL590_08:130,388..135,280(+)	1.96429	83	0	28	55	145	87	55	0	28	58
LTRL590_080008900.1	LtrL590_08:135,949..136,140(+)	3	4	0	1	3	170	86	3	0	1	84
LTRL590_080009000.1	LtrL590_08:138,091..139,833(+)	2.33333	20	0	6	17	195	102	14	0	6	93
LTRL590_080009100.1	LtrL590_08:141,299..141,961(+)	0.25	5	0	4	1	185	96	1	0	4	89
LTRL590_080009200.1	LtrL590_08:143,086..148,929(+)	3	92	0	23	70	140	53	69	0	23	87
LTRL590_080009300.1	LtrL590_08:150,109..156,315(+)	3.28571	60	0	14	46	133	60	46	0	14	73
LTRL590_080009400.1	LtrL590_08:157,298..160,864(+)	1.28571	32	0	14	18	111	52	18	0	14	59
LTRL590_080009500.1	LtrL590_08:162,274..166,494(+)	0.157895	22	0	19	6	127	67	3	0	19	60
LTRL590_080009600.1	LtrL590_08:169,168..175,116(+)	0.789474	34	1	19	16	119	51	15	0	19	68
LTRL590_080009700.1	LtrL590_08:175,673..178,450(+)	0.583333	19	0	12	7	96	57	7	0	12	39
LTRL590_080009800.1	LtrL590_08:179,905..187,251(+)	0.918919	71	0	37	35	128	77	34	0	37	51
LTRL590_080009900.1	LtrL590_08:188,662..189,552(+)	0.333333	8	0	6	2	141	89	2	0	6	52
LTRL590_080010000.1	LtrL590_08:192,576..192,929(+)	#DIV/0!	0	0	0	0	140	60	0	0	0	80
LTRL590_080010100.1	LtrL590_08:193,883..194,104(+)	1.5	5	1	2	3	130	48	3	0	2	82
LTRL590_080010200.1	LtrL590_08:195,561..196,409(+)	0	2	0	2	0	157	74	0	0	2	83
LTRL590_080010300.1	LtrL590_08:197,370..198,893(+)	3	12	0	3	9	125	69	9	0	3	56
LTRL590_080010400.1	LtrL590_08:199,718..200,758(+)	1.8	14	0	5	10	123	65	9	0	5	58
LTRL590_080010500.1	LtrL590_08:201,502..204,024(+)	0.545455	17	0	11	6	137	64	6	0	11	73
LTRL590_080010600.1	LtrL590_08:206,342..213,325(+)	1.48	62	0	25	38	132	71	37	0	25	61
LTRL590_080010700.1	LtrL590_08:214,001..219,790(+)	1.78261	64	2	23	42	119	61	41	0	23	58
LTRL590_080010800.1	LtrL590_08:220,409..221,467(+)	0.2	6	0	5	1	120	63	1	0	5	57
LTRL590_080010900.1	LtrL590_08:224,007..225,473(+)	1	8	0	4	4	126	68	4	0	4	58
LTRL590_080011000.1	LtrL590_08:227,342..228,379(+)	1	4	0	2	2	115	57	2	0	2	58
LTRL590_080011100.1	LtrL590_08:230,287..231,117(+)	0	3	0	3	0	134	66	0	0	3	68
LTRL590_080011200.1	LtrL590_08:232,265..232,891(+)	#DIV/0!	1	0	0	1	143	86	1	0	0	57
LTRL590_080011300.1	LtrL590_08:235,592..236,308(+)	2	6	0	2	4	144	80	4	0	2	64
LTRL590_080011400.1	LtrL590_08:238,509..240,062(+)	2.16667	19	2	6	13	166	78	13	1	6	88
LTRL590_080011500.1	LtrL590_08:240,636..240,932(+)	0.666667	5	0	3	2	150	78	2	0	3	72
LTRL590_080011600.1	LtrL590_08:245,764..246,195(+)	4	5	0	1	4	171	91	4	0	1	80
LTRL590_080011700.1	LtrL590_08:253,399..262,095(+)	1.32	58	0	25	40	166	79	33	0	25	87
LTRL590_080011800.1	LtrL590_08:265,713..272,387(+)	1.55	51	0	20	32	141	68	31	0	20	73
LTRL590_080011900.1	LtrL590_08:274,204..275,106(+)	3	12	1	3	9	125	72	9	0	3	53
LTRL590_080012000.1	LtrL590_08:284,242..285,087(+)	0.5	3	0	2	1	81	33	1	0	2	48
LTRL590_080012100.1	LtrL590_08:287,343..291,347(+)	0.6	24	0	15	9	127	82	9	0	15	45
LTRL590_080012200.1	LtrL590_08:294,866..295,846(+)	1.5	10	1	4	6	133	70	6	0	4	63
LTRL590_080012300.1	LtrL590_08:297,864..299,678(+)	0.666667	10	0	6	4	165	70	4	0	6	95
LTRL590_080012400.1	LtrL590_08:300,067..300,942(+)	1	2	0	1	1	159	81	1	0	1	78
LTRL590_080012500.1	LtrL590_08:301,940..302,527(+)	6	14	0	2	12	132	75	12	0	2	57
LTRL590_080012600.1	LtrL590_08:303,984..304,856(+)	4.5	11	0	2	9	132	66	9	0	2	66
LTRL590_080012700.1	LtrL590_08:308,315..308,509(-)	1	2	0	1	1	109	74	1	0	1	35
LTRL590_080012800.1	LtrL590_08:308,532..309,791(-)	2.5	7	0	2	5	114	75	5	0	2	39
LTRL590_080012900.1	LtrL590_08:311,602..313,128(-)	1.66667	8	0	3	5	116	62	5	0	3	54
LTRL590_080013000.1	LtrL590_08:314,873..316,003(-)	0	8	0	8	0	90	37	0	0	8	53
LTRL590_080013100.1	LtrL590_08:317,527..322,008(-)	3.33333	39	0	9	33	101	47	30	0	9	54
LTRL590_080013200.1	LtrL590_08:324,112..330,459(-)	1	54	0	27	28	120	54	27	0	27	66
LTRL590_080013300.1	LtrL590_08:331,852..332,466(-)	4	5	0	1	4	111	45	4	0	1	66
LTRL590_080013400.1	LtrL590_08:333,485..333,703(-)	#DIV/0!	1	0	0	1	119	54	1	0	0	65
LTRL590_080013500.1	LtrL590_08:333,732..333,920(-)	0	2	0	2	0	120	54	0	0	2	66
LTRL590_080013600.1	LtrL590_08:337,094..340,549(-)	1.7	27	0	10	17	134	67	17	0	10	67
LTRL590_080013700.1	LtrL590_08:341,476..342,279(-)	0.75	7	0	4	3	114	50	3	0	4	64
LTRL590_080013800.1	LtrL590_08:343,085..343,525(-)	0	2	0	2	0	122	56	0	0	2	66
LTRL590_080013900.1	LtrL590_08:344,967..346,664(-)	0.5	12	0	8	4	133	67	4	0	8	66
LTRL590_080014000.1	LtrL590_08:350,880..351,320(-)	4	10	1	2	8	104	60	8	0	2	44
LTRL590_080014100.1	LtrL590_08:351,597..354,713(-)	1.2	22	0	10	12	110	66	12	0	10	44
LTRL590_080014200.1	LtrL590_08:356,301..363,662(-)	0.625	52	0	32	20	109	44	20	0	32	65
LTRL590_080014300.1	LtrL590_08:366,794..368,623(-)	0.333333	12	0	9	3	129	64	3	0	9	65
LTRL590_080014400.1	LtrL590_08:376,139..377,236(+)	0.5	3	0	2	1	116	45	1	0	2	71
LTRL590_080014500.1	LtrL590_08:378,357..379,997(+)	0.25	5	0	4	1	96	40	1	0	4	56
LTRL590_080014600.1	LtrL590_08:381,706..384,315(+)	0.8	9	0	5	4	89	43	4	0	5	46
LTRL590_080014700.1	LtrL590_08:386,266..387,381(+)	0.5	3	0	2	1	85	46	1	0	2	39
LTRL590_080014800.1	LtrL590_08:389,062..391,899(+)	1.22222	20	0	9	11	90	46	11	0	9	44
LTRL590_080014900.1	LtrL590_08:392,898..396,332(+)	0.5	18	0	12	6	86	41	6	0	12	45
LTRL590_080015000.1	LtrL590_08:397,297..398,577(+)	1.33333	7	0	3	4	78	35	4	0	3	43
LTRL590_080015100.1	LtrL590_08:399,761..401,428(+)	0.333333	8	0	6	2	72	30	2	0	6	42
LTRL590_080015200.1	LtrL590_08:402,688..403,953(+)	0.666667	5	0	3	2	64	29	2	0	3	35
LTRL590_080015300.1	LtrL590_08:404,767..408,510(+)	0.375	11	0	8	3	90	54	3	0	8	36
LTRL590_080015400.1	LtrL590_08:409,673..410,260(+)	2	3	0	1	2	62	28	2	0	1	34
LTRL590_080015500.1	LtrL590_08:411,052..412,236(+)	0.6	8	0	5	3	56	11	3	0	5	45
LTRL590_090005000.1	LtrL590_09:1,921..2,355(+)	#DIV/0!	2	0	0	2	21	11	2	0	0	10
LTRL590_090005100.1	LtrL590_09:2,952..4,073(+)	#DIV/0!	1	0	0	1	25	9	1	0	0	16
LTRL590_090005200.1	LtrL590_09:4,730..5,053(+)	#DIV/0!	0	0	0	0	28	8	0	0	0	20
LTRL590_090005300.1	LtrL590_09:5,696..5,881(+)	#DIV/0!	1	0	0	1	23	7	1	0	0	16
LTRL590_090005400.1	LtrL590_09:6,272..8,131(+)	1	2	0	1	1	24	9	1	0	1	15
LTRL590_090005500.1	LtrL590_09:8,576..9,541(+)	0	1	0	1	0	17	9	0	0	1	8
LTRL590_090005600.1	LtrL590_09:10,235..10,984(+)	#DIV/0!	0	0	0	0	18	10	0	0	0	8
LTRL590_090005700.1	LtrL590_09:12,745..13,518(+)	#DIV/0!	0	0	0	0	17	8	0	0	0	9
LTRL590_090005800.1	LtrL590_09:14,180..14,575(+)	#DIV/0!	0	0	0	0	15	6	0	0	0	9
LTRL590_090005900.1	LtrL590_09:16,426..20,379(+)	0.333333	4	0	3	1	19	11	1	0	3	8
LTRL590_090006000.1	LtrL590_09:21,772..22,509(+)	#DIV/0!	0	0	0	0	23	18	0	0	0	5
LTRL590_090006100.1	LtrL590_09:33,485..34,381(+)	0.666667	5	0	3	2	29	8	2	0	3	21
LTRL590_090006200.1	LtrL590_09:46,655..48,403(+)	0	4	0	4	0	18	7	0	0	4	11
LTRL590_090006300.1	LtrL590_09:50,868..51,533(+)	#DIV/0!	0	0	0	0	15	6	0	0	0	9
LTRL590_090006400.1	LtrL590_09:52,619..54,742(+)	1	2	0	1	1	17	7	1	0	1	10
LTRL590_090006500.1	LtrL590_09:55,684..58,944(+)	3	4	1	1	3	14	9	3	0	1	5
LTRL590_090006600.1	LtrL590_09:61,099..62,673(+)	#DIV/0!	0	0	0	0	25	13	0	0	0	12
LTRL590_090006700.1	LtrL590_09:68,337..68,699(+)	#DIV/0!	0	0	0	0	21	8	0	0	0	13
LTRL590_090006800.1	LtrL590_09:69,899..71,410(+)	2	3	0	1	2	19	10	2	0	1	9
LTRL590_090006900.1	LtrL590_09:71,918..72,835(+)	0	1	0	1	0	17	7	0	0	1	10
LTRL590_090007000.1	LtrL590_09:75,003..77,444(+)	0	2	0	2	0	27	16	0	0	2	11
LTRL590_090007100.1	LtrL590_09:78,503..80,017(+)	0.5	3	0	2	2	22	11	1	0	2	11
LTRL590_090007200.1	LtrL590_09:81,625..84,474(+)	2	3	0	1	2	19	3	2	0	1	16
LTRL590_090007300.1	LtrL590_09:85,258..88,215(+)	0	1	0	1	0	23	13	0	0	1	10
LTRL590_090007400.1	LtrL590_09:88,729..89,547(+)	#DIV/0!	0	0	0	0	21	17	0	0	0	4
LTRL590_090007500.1	LtrL590_09:91,847..93,715(+)	#DIV/0!	3	0	0	3	22	12	3	0	0	10
LTRL590_090007600.1	LtrL590_09:96,383..98,707(+)	0	2	0	2	0	24	10	0	0	2	14
LTRL590_090007700.1	LtrL590_09:99,637..103,533(+)	0.666667	5	1	3	2	15	6	2	1	3	9
LTRL590_090007800.1	LtrL590_09:104,411..105,115(+)	#DIV/0!	1	0	0	1	17	7	1	0	0	10
LTRL590_090007900.1	LtrL590_09:105,981..108,629(+)	0	1	0	1	0	22	12	0	0	1	10
LTRL590_090008000.1	LtrL590_09:110,886..111,614(+)	0	2	0	2	0	17	10	0	0	2	7
LTRL590_090008100.1	LtrL590_09:115,272..117,851(+)	1.75	11	0	4	7	16	7	7	0	4	9
LTRL590_090008200.1	LtrL590_09:119,975..123,169(+)	0	1	0	1	0	27	8	0	0	1	19
LTRL590_090008300.1	LtrL590_09:124,339..125,100(+)	0	1	0	1	0	13	9	0	0	1	4
LTRL590_090008400.1	LtrL590_09:125,962..128,532(+)	0	1	0	1	0	22	13	0	0	1	9
LTRL590_090008500.1	LtrL590_09:129,378..132,620(+)	0.333333	4	0	3	2	28	19	1	0	3	9
LTRL590_090008600.1	LtrL590_09:133,351..133,983(+)	#DIV/0!	1	0	0	1	26	14	1	0	0	12
LTRL590_090008700.1	LtrL590_09:135,208..135,471(+)	#DIV/0!	0	0	0	0	30	12	0	0	0	18
LTRL590_090008800.1	LtrL590_09:136,699..137,424(+)	#DIV/0!	0	0	0	0	31	10	0	0	0	21
LTRL590_090008900.1	LtrL590_09:138,095..139,498(+)	#DIV/0!	2	0	0	2	25	9	2	0	0	16
LTRL590_090009000.1	LtrL590_09:141,051..147,314(+)	0.5	6	0	4	2	19	7	2	0	4	12
LTRL590_090009100.1	LtrL590_09:148,489..149,898(+)	#DIV/0!	0	0	0	0	16	10	0	0	0	6
LTRL590_090009200.1	LtrL590_09:152,584..154,011(+)	0	1	0	1	0	20	14	0	0	1	6
LTRL590_090009300.1	LtrL590_09:155,878..159,129(+)	2	3	0	1	2	23	7	2	0	1	16
LTRL590_090009400.1	LtrL590_09:161,308..162,711(+)	#DIV/0!	0	0	0	0	12	6	0	0	0	6
LTRL590_090009500.1	LtrL590_09:164,438..166,384(+)	1	2	0	1	1	10	3	1	0	1	7
LTRL590_090009600.1	LtrL590_09:167,298..170,384(+)	1	2	0	1	1	8	2	1	0	1	6
LTRL590_090009700.1	LtrL590_09:171,428..180,685(+)	1	8	0	4	4	10	7	4	0	4	3
LTRL590_090009800.1	LtrL590_09:181,610..183,568(+)	0	1	0	1	0	14	6	0	0	1	8
LTRL590_090009900.1	LtrL590_09:186,177..188,408(+)	#DIV/0!	1	0	0	1	15	10	1	0	0	5
LTRL590_090010000.1	LtrL590_09:189,362..190,597(+)	0.5	3	0	2	1	11	3	1	0	2	8
LTRL590_090010100.1	LtrL590_09:191,348..196,381(+)	1	2	0	1	2	14	5	1	0	1	9
LTRL590_090010200.1	LtrL590_09:197,214..198,467(+)	#DIV/0!	0	0	0	0	13	9	0	0	0	4
LTRL590_090010300.1	LtrL590_09:199,400..201,715(+)	1	2	0	1	1	21	18	1	0	1	3
LTRL590_090010400.1	LtrL590_09:205,336..208,335(+)	0	2	0	2	1	69	51	0	0	2	18
LTRL590_090010500.1	LtrL590_09:210,640..213,978(+)	2	21	0	7	14	53	17	14	0	7	36
LTRL590_090010600.1	LtrL590_09:215,919..217,694(+)	1	6	0	3	3	38	13	3	0	3	25
LTRL590_090010700.1	LtrL590_09:218,723..219,511(+)	0	1	0	1	0	37	19	0	0	1	18
LTRL590_090010800.1	LtrL590_09:220,372..221,868(+)	2	3	0	1	2	33	15	2	0	1	18
LTRL590_090010900.1	LtrL590_09:225,134..225,991(+)	#DIV/0!	0	0	0	0	28	11	0	0	0	17
LTRL590_090011000.1	LtrL590_09:228,051..231,548(+)	#DIV/0!	1	0	0	1	32	12	1	0	0	20
LTRL590_090011100.1	LtrL590_09:232,488..233,495(+)	1	2	0	1	1	16	11	1	0	1	5
LTRL590_090011200.1	LtrL590_09:234,317..237,238(+)	1	4	0	2	2	18	9	2	0	2	9
LTRL590_090011300.1	LtrL590_09:238,293..240,542(+)	0	1	0	1	0	32	20	0	0	1	12
LTRL590_090011400.1	LtrL590_09:241,981..245,469(+)	1.75	11	0	4	8	28	18	7	0	4	10
LTRL590_090011500.1	LtrL590_09:246,527..248,029(+)	0	1	0	1	0	47	24	0	0	1	23
LTRL590_090011600.1	LtrL590_09:249,059..250,975(+)	5	6	0	1	6	52	31	5	0	1	21
LTRL590_090011700.1	LtrL590_09:251,624..252,682(+)	0.75	7	0	4	3	52	35	3	0	4	17
LTRL590_090011800.1	LtrL590_09:253,381..253,797(+)	0	1	0	1	0	82	54	0	0	1	28
LTRL590_090011900.1	LtrL590_09:254,321..255,433(+)	0.5	3	0	2	1	100	68	1	0	2	32
LTRL590_090012000.1	LtrL590_09:255,546..256,646(+)	5	6	0	1	5	124	94	5	0	1	30
LTRL590_090012100:rRNA	LtrL590_09:261,941..262,059(-)	#DIV/0!	0	0	0	0	163	101	0	0	0	62
LTRL590_090012200:tRNA	LtrL590_09:262,134..262,205(+)	#DIV/0!	0	0	0	0	161	61	0	0	0	100
LTRL590_090012300:tRNA	LtrL590_09:262,265..262,348(+)	#DIV/0!	0	0	0	0	163	61	0	0	0	102
LTRL590_090012400.1	LtrL590_09:263,499..265,049(-)	3	12	0	3	10	152	90	9	0	3	62
LTRL590_090012500.1	LtrL590_09:266,519..268,069(-)	0.9	19	0	10	9	127	73	9	0	10	54
LTRL590_090012600.1	LtrL590_09:269,617..270,639(-)	#DIV/0!	1	0	0	2	115	66	1	0	0	49
LTRL590_090012700.1	LtrL590_09:271,390..273,291(-)	0.8	18	0	10	8	95	58	8	0	10	37
LTRL590_090012800.1	LtrL590_09:274,047..280,742(-)	1.3125	37	0	16	21	99	53	21	0	16	46
LTRL590_090012900.1	LtrL590_09:282,464..285,463(-)	0.5	21	0	14	7	82	40	7	0	14	42
LTRL590_090013000.1	LtrL590_09:286,561..294,759(-)	0.444444	52	0	36	17	78	44	16	0	36	34
LTRL590_090013100.1	LtrL590_09:294,840..303,071(-)	1.34615	61	1	26	37	88	29	35	0	26	59
LTRL590_090013200.1	LtrL590_09:304,907..307,102(-)	1.2	11	0	5	6	106	57	6	0	5	49
LTRL590_090013300.1	LtrL590_09:308,509..309,207(-)	0.5	3	0	2	1	100	56	1	0	2	44
LTRL590_090013400.1	LtrL590_09:309,910..313,653(-)	2.42857	24	0	7	17	95	49	17	0	7	46
LTRL590_090013500.1	LtrL590_09:314,489..318,673(-)	1.26667	34	0	15	21	104	44	19	0	15	60
LTRL590_090013600.1	LtrL590_09:319,768..320,412(-)	1.33333	7	0	3	4	101	51	4	0	3	50
LTRL590_090013700.1	LtrL590_09:320,933..322,612(-)	2.66667	11	0	3	8	117	58	8	0	3	59
LTRL590_090013800.1	LtrL590_09:323,528..325,858(-)	0.583333	19	0	12	7	118	58	7	0	12	60
LTRL590_090013900.1	LtrL590_09:326,544..327,746(-)	0.5	12	0	8	5	123	57	4	0	8	66
LTRL590_090014000.1	LtrL590_09:328,637..329,461(-)	0	2	0	2	0	125	55	0	0	2	70
LTRL590_090014100.1	LtrL590_09:330,583..330,933(-)	#DIV/0!	3	1	0	3	120	61	3	0	0	59
LTRL590_090014200.1	LtrL590_09:331,798..333,372(-)	0.444444	13	0	9	5	130	67	4	0	9	63
LTRL590_090014300.1	LtrL590_09:334,341..335,894(-)	2.25	13	0	4	9	126	68	9	0	4	58
LTRL590_090014400.1	LtrL590_09:337,466..344,998(-)	1.6	65	0	25	41	137	64	40	0	25	73
LTRL590_090014500.1	LtrL590_09:347,818..348,204(-)	0	1	0	1	0	155	75	0	0	1	80
LTRL590_090014600.1	LtrL590_09:349,107..349,667(-)	1	2	0	1	1	156	78	1	0	1	78
LTRL590_090014700.1	LtrL590_09:351,315..351,764(-)	#DIV/0!	0	0	0	0	117	72	0	0	0	45
LTRL590_090014800.1	LtrL590_09:358,170..361,844(-)	1.25	18	0	8	10	68	30	10	0	8	38
LTRL590_090014900.1	LtrL590_09:362,308..364,095(-)	0.5	9	0	6	3	86	35	3	0	6	51
LTRL590_090015000.1	LtrL590_09:364,928..367,045(-)	1.8	14	0	5	9	68	35	9	0	5	33
LTRL590_090015100.1	LtrL590_09:368,691..369,905(-)	2	6	0	2	4	84	53	4	0	2	31
LTRL590_090015200.1	LtrL590_09:374,193..377,591(-)	1.21429	31	0	14	20	66	27	17	0	14	39
LTRL590_090015300.1	LtrL590_09:379,447..395,580(-)	1.18462	142	1	65	79	140	54	77	0	65	86
LTRL590_090015400.1	LtrL590_09:396,056..396,994(-)	3	4	0	1	3	143	58	3	0	1	85
LTRL590_090015500:tRNA	LtrL590_09:397,501..397,574(+)	#DIV/0!	0	0	0	0	141	68	0	0	0	72
LTRL590_090015600:rRNA	LtrL590_09:397,636..397,754(+)	#DIV/0!	0	0	0	0	141	68	0	0	0	73
LTRL590_090015700:tRNA	LtrL590_09:397,827..397,898(+)	#DIV/0!	0	0	0	0	142	67	0	0	0	75
LTRL590_090015800.1	LtrL590_09:398,014..398,280(+)	#DIV/0!	2	0	0	2	143	67	2	0	0	76
LTRL590_090015900:tRNA	LtrL590_09:398,079..398,151(-)	#DIV/0!	0	0	0	0	143	76	0	0	0	67
LTRL590_090016000.1	LtrL590_09:399,163..399,924(+)	3	8	0	2	6	135	50	6	0	2	85
LTRL590_090016100.1	LtrL590_09:400,648..402,498(+)	0.375	11	0	8	3	147	60	3	0	8	87
LTRL590_090016200.1	LtrL590_09:407,978..408,247(+)	3	4	0	1	3	128	67	3	0	1	61
LTRL590_090016300:tRNA	LtrL590_09:410,346..410,417(-)	#DIV/0!	0	0	0	0	137	71	0	0	0	66
LTRL590_090016400:rRNA	LtrL590_09:410,475..410,593(-)	#DIV/0!	0	0	0	0	141	71	0	0	0	70
LTRL590_090016500:tRNA	LtrL590_09:410,655..410,728(-)	#DIV/0!	0	0	0	0	139	71	0	0	0	67
LTRL590_090016600:tRNA	LtrL590_09:410,803..410,875(+)	#DIV/0!	0	0	0	0	138	63	0	0	0	75
LTRL590_090016700:tRNA	LtrL590_09:410,941..411,012(+)	#DIV/0!	0	0	0	0	136	60	0	0	0	76
LTRL590_090016800.1	LtrL590_09:411,978..413,765(-)	0.8	9	1	5	4	127	77	4	0	5	50
LTRL590_090016900.1	LtrL590_09:414,960..416,081(-)	2.66667	11	0	3	8	114	71	8	0	3	43
LTRL590_090017000.1	LtrL590_09:417,676..418,671(-)	0	1	0	1	0	87	57	0	0	1	30
LTRL590_090017100.1	LtrL590_09:420,703..422,973(-)	3.5	9	0	2	7	61	38	7	0	2	23
LTRL590_090017200.1	LtrL590_09:425,650..426,543(-)	1	4	0	2	2	37	10	2	0	2	27
LTRL590_090017300.1	LtrL590_09:430,669..432,027(-)	0.666667	5	0	3	2	43	26	2	0	3	17
LTRL590_090017400.1	LtrL590_09:432,510..433,247(-)	1	2	0	1	1	28	19	1	0	1	9
LTRL590_090017500.1	LtrL590_09:434,434..435,048(-)	#DIV/0!	0	0	0	0	25	25	0	0	0	0
LTRL590_090017600.1	LtrL590_09:435,155..435,352(-)	#DIV/0!	0	0	0	0	24	24	0	0	0	0
LTRL590_090017700.1	LtrL590_09:442,866..443,714(-)	0.75	7	0	4	3	38	8	3	0	4	30
LTRL590_090017800.1	LtrL590_09:446,821..448,197(-)	3	4	0	1	3	65	39	3	0	1	26
LTRL590_090017900.1	LtrL590_09:449,227..449,955(-)	#DIV/0!	0	0	0	0	60	34	0	0	0	26
LTRL590_090018000.1	LtrL590_09:450,937..451,395(-)	#DIV/0!	1	0	0	1	49	19	1	0	0	30
LTRL590_090018100.1	LtrL590_09:452,436..452,966(-)	0	2	0	2	0	47	20	0	0	2	27
LTRL590_090018200.1	LtrL590_09:453,673..454,530(-)	0	1	0	1	0	56	27	0	0	1	29
LTRL590_090018300.1	LtrL590_09:455,555..457,777(-)	1	8	0	4	4	62	31	4	0	4	31
LTRL590_090018400.1	LtrL590_09:459,538..460,128(-)	1	4	0	2	2	50	30	2	0	2	20
LTRL590_090018500.1	LtrL590_09:461,412..464,423(-)	0.6	8	0	5	3	64	31	3	0	5	33
LTRL590_090018600.1	LtrL590_09:467,418..469,241(-)	0.6	8	0	5	3	41	25	3	0	5	16
LTRL590_090018700.1	LtrL590_09:469,788..474,410(-)	2	12	0	4	8	55	32	8	0	4	23
LTRL590_090018800.1	LtrL590_09:475,494..476,759(-)	0.666667	5	0	3	2	41	15	2	0	3	26
LTRL590_090018900.1	LtrL590_09:478,003..482,118(-)	1.25	18	0	8	10	51	24	10	0	8	27
LTRL590_090019000.1	LtrL590_09:483,047..484,372(-)	1.5	5	0	2	3	46	26	3	0	2	20
LTRL590_090019100.1	LtrL590_09:485,160..485,501(-)	0.5	3	0	2	1	44	27	1	0	2	17
LTRL590_090019200.1	LtrL590_09:486,522..492,746(-)	2.85714	27	0	7	20	52	22	20	0	7	30
LTRL590_090019300.1	LtrL590_09:495,049..495,603(-)	1	2	0	1	1	52	28	1	0	1	24
LTRL590_090019400.1	LtrL590_09:496,454..498,412(-)	0.75	7	0	4	3	56	28	3	0	4	28
LTRL590_090019500.1	LtrL590_09:499,956..500,981(-)	0	2	0	2	0	49	26	0	0	2	23
LTRL590_090019600.1	LtrL590_09:502,534..503,637(-)	#DIV/0!	2	0	0	2	52	29	2	0	0	23
LTRL590_090019700.1	LtrL590_09:504,577..506,307(-)	0.666667	5	0	3	2	60	23	2	0	3	37
LTRL590_090019800.1	LtrL590_09:507,154..507,810(-)	#DIV/0!	0	0	0	0	52	17	0	0	0	35
LTRL590_090019900.1	LtrL590_09:509,706..510,470(-)	0.25	5	0	4	1	54	27	1	0	4	27
LTRL590_090020000.1	LtrL590_09:511,800..512,852(-)	#DIV/0!	3	0	0	3	56	32	3	0	0	24
LTRL590_090020100.1	LtrL590_09:514,713..516,533(-)	0	2	0	2	0	52	30	0	0	2	22
LTRL590_090020200.1	LtrL590_09:518,239..520,062(-)	1	8	0	4	4	55	21	4	0	4	34
LTRL590_090020300.1	LtrL590_09:521,814..522,149(-)	1.5	5	0	2	3	60	24	3	0	2	36
LTRL590_090020400.1	LtrL590_09:523,350..523,928(-)	1	2	0	1	1	56	29	1	0	1	27
LTRL590_090020500.1	LtrL590_09:524,758..524,985(-)	0	1	0	1	0	52	33	0	0	1	19
LTRL590_090020600.1	LtrL590_09:524,998..525,183(-)	0.5	3	0	2	1	51	34	1	0	2	17
LTRL590_090020700.1	LtrL590_09:525,187..525,516(-)	#DIV/0!	0	0	0	0	58	37	0	0	0	21
LTRL590_090020800.1	LtrL590_09:527,563..528,369(-)	#DIV/0!	1	0	0	1	63	36	1	0	0	27
LTRL590_090020900.1	LtrL590_09:530,592..532,403(-)	0.2	6	0	5	1	45	22	1	0	5	23
LTRL590_090021000.1	LtrL590_09:533,891..535,876(-)	3	4	0	1	3	50	30	3	0	1	20
LTRL590_090021100.1	LtrL590_09:536,649..538,244(-)	0.5	6	0	4	2	43	25	2	0	4	18
LTRL590_090021200.1	LtrL590_09:538,978..539,283(-)	#DIV/0!	0	0	0	0	32	16	0	0	0	16
LTRL590_090021300.1	LtrL590_09:539,990..541,711(-)	1	2	0	1	1	44	20	1	0	1	24
LTRL590_090021400.1	LtrL590_09:542,899..543,318(-)	0	1	0	1	0	52	20	0	0	1	32
LTRL590_090021500.1	LtrL590_09:544,095..544,811(-)	0	1	0	1	0	54	16	0	0	1	38
LTRL590_090021600.1	LtrL590_09:547,343..547,618(-)	#DIV/0!	0	0	0	0	54	30	0	0	0	24
LTRL590_090021700.1	LtrL590_09:547,662..548,339(-)	1	4	1	2	2	49	28	2	1	2	21
LTRL590_090021800.1	LtrL590_09:550,436..551,674(-)	1	2	0	1	1	69	36	1	0	1	33
LTRL590_090021900.1	LtrL590_09:552,605..553,000(-)	#DIV/0!	0	0	0	0	58	24	0	0	0	34
LTRL590_090022000.1	LtrL590_09:553,652..554,104(-)	#DIV/0!	0	0	0	0	53	23	0	0	0	30
LTRL590_090022100.1	LtrL590_09:555,057..555,416(-)	#DIV/0!	1	0	0	1	55	24	1	0	0	31
LTRL590_090022200.1	LtrL590_09:557,002..559,446(-)	0.8	9	0	5	4	62	34	4	0	5	28
LTRL590_090022300.1	LtrL590_09:560,571..560,924(-)	#DIV/0!	0	0	0	0	52	28	0	0	0	24
LTRL590_090022400.1	LtrL590_09:563,051..563,416(-)	2	3	0	1	2	39	23	2	0	1	16
LTRL590_090022500.1	LtrL590_09:564,303..569,231(-)	0.375	11	0	8	3	49	29	3	0	8	20
LTRL590_090022600.1	LtrL590_09:569,840..570,856(-)	#DIV/0!	0	0	0	0	38	13	0	0	0	25
LTRL590_090022700.1	LtrL590_09:571,349..571,834(-)	#DIV/0!	0	0	0	0	53	13	0	0	0	40
LTRL590_090022800.1	LtrL590_09:572,322..574,313(-)	3	8	0	2	6	53	17	6	0	2	36
LTRL590_090022900.1	LtrL590_09:574,809..575,354(-)	#DIV/0!	0	0	0	0	53	21	0	0	0	32
LTRL590_090023000.1	LtrL590_09:576,502..576,867(+)	#DIV/0!	4	0	0	4	46	10	4	0	0	36
LTRL590_100005000.1	LtrL590_10:1,939..2,646(-)	#DIV/0!	0	0	0	0	70	16	0	0	0	54
LTRL590_100005100.1	LtrL590_10:3,220..4,047(+)	6	7	0	1	6	65	41	6	0	1	24
LTRL590_100005200.1	LtrL590_10:4,724..5,215(+)	#DIV/0!	0	0	0	0	79	35	0	0	0	44
LTRL590_100005300.1	LtrL590_10:5,305..5,853(+)	6	14	0	2	12	68	24	12	0	2	44
LTRL590_100005400.1	LtrL590_10:8,639..8,917(+)	0	1	0	1	0	76	32	0	0	1	44
LTRL590_100005500.1	LtrL590_10:11,500..12,666(+)	0	3	0	3	0	61	36	0	0	3	25
LTRL590_100005600.1	LtrL590_10:17,809..38,091(+)	0.918919	71	0	37	37	72	37	34	0	37	35
LTRL590_100005700.1	LtrL590_10:40,121..41,224(+)	0.5	3	0	2	1	72	46	1	0	2	26
LTRL590_100005800.1	LtrL590_10:44,118..44,339(-)	#DIV/0!	1	0	0	1	78	42	1	0	0	36
LTRL590_100005900.1	LtrL590_10:45,391..48,114(-)	2	18	0	6	12	68	39	12	0	6	29
LTRL590_100006000.1	LtrL590_10:48,920..52,489(-)	1.66667	16	0	6	10	66	34	10	0	6	32
LTRL590_100006100.1	LtrL590_10:53,648..56,914(-)	#DIV/0!	16	0	0	16	70	31	16	0	0	39
LTRL590_100006200.1	LtrL590_10:57,767..59,062(-)	0.333333	8	0	6	2	69	36	2	0	6	33
LTRL590_100006300.1	LtrL590_10:59,681..60,793(-)	1	4	0	2	2	77	39	2	0	2	38
LTRL590_100006400.1	LtrL590_10:61,609..63,045(-)	0.5	3	0	2	1	76	40	1	0	2	36
LTRL590_100006500.1	LtrL590_10:64,040..66,475(-)	1.83333	17	0	6	11	71	33	11	0	6	38
LTRL590_100006600.1	LtrL590_10:66,717..67,520(-)	1	4	0	2	2	90	32	2	0	2	58
LTRL590_100006700.1	LtrL590_10:67,818..69,605(-)	0.333333	4	0	3	1	135	35	1	0	3	100
LTRL590_100006800.1	LtrL590_10:75,388..75,672(-)	1.5	5	0	3	3	134	109	3	0	2	25
LTRL590_100006900.1	LtrL590_10:75,991..77,523(-)	2	3	0	1	2	152	109	2	0	1	43
LTRL590_100007000.1	LtrL590_10:79,377..81,650(-)	4	20	0	4	17	100	43	16	0	4	57
LTRL590_100007100.1	LtrL590_10:83,833..85,635(-)	4	15	0	3	13	91	52	12	0	3	39
LTRL590_100007200.1	LtrL590_10:87,231..87,962(-)	0	1	0	1	0	85	51	0	0	1	34
LTRL590_100007300.1	LtrL590_10:88,925..90,331(-)	0.4	7	0	5	2	76	42	2	0	5	34
LTRL590_100007400.1	LtrL590_10:91,765..97,635(-)	1.6	39	0	15	27	65	30	24	0	15	35
LTRL590_100007500.1	LtrL590_10:100,326..101,450(-)	2	3	0	1	2	73	39	2	0	1	34
LTRL590_100007600.1	LtrL590_10:102,529..104,469(-)	1.2	11	0	5	7	52	33	6	0	5	19
LTRL590_100007700.1	LtrL590_10:104,968..109,959(-)	0.416667	17	0	12	6	54	26	5	0	12	28
LTRL590_100007800.1	LtrL590_10:110,834..113,698(-)	1.2	11	0	5	6	37	16	6	0	5	21
LTRL590_100007900.1	LtrL590_10:115,028..116,494(-)	3	8	0	3	6	27	27	6	0	2	0
LTRL590_100008000.1	LtrL590_10:124,619..124,807(-)	#DIV/0!	0	0	0	0	67	31	0	0	0	36
LTRL590_100008100.1	LtrL590_10:125,380..126,225(-)	2	3	0	1	2	75	41	2	0	1	34
LTRL590_100008200.1	LtrL590_10:128,267..128,644(-)	0	2	0	2	0	76	44	0	0	2	32
LTRL590_100008300.1	LtrL590_10:131,720..137,734(-)	1.76471	47	0	17	31	73	34	30	0	17	39
LTRL590_100008400.1	LtrL590_10:139,908..141,833(-)	0.6	8	0	5	3	88	50	3	0	5	38
LTRL590_100008500.1	LtrL590_10:142,474..144,897(-)	0.285714	9	0	7	2	84	39	2	0	7	45
LTRL590_100008600.1	LtrL590_10:146,422..147,681(-)	0.333333	4	0	3	1	73	39	1	0	3	34
LTRL590_100008700.1	LtrL590_10:149,600..150,265(-)	0	1	0	1	0	68	47	0	0	1	21
LTRL590_100008800.1	LtrL590_10:151,264..155,184(-)	1.4	12	0	5	7	61	35	7	0	5	26
LTRL590_100008900.1	LtrL590_10:156,862..163,032(-)	0.75	28	0	16	13	56	24	12	0	16	32
LTRL590_100009000.1	LtrL590_10:164,670..166,238(-)	0.2	6	0	5	1	66	40	1	0	5	26
LTRL590_100009100.1	LtrL590_10:166,878..172,127(-)	3.66667	28	0	6	24	74	37	22	0	6	37
LTRL590_100009200.1	LtrL590_10:173,676..175,844(-)	1.33333	7	0	3	4	82	45	4	0	3	37
LTRL590_100009300.1	LtrL590_10:176,675..177,049(-)	0	1	0	1	0	68	39	0	0	1	29
LTRL590_100009400.1	LtrL590_10:178,149..178,739(-)	0	2	0	2	0	58	32	0	0	2	26
LTRL590_100009500.1	LtrL590_10:179,673..180,065(-)	#DIV/0!	0	0	0	0	63	31	0	0	0	32
LTRL590_100009600.1	LtrL590_10:180,847..184,347(-)	0.714286	12	0	7	6	79	37	5	0	7	42
LTRL590_100009700.1	LtrL590_10:185,272..185,739(-)	#DIV/0!	2	0	0	2	67	30	2	0	0	37
LTRL590_100009800.1	LtrL590_10:186,620..191,362(-)	1.66667	32	0	12	21	71	32	20	0	12	39
LTRL590_100009900.1	LtrL590_10:192,718..193,344(-)	0	1	0	1	0	74	43	0	0	1	31
LTRL590_100010000.1	LtrL590_10:195,420..196,019(-)	1	2	0	1	1	59	39	1	0	1	20
LTRL590_100010100.1	LtrL590_10:196,830..197,201(-)	1	2	0	1	1	54	30	1	0	1	24
LTRL590_100010200.1	LtrL590_10:197,463..198,635(-)	1.5	5	0	2	3	54	30	3	0	2	24
LTRL590_100010300.1	LtrL590_10:198,816..199,433(-)	#DIV/0!	0	0	0	0	59	29	0	0	0	30
LTRL590_100010400.1	LtrL590_10:199,449..200,330(-)	#DIV/0!	2	0	0	2	59	22	2	0	0	37
LTRL590_100010500.1	LtrL590_10:200,355..201,992(-)	5	12	0	2	10	49	18	10	0	2	31
LTRL590_100010600.1	LtrL590_10:202,057..202,533(-)	#DIV/0!	2	0	0	2	53	25	2	0	0	28
LTRL590_100010700.1	LtrL590_10:205,671..209,666(-)	1.5	10	0	4	6	72	40	6	0	4	32
LTRL590_100010800.1	LtrL590_10:210,886..211,209(-)	#DIV/0!	0	0	0	0	47	17	0	0	0	30
LTRL590_100010900.1	LtrL590_10:212,198..213,799(-)	0.25	5	0	4	1	61	28	1	0	4	33
LTRL590_100011000.1	LtrL590_10:215,154..217,736(-)	1.2	11	0	5	7	91	34	6	0	5	57
LTRL590_100011100.1	LtrL590_10:219,160..219,552(-)	#DIV/0!	1	0	0	1	84	40	1	0	0	44
LTRL590_100011200.1	LtrL590_10:221,589..223,442(-)	1.25	9	0	4	5	90	59	5	0	4	31
LTRL590_100011300.1	LtrL590_10:224,727..225,119(-)	#DIV/0!	0	0	0	0	73	41	0	0	0	32
LTRL590_100011400.1	LtrL590_10:225,600..226,865(-)	0	3	0	3	0	72	41	0	0	3	31
LTRL590_100011500.1	LtrL590_10:228,127..229,152(-)	0.666667	5	0	3	2	70	32	2	0	3	38
LTRL590_100011600.1	LtrL590_10:230,531..231,709(-)	0.666667	5	0	3	2	68	31	2	0	3	37
LTRL590_100011700.1	LtrL590_10:233,607..234,746(-)	1	6	0	3	3	63	39	3	0	3	24
LTRL590_100011800.1	LtrL590_10:235,929..239,600(-)	1.16667	13	0	6	7	64	35	7	0	6	29
LTRL590_100011900.1	LtrL590_10:240,158..240,913(-)	0	1	0	1	0	52	26	0	0	1	26
LTRL590_100012000.1	LtrL590_10:241,643..242,611(-)	1	2	0	1	1	47	22	1	0	1	25
LTRL590_100012100.1	LtrL590_10:243,259..245,037(-)	#DIV/0!	8	0	0	8	37	26	8	0	0	11
LTRL590_100012200.1	LtrL590_10:247,895..250,243(-)	0	1	0	1	0	35	23	0	0	1	12
LTRL590_100012300.1	LtrL590_10:251,805..252,368(-)	#DIV/0!	1	3	0	1	19	11	1	0	0	8
LTRL590_100012400.1	LtrL590_10:252,578..253,069(-)	#DIV/0!	1	0	0	1	19	11	1	0	0	8
LTRL590_100012500.1	LtrL590_10:254,299..254,832(-)	#DIV/0!	0	0	0	0	31	11	0	0	0	20
LTRL590_100012600.1	LtrL590_10:256,473..257,747(-)	#DIV/0!	0	0	0	0	52	14	0	0	0	38
LTRL590_100012700.1	LtrL590_10:258,669..258,986(-)	2	3	0	1	2	51	8	2	0	1	43
LTRL590_100012800.1	LtrL590_10:260,158..261,726(-)	0.25	5	0	4	2	56	23	1	0	4	33
LTRL590_100012900.1	LtrL590_10:262,825..263,403(-)	1	4	0	2	2	59	38	2	0	2	21
LTRL590_100013000.1	LtrL590_10:264,335..268,927(-)	0.888889	17	0	9	9	68	39	8	0	9	29
LTRL590_100013100.1	LtrL590_10:271,122..272,204(-)	0	1	0	1	0	56	31	0	0	1	25
LTRL590_100013200.1	LtrL590_10:273,250..274,692(-)	1	2	0	1	1	63	32	1	0	1	31
LTRL590_100013300.1	LtrL590_10:277,253..277,903(-)	0.5	3	0	2	1	67	26	1	0	2	41
LTRL590_100013400.1	LtrL590_10:279,738..280,409(-)	#DIV/0!	1	0	0	1	83	32	1	0	0	51
LTRL590_100013500.1	LtrL590_10:282,394..282,816(-)	#DIV/0!	0	0	0	0	74	42	0	0	0	32
LTRL590_100013600.1	LtrL590_10:284,832..286,025(-)	#DIV/0!	0	0	0	0	82	51	0	0	0	31
LTRL590_100013700.1	LtrL590_10:287,300..287,869(-)	#DIV/0!	1	0	0	1	63	33	1	0	0	30
LTRL590_100013800.1	LtrL590_10:289,296..292,619(-)	0.6	8	0	5	3	63	29	3	0	5	34
LTRL590_100013900.1	LtrL590_10:294,126..295,829(-)	1	6	0	3	3	80	20	3	0	3	60
LTRL590_100014000.1	LtrL590_10:296,937..297,857(-)	0	1	0	1	0	105	35	0	0	1	70
LTRL590_100014100.1	LtrL590_10:298,516..298,917(-)	2	3	0	1	2	113	33	2	0	1	80
LTRL590_100014200.1	LtrL590_10:299,791..299,994(-)	#DIV/0!	1	0	0	1	123	50	1	0	0	73
LTRL590_100014300.1	LtrL590_10:300,502..300,906(-)	0.666667	5	0	3	2	119	56	2	0	3	63
LTRL590_100014400.1	LtrL590_10:301,346..302,083(-)	0	4	0	4	0	117	62	0	0	4	55
LTRL590_100014500:tRNA	LtrL590_10:302,682..302,755(+)	#DIV/0!	0	0	0	0	115	47	0	0	0	68
LTRL590_100014600:tRNA	LtrL590_10:302,795..302,865(-)	#DIV/0!	0	0	0	0	116	70	0	0	0	46
LTRL590_100014700:tRNA	LtrL590_10:302,919..302,992(-)	#DIV/0!	0	0	0	0	117	76	0	0	0	41
LTRL590_100014800.1	LtrL590_10:303,272..304,018(+)	1.33333	7	1	3	4	122	41	4	0	3	81
LTRL590_100014900.1	LtrL590_10:304,778..305,764(+)	0.333333	4	0	3	1	116	44	1	0	3	72
LTRL590_100015000.1	LtrL590_10:306,431..307,102(+)	0.5	3	0	2	1	105	50	1	0	2	55
LTRL590_100015100.1	LtrL590_10:309,227..310,117(+)	0.2	6	0	5	1	88	46	1	0	5	42
LTRL590_100015200.1	LtrL590_10:311,194..312,135(+)	0.5	6	0	4	2	87	38	2	0	4	49
LTRL590_100015300.1	LtrL590_10:313,151..313,522(+)	0	1	0	1	0	79	29	0	0	1	50
LTRL590_100015400.1	LtrL590_10:314,694..315,659(+)	0.5	6	0	4	2	57	11	2	0	4	46
LTRL590_100015500.1	LtrL590_10:317,446..318,402(+)	0	1	0	1	0	59	21	0	0	1	38
LTRL590_100015600.1	LtrL590_10:328,950..329,792(+)	#DIV/0!	0	0	0	0	44	34	0	0	0	10
LTRL590_100015700.1	LtrL590_10:332,752..333,936(+)	0	5	0	5	0	35	2	0	0	5	33
LTRL590_110005000.1	LtrL590_11:1,815..3,649(+)	1	2	0	1	1	14	3	1	0	1	10
LTRL590_110005100.1	LtrL590_11:4,623..5,102(+)	#DIV/0!	0	0	0	0	18	4	0	0	0	14
LTRL590_110005200.1	LtrL590_11:5,792..6,697(+)	#DIV/0!	0	0	0	0	17	4	0	0	0	13
LTRL590_110005300.1	LtrL590_11:7,266..10,142(+)	2	3	0	1	2	9	6	2	0	1	3
LTRL590_110005400.1	LtrL590_11:12,219..13,142(+)	#DIV/0!	2	0	0	2	7	0	2	0	0	7
LTRL590_110005500.1	LtrL590_11:13,827..14,732(+)	#DIV/0!	0	0	0	0	11	3	0	0	0	8
LTRL590_110005600.1	LtrL590_11:19,210..22,581(+)	1	4	0	2	2	38	38	2	0	2	0
LTRL590_110005700.1	LtrL590_11:23,994..25,267(+)	0.666667	10	0	6	4	38	23	4	0	6	15
LTRL590_110005800.1	LtrL590_11:25,368..26,444(+)	2	3	0	1	2	46	21	2	0	1	25
LTRL590_110005900.1	LtrL590_11:27,432..28,109(+)	0	2	0	2	0	47	9	0	0	2	38
LTRL590_110006000.1	LtrL590_11:28,843..30,843(+)	1	2	0	1	1	46	13	1	0	1	33
LTRL590_110006100.1	LtrL590_11:31,783..33,207(+)	#DIV/0!	0	0	0	0	37	20	0	0	0	17
LTRL590_110006200.1	LtrL590_11:34,822..36,015(+)	1	2	0	1	1	47	35	1	0	1	12
LTRL590_110006300.1	LtrL590_11:37,029..37,598(+)	1	2	0	1	1	45	31	1	0	1	14
LTRL590_110006400.1	LtrL590_11:39,544..40,383(+)	0	2	0	2	0	46	22	0	0	2	24
LTRL590_110006500.1	LtrL590_11:41,441..42,319(+)	#DIV/0!	0	0	0	0	50	17	0	0	0	33
LTRL590_110006600.1	LtrL590_11:43,145..45,811(+)	#DIV/0!	0	0	0	1	51	18	0	0	0	33
LTRL590_110006700.1	LtrL590_11:48,075..51,152(+)	1	10	0	5	5	25	13	5	0	5	12
LTRL590_110006800.1	LtrL590_11:51,784..53,949(+)	3	4	0	1	3	29	15	3	0	1	14
LTRL590_110006900.1	LtrL590_11:54,573..55,163(+)	#DIV/0!	0	0	0	0	28	15	0	0	0	13
LTRL590_110007000.1	LtrL590_11:55,954..57,783(+)	#DIV/0!	1	0	0	1	40	26	1	0	0	14
LTRL590_110007100.1	LtrL590_11:58,527..59,081(+)	0	1	0	1	0	48	34	0	0	1	14
LTRL590_110007200.1	LtrL590_11:59,972..61,303(+)	1	2	0	1	1	46	31	1	0	1	15
LTRL590_110007300.1	LtrL590_11:63,988..64,194(+)	#DIV/0!	0	0	0	0	38	4	0	0	0	34
LTRL590_110007400.1	LtrL590_11:64,903..65,238(+)	#DIV/0!	1	0	0	1	32	1	1	0	0	31
LTRL590_110007500.1	LtrL590_11:65,681..67,441(+)	#DIV/0!	0	0	0	0	32	0	0	0	0	32
LTRL590_110007600.1	LtrL590_11:68,410..69,153(+)	#DIV/0!	0	0	0	0	6	0	0	0	0	6
LTRL590_110007700.1	LtrL590_11:70,420..70,845(-)	#DIV/0!	0	0	0	0	1	1	0	0	0	0
LTRL590_110007800.1	LtrL590_11:78,122..81,154(+)	3	4	0	1	4	13	13	3	0	1	0
LTRL590_110007900.1	LtrL590_11:83,194..84,975(+)	0	1	0	1	0	31	19	0	0	1	12
LTRL590_110008000.1	LtrL590_11:85,728..86,984(+)	1	2	0	1	1	36	23	1	0	1	13
LTRL590_110008100.1	LtrL590_11:88,219..88,533(+)	#DIV/0!	1	0	0	1	37	22	1	0	0	15
LTRL590_110008200.1	LtrL590_11:89,194..89,721(+)	#DIV/0!	0	0	0	0	43	25	0	0	0	18
LTRL590_110008300.1	LtrL590_11:89,979..90,269(+)	#DIV/0!	0	0	0	0	42	23	0	0	0	19
LTRL590_110008400.1	LtrL590_11:90,372..91,046(+)	3	4	0	1	3	37	20	3	0	1	17
LTRL590_110008500.1	LtrL590_11:91,608..91,820(+)	#DIV/0!	1	0	0	1	39	16	1	0	0	23
LTRL590_110008600.1	LtrL590_11:92,658..94,067(+)	1.5	5	0	2	3	34	12	3	0	2	22
LTRL590_110008700.1	LtrL590_11:94,889..95,713(+)	#DIV/0!	0	0	0	0	36	11	0	0	0	25
LTRL590_110008800.1	LtrL590_11:96,206..102,295(+)	1	8	0	4	5	48	27	4	0	4	21
LTRL590_110008900.1	LtrL590_11:106,274..110,821(+)	1	4	0	2	2	36	10	2	0	2	26
LTRL590_110009000.1	LtrL590_11:113,127..116,801(+)	0.75	7	0	4	3	14	7	3	0	4	7
LTRL590_110009100.1	LtrL590_11:118,681..120,177(+)	1	2	0	1	1	12	0	1	0	1	12
LTRL590_110009200.1	LtrL590_11:121,065..121,826(+)	#DIV/0!	0	0	0	0	10	0	0	0	0	10
LTRL590_110009300.1	LtrL590_11:124,141..125,637(+)	#DIV/0!	0	0	0	0	20	18	0	0	0	2
LTRL590_110009400.1	LtrL590_11:126,523..127,284(+)	#DIV/0!	0	0	0	0	26	26	0	0	0	0
LTRL590_110009500.1	LtrL590_11:129,283..130,479(+)	0.25	5	0	4	1	29	16	1	0	4	13
LTRL590_110009600.1	LtrL590_11:131,729..133,747(+)	0.666667	5	0	3	2	34	9	2	0	3	25
LTRL590_110009700.1	LtrL590_11:135,751..139,161(+)	3	4	0	1	3	39	20	3	0	1	19
LTRL590_110009800.1	LtrL590_11:140,554..142,263(+)	1	2	0	1	1	40	29	1	0	1	11
LTRL590_110009900.1	LtrL590_11:145,875..149,993(+)	1	6	0	3	4	46	21	3	0	3	25
LTRL590_110010000.1	LtrL590_11:151,896..154,436(+)	3	4	0	1	3	29	11	3	0	1	18
LTRL590_110010100.1	LtrL590_11:155,625..157,958(+)	0	1	0	1	0	28	13	0	0	1	15
LTRL590_110010200.1	LtrL590_11:159,449..161,383(+)	#DIV/0!	0	0	0	0	25	14	0	0	0	11
LTRL590_110010300.1	LtrL590_11:162,510..164,255(+)	#DIV/0!	1	0	0	1	23	10	1	0	0	13
LTRL590_110010400.1	LtrL590_11:165,012..167,300(+)	2	3	0	1	2	23	11	2	0	1	12
LTRL590_110010500.1	LtrL590_11:167,797..169,731(+)	0	2	0	2	0	23	14	0	0	2	9
LTRL590_110010600.1	LtrL590_11:170,357..172,597(+)	#DIV/0!	1	0	0	1	22	9	1	0	0	13
LTRL590_110010700.1	LtrL590_11:173,331..173,714(+)	#DIV/0!	0	0	0	0	45	31	0	0	0	14
LTRL590_110010800.1	LtrL590_11:173,937..175,328(+)	#DIV/0!	2	0	0	2	59	46	2	0	0	13
LTRL590_110010900:tRNA	LtrL590_11:178,871..178,953(-)	#DIV/0!	0	0	0	0	73	30	0	0	0	43
LTRL590_110011000:tRNA	LtrL590_11:179,027..179,099(+)	#DIV/0!	0	0	0	0	73	42	0	0	0	31
LTRL590_110011100:tRNA	LtrL590_11:180,793..180,864(-)	#DIV/0!	0	0	0	0	82	46	0	0	0	36
LTRL590_110011200:tRNA	LtrL590_11:180,924..180,996(-)	#DIV/0!	0	0	0	0	82	46	0	0	0	36
LTRL590_110011300:tRNA	LtrL590_11:181,070..181,152(+)	#DIV/0!	0	0	0	0	82	35	0	0	0	47
LTRL590_110011400:rRNA	LtrL590_11:181,202..181,320(+)	#DIV/0!	0	0	0	0	82	35	0	0	0	47
LTRL590_110011500:tRNA	LtrL590_11:185,467..185,538(-)	#DIV/0!	0	0	0	0	41	36	0	0	0	5
LTRL590_110011600:tRNA	LtrL590_11:185,598..185,670(-)	#DIV/0!	0	0	0	0	41	36	0	0	0	5
LTRL590_110011700:tRNA	LtrL590_11:185,744..185,826(+)	#DIV/0!	0	0	0	0	41	5	0	0	0	36
LTRL590_110011800:rRNA	LtrL590_11:185,877..185,995(+)	#DIV/0!	0	0	0	0	41	5	0	0	0	36
LTRL590_110011900.1	LtrL590_11:187,990..191,172(+)	1	2	0	1	1	48	28	1	0	1	20
LTRL590_110012000.1	LtrL590_11:192,159..193,382(+)	1	2	0	2	1	42	33	1	0	1	9
LTRL590_110012100.1	LtrL590_11:193,990..194,388(+)	#DIV/0!	0	0	0	0	43	35	0	0	0	8
LTRL590_110012200.1	LtrL590_11:197,318..199,054(+)	1	2	0	1	1	44	8	1	0	1	36
LTRL590_110012300.1	LtrL590_11:205,964..208,156(+)	#DIV/0!	2	0	0	2	21	6	2	0	0	15
LTRL590_110012400.1	LtrL590_11:208,917..210,860(+)	#DIV/0!	0	0	0	0	20	8	0	0	0	12
LTRL590_110012500.1	LtrL590_11:212,406..214,058(+)	#DIV/0!	0	0	0	0	15	9	0	0	0	6
LTRL590_110012600.1	LtrL590_11:220,874..224,122(+)	0.5	3	0	2	1	29	21	1	0	2	8
LTRL590_110012700.1	LtrL590_11:225,950..226,327(+)	#DIV/0!	1	0	0	1	23	14	1	0	0	9
LTRL590_110012800.1	LtrL590_11:226,359..226,670(+)	#DIV/0!	0	0	0	0	24	14	0	0	0	10
LTRL590_110012900.1	LtrL590_11:226,674..226,913(+)	#DIV/0!	0	0	0	0	24	14	0	0	0	10
LTRL590_110013000.1	LtrL590_11:229,167..229,595(+)	#DIV/0!	0	0	0	0	32	11	0	0	0	21
LTRL590_110013100.1	LtrL590_11:235,144..237,225(+)	0	2	0	2	0	18	4	0	0	2	14
LTRL590_110013200.1	LtrL590_11:238,185..239,984(+)	0	2	0	2	0	14	3	0	0	2	11
LTRL590_110013300.1	LtrL590_11:253,669..257,067(+)	0.333333	8	0	6	2	67	29	2	0	6	38
LTRL590_110013400.1	LtrL590_11:268,972..269,343(+)	0	1	0	1	0	33	21	0	0	1	12
LTRL590_110013500.1	LtrL590_11:271,605..277,436(+)	3	16	0	4	13	56	35	12	0	4	21
LTRL590_110013600.1	LtrL590_11:279,323..281,248(+)	1.5	5	0	2	3	57	30	3	0	2	27
LTRL590_110013700.1	LtrL590_11:284,830..286,180(+)	1.5	5	0	2	3	56	26	3	0	2	30
LTRL590_110013800.1	LtrL590_11:286,299..286,889(+)	3	4	0	1	3	53	23	3	0	1	30
LTRL590_110013900.1	LtrL590_11:288,999..290,382(+)	1.5	5	0	2	3	45	17	3	0	2	28
LTRL590_110014000.1	LtrL590_11:290,483..290,846(+)	#DIV/0!	0	0	0	0	45	17	0	0	0	28
LTRL590_110014100.1	LtrL590_11:291,061..291,462(+)	#DIV/0!	0	0	0	0	48	21	0	0	0	27
LTRL590_110014200.1	LtrL590_11:295,803..296,303(+)	#DIV/0!	1	0	0	1	40	23	1	0	0	17
LTRL590_110014300.1	LtrL590_11:305,718..306,947(+)	#DIV/0!	1	0	0	1	18	14	1	0	0	4
LTRL590_110014400.1	LtrL590_11:308,778..310,448(+)	1	4	0	2	2	32	20	2	0	2	12
LTRL590_110014500.1	LtrL590_11:313,587..315,548(+)	0.5	3	0	2	1	34	12	1	0	2	22
LTRL590_110014600.1	LtrL590_11:318,173..322,357(+)	2	15	0	5	12	52	39	10	0	5	13
LTRL590_110014700.1	LtrL590_11:323,344..324,678(+)	1	2	0	1	1	59	27	1	0	1	32
LTRL590_110014800.1	LtrL590_11:326,536..327,153(+)	0.5	3	0	2	1	58	18	1	0	2	40
LTRL590_110014900.1	LtrL590_11:330,496..330,990(+)	0	3	0	3	0	34	16	0	0	3	18
LTRL590_110015000.1	LtrL590_11:333,480..334,250(+)	#DIV/0!	0	0	0	0	39	17	0	0	0	22
LTRL590_110015100.1	LtrL590_11:335,711..336,154(+)	#DIV/0!	0	0	0	0	39	20	0	0	0	19
LTRL590_110015200.1	LtrL590_11:336,849..339,776(+)	0.571429	11	0	7	4	31	17	4	0	7	14
LTRL590_110015300.1	LtrL590_11:342,043..343,470(+)	0	1	0	1	1	41	22	0	0	1	19
LTRL590_110015400.1	LtrL590_11:349,806..354,053(+)	0	2	0	2	0	64	32	0	0	2	32
LTRL590_110015500.1	LtrL590_11:356,609..358,093(+)	2	3	0	1	2	46	24	2	0	1	22
LTRL590_110015600.1	LtrL590_11:360,686..362,104(+)	#DIV/0!	3	0	0	3	37	11	3	0	0	26
LTRL590_110015700.1	LtrL590_11:363,515..369,010(+)	2	3	0	1	2	37	16	2	0	1	21
LTRL590_110015800.1	LtrL590_11:370,714..375,171(+)	1.33333	7	0	3	4	45	30	4	0	3	15
LTRL590_110015900.1	LtrL590_11:381,696..382,667(+)	#DIV/0!	3	0	0	3	65	22	3	0	0	43
LTRL590_110016000.1	LtrL590_11:384,089..385,300(+)	1	2	0	1	1	58	15	1	0	1	43
LTRL590_110016100.1	LtrL590_11:387,023..390,079(+)	1	2	0	1	1	37	14	1	0	1	23
LTRL590_110016200.1	LtrL590_11:391,421..391,993(+)	#DIV/0!	0	0	0	0	22	9	0	0	0	13
LTRL590_110016300.1	LtrL590_11:393,798..398,441(+)	#DIV/0!	4	0	0	4	30	16	4	0	0	14
LTRL590_110016400.1	LtrL590_11:399,088..400,941(+)	2	3	1	1	2	26	21	2	0	1	5
LTRL590_110016500:tRNA	LtrL590_11:402,343..402,417(-)	#DIV/0!	0	0	0	0	33	11	0	0	0	22
LTRL590_110016600:tRNA	LtrL590_11:402,491..402,565(+)	#DIV/0!	0	0	0	0	34	22	0	0	0	12
LTRL590_110016700:rRNA	LtrL590_11:402,624..402,742(+)	#DIV/0!	0	0	0	0	38	22	0	0	0	15
LTRL590_110016800.1	LtrL590_11:403,708..405,069(+)	#DIV/0!	0	0	0	0	38	22	0	0	0	16
LTRL590_110016900.1	LtrL590_11:412,631..414,658(+)	#DIV/0!	1	0	0	1	17	11	1	0	0	6
LTRL590_110017000.1	LtrL590_11:417,121..418,662(+)	#DIV/0!	1	0	0	1	30	26	1	0	0	4
LTRL590_110017100.1	LtrL590_11:423,432..424,004(+)	#DIV/0!	0	0	0	0	45	18	0	0	0	27
LTRL590_110017200.1	LtrL590_11:425,301..426,755(+)	1	2	0	1	1	38	19	1	0	1	19
LTRL590_110017300.1	LtrL590_11:428,530..431,502(+)	1	4	0	2	2	46	28	2	0	2	18
LTRL590_110017400.1	LtrL590_11:434,178..436,922(+)	0	1	0	1	0	47	16	0	0	1	31
LTRL590_110017500.1	LtrL590_11:439,036..441,102(+)	0	1	0	1	0	51	40	0	0	1	11
LTRL590_110017600.1	LtrL590_11:445,132..450,753(+)	1.18182	24	1	11	15	57	25	13	0	11	32
LTRL590_110017700.1	LtrL590_11:451,537..452,343(+)	#DIV/0!	0	0	0	0	56	33	0	0	0	23
LTRL590_110017800.1	LtrL590_11:462,073..464,823(+)	0.8	9	0	5	4	64	33	4	0	5	31
LTRL590_110017900.1	LtrL590_11:468,902..470,362(+)	0	1	0	1	0	58	21	0	0	1	37
LTRL590_110018000.1	LtrL590_11:474,388..474,849(+)	#DIV/0!	0	0	0	0	29	7	0	0	0	22
LTRL590_110018100.1	LtrL590_11:475,063..475,419(+)	#DIV/0!	0	0	0	0	29	8	0	0	0	21
LTRL590_110018200.1	LtrL590_11:475,628..477,424(+)	2	3	0	1	3	31	11	2	0	1	20
LTRL590_110018300.1	LtrL590_11:477,437..480,697(+)	1	4	0	2	2	41	25	2	0	2	16
LTRL590_110018400.1	LtrL590_11:482,681..484,561(+)	3	4	0	1	3	37	27	3	0	1	10
LTRL590_110018500.1	LtrL590_11:486,893..488,251(+)	#DIV/0!	2	0	0	2	51	22	2	0	0	29
LTRL590_110018600.1	LtrL590_11:490,659..492,098(+)	#DIV/0!	3	0	0	3	39	15	3	0	0	24
LTRL590_110018700.1	LtrL590_11:496,648..497,658(+)	1	2	0	1	1	37	23	1	0	1	14
LTRL590_110018800.1	LtrL590_11:500,645..504,121(+)	#DIV/0!	2	0	0	2	41	11	2	0	0	30
LTRL590_110018900.1	LtrL590_11:506,531..508,798(+)	0	2	0	2	1	27	19	0	0	2	8
LTRL590_110019000.1	LtrL590_11:510,665..512,002(+)	#DIV/0!	0	0	0	0	36	24	0	0	0	12
LTRL590_110019100.1	LtrL590_11:514,685..515,077(+)	#DIV/0!	0	0	0	0	38	18	0	0	0	20
LTRL590_110019200.1	LtrL590_11:516,742..518,820(+)	2	3	0	1	2	56	32	2	0	1	24
LTRL590_110019300.1	LtrL590_11:520,173..520,724(+)	#DIV/0!	0	0	0	0	54	36	0	0	0	18
LTRL590_110019400.1	LtrL590_11:526,698..527,452(+)	#DIV/0!	0	0	0	0	50	15	0	0	0	35
LTRL590_110019500.1	LtrL590_11:527,553..529,446(+)	0.666667	5	0	3	2	69	37	2	0	3	32
LTRL590_110019600.1	LtrL590_11:529,736..531,247(+)	0	1	0	1	0	75	55	0	0	1	20
LTRL590_110019700.1	LtrL590_11:532,602..532,853(+)	1	6	0	3	3	63	47	3	0	3	16
LTRL590_110019800.1	LtrL590_11:533,135..533,575(+)	#DIV/0!	0	1	0	0	70	49	0	0	0	21
LTRL590_110019900.1	LtrL590_11:535,044..540,407(+)	0.588235	27	0	17	10	82	34	10	0	17	48
LTRL590_110020000.1	LtrL590_11:546,932..547,942(+)	#DIV/0!	0	0	0	0	50	27	0	0	0	23
LTRL590_110020100.1	LtrL590_11:549,792..555,737(+)	1.09091	23	0	11	12	46	27	12	0	11	19
LTRL590_110020200.1	LtrL590_11:558,334..558,894(+)	0	1	0	1	0	44	19	0	0	1	25
LTRL590_110020300.1	LtrL590_11:559,827..561,035(+)	2	3	0	1	2	41	16	2	0	1	25
LTRL590_110020400.1	LtrL590_11:561,870..563,204(+)	1.5	5	0	2	3	39	16	3	0	2	23
LTRL590_110020500.1	LtrL590_11:564,552..569,885(+)	2.25	13	0	4	10	47	27	9	0	4	20
LTRL590_110020600.1	LtrL590_11:570,826..572,709(+)	1.5	5	0	2	3	43	22	3	0	2	21
LTRL590_110020700.1	LtrL590_11:574,847..575,449(+)	2	3	0	1	2	57	30	2	0	1	27
LTRL590_110020800.1	LtrL590_11:576,585..577,895(+)	0	3	0	3	0	60	38	0	0	3	22
LTRL590_110020900.1	LtrL590_11:580,029..581,885(+)	2	6	0	2	4	68	36	4	0	2	32
LTRL590_110021000.1	LtrL590_11:582,499..582,720(+)	#DIV/0!	0	0	0	0	84	50	0	0	0	34
LTRL590_110021100.1	LtrL590_11:583,134..584,294(+)	4	5	0	1	4	75	40	4	0	1	35
LTRL590_110021200.1	LtrL590_11:586,166..586,399(+)	#DIV/0!	1	0	0	1	58	21	1	0	0	37
LTRL590_120005000.1	LtrL590_12:1,021..1,206(-)	1	6	0	3	3	68	23	3	0	3	45
LTRL590_120005100.1	LtrL590_12:2,743..3,648(+)	1	2	0	1	1	86	36	1	0	1	50
LTRL590_120005200.1	LtrL590_12:4,069..4,716(+)	0	2	0	2	0	93	32	0	0	2	61
LTRL590_120005300.1	LtrL590_12:5,117..5,968(+)	3	4	0	1	3	96	31	3	0	1	65
LTRL590_120005400.1	LtrL590_12:6,599..8,002(+)	0.2	6	0	5	1	75	33	1	0	5	42
LTRL590_120005500.1	LtrL590_12:8,601..8,924(+)	0	2	0	2	0	68	32	0	0	2	36
LTRL590_120005600.1	LtrL590_12:9,279..10,550(+)	0.166667	7	0	6	1	62	30	1	0	6	32
LTRL590_120005700.1	LtrL590_12:11,359..11,937(+)	1	2	0	1	1	63	32	1	0	1	31
LTRL590_120005800.1	LtrL590_12:12,829..14,559(+)	1.33333	7	1	3	4	64	30	4	1	3	34
LTRL590_120005900.1	LtrL590_12:15,304..15,576(+)	#DIV/0!	2	0	0	2	63	33	2	0	0	30
LTRL590_120006000.1	LtrL590_12:16,071..16,688(+)	0.5	3	0	2	1	66	38	1	0	2	28
LTRL590_120006100.1	LtrL590_12:17,246..18,691(+)	1	4	0	2	2	68	36	2	0	2	32
LTRL590_120006200.1	LtrL590_12:21,344..21,604(+)	#DIV/0!	1	0	0	1	76	39	1	0	0	37
LTRL590_120006300.1	LtrL590_12:22,695..22,997(+)	1	2	0	1	1	76	43	1	0	1	33
LTRL590_120006400.1	LtrL590_12:23,905..24,777(+)	0.25	5	0	4	1	75	39	1	0	4	36
LTRL590_120006500.1	LtrL590_12:26,539..29,238(+)	1.28571	16	0	7	10	61	23	9	0	7	38
LTRL590_120006600.1	LtrL590_12:30,390..34,520(+)	0.555556	14	0	9	5	44	8	5	0	9	36
LTRL590_120006700.1	LtrL590_12:42,992..44,374(+)	5	6	0	2	5	52	28	5	0	1	24
LTRL590_120006800.1	LtrL590_12:45,901..49,875(+)	2.4	17	0	5	12	90	46	12	0	5	44
LTRL590_120006900.1	LtrL590_12:50,768..52,549(+)	4	5	1	1	4	77	44	4	1	1	33
LTRL590_120007000.1	LtrL590_12:54,836..56,194(+)	1.33333	7	0	4	4	76	30	4	0	3	46
LTRL590_120007100.1	LtrL590_12:56,867..59,596(+)	1.4	12	0	5	8	70	28	7	0	5	42
LTRL590_120007200.1	LtrL590_12:60,568..65,397(+)	0.833333	22	0	12	10	82	49	10	0	12	33
LTRL590_120007300.1	LtrL590_12:68,531..71,800(+)	2	15	0	5	12	77	30	10	0	5	47
LTRL590_120007400.1	LtrL590_12:73,570..74,805(+)	0	1	0	1	0	72	40	0	0	1	32
LTRL590_120007500.1	LtrL590_12:75,598..76,485(+)	1	2	0	1	1	63	32	1	0	1	31
LTRL590_120007600.1	LtrL590_12:77,760..82,520(+)	1.25	27	0	12	16	70	39	15	0	12	31
LTRL590_120007700.1	LtrL590_12:82,970..85,048(+)	1.33333	14	0	6	8	55	32	8	0	6	23
LTRL590_120007800.1	LtrL590_12:87,643..89,997(+)	1	8	0	4	4	85	45	4	0	4	40
LTRL590_120007900.1	LtrL590_12:93,316..102,102(+)	1.5	35	0	14	22	73	31	21	0	14	42
LTRL590_120008000.1	LtrL590_12:102,724..104,550(+)	1.75	11	0	4	7	68	50	7	0	4	18
LTRL590_120008100.1	LtrL590_12:105,537..107,651(+)	1.14286	15	0	7	8	82	55	8	0	7	27
LTRL590_120008200.1	LtrL590_12:112,225..117,078(+)	1.08333	25	0	12	13	81	24	13	0	12	57
LTRL590_120008300.1	LtrL590_12:117,509..123,184(+)	0.733333	26	0	15	12	55	29	11	0	15	26
LTRL590_120008400.1	LtrL590_12:123,636..125,510(+)	3	4	0	1	3	69	39	3	0	1	30
LTRL590_120008500.1	LtrL590_12:127,383..137,162(+)	1.375	57	0	24	33	56	29	33	0	24	27
LTRL590_120008600.1	LtrL590_12:138,440..142,435(+)	1.57143	18	0	7	11	65	36	11	0	7	29
LTRL590_120008700.1	LtrL590_12:143,915..150,130(+)	5.6	33	0	5	29	71	39	28	0	5	32
LTRL590_120008800.1	LtrL590_12:152,834..154,534(+)	1	6	0	3	5	75	39	3	0	3	36
LTRL590_120008900.1	LtrL590_12:156,540..157,652(+)	0	2	0	2	0	81	41	0	0	2	40
LTRL590_120009000.1	LtrL590_12:158,944..159,897(+)	0.2	6	0	5	1	81	45	1	0	5	36
LTRL590_120009100.1	LtrL590_12:166,109..170,485(+)	0.3	13	0	10	4	78	30	3	0	10	48
LTRL590_120009200.1	LtrL590_12:171,593..172,843(+)	1.5	5	0	2	3	57	30	3	0	2	27
LTRL590_120009300.1	LtrL590_12:177,018..178,163(+)	#DIV/0!	4	0	0	4	48	19	4	0	0	29
LTRL590_120009400.1	LtrL590_12:180,893..182,125(-)	3	8	0	2	6	68	20	6	0	2	48
LTRL590_120009500.1	LtrL590_12:183,756..184,241(-)	1	2	0	1	1	66	22	1	0	1	44
LTRL590_120009600.1	LtrL590_12:187,214..189,343(-)	8	9	0	1	8	73	49	8	0	1	24
LTRL590_120009700.1	LtrL590_12:190,317..192,251(-)	0.666667	5	0	3	2	63	41	2	0	3	22
LTRL590_120009800.1	LtrL590_12:193,769..197,221(-)	1.4	12	0	5	7	90	27	7	0	5	63
LTRL590_120009900.1	LtrL590_12:203,835..206,189(-)	#DIV/0!	5	0	0	5	125	64	5	0	0	61
LTRL590_120010000.1	LtrL590_12:221,711..223,993(-)	0.6	8	0	5	4	81	36	3	0	5	45
LTRL590_120010100.1	LtrL590_12:232,220..234,049(-)	#DIV/0!	3	0	0	3	50	29	3	0	0	21
LTRL590_120010200.1	LtrL590_12:239,354..239,620(-)	#DIV/0!	0	0	0	0	27	19	0	0	0	8
LTRL590_120010300.1	LtrL590_12:260,396..261,328(-)	#DIV/0!	1	0	0	1	34	18	1	0	0	16
LTRL590_120010400.1	LtrL590_12:267,165..271,601(-)	0.6	8	0	5	4	32	10	3	0	5	22
LTRL590_120010500.1	LtrL590_12:282,785..283,351(-)	#DIV/0!	0	0	0	0	27	18	0	0	0	9
LTRL590_120010600.1	LtrL590_12:288,131..291,100(-)	0	1	0	1	0	18	9	0	0	1	9
LTRL590_120010700.1	LtrL590_12:294,417..294,683(-)	#DIV/0!	0	0	0	0	57	8	0	0	0	49
LTRL590_120010800.1	LtrL590_12:300,928..301,218(+)	#DIV/0!	1	0	0	1	57	6	1	0	0	51
LTRL590_120010900.1	LtrL590_12:301,530..301,943(+)	#DIV/0!	0	0	0	0	51	6	0	0	0	45
LTRL590_120011000.1	LtrL590_12:302,509..304,326(+)	#DIV/0!	0	0	0	0	34	5	0	0	0	29
LTRL590_120011100.1	LtrL590_12:305,360..305,863(+)	#DIV/0!	0	0	0	0	10	3	0	0	0	7
LTRL590_120011200.1	LtrL590_12:308,353..310,851(+)	0	1	0	1	0	13	8	0	0	1	5
LTRL590_120011300.1	LtrL590_12:314,156..318,265(+)	4	5	0	1	4	15	6	4	0	1	9
LTRL590_120011400.1	LtrL590_12:319,558..326,532(+)	0.666667	5	0	3	2	19	11	2	0	3	8
LTRL590_120011500.1	LtrL590_12:332,198..337,984(+)	1.33333	7	0	3	4	19	11	4	0	3	8
LTRL590_120011600.1	LtrL590_12:339,789..341,345(+)	2	3	0	1	2	14	7	2	0	1	7
LTRL590_120011700.1	LtrL590_12:342,598..345,855(+)	0	2	0	2	0	16	5	0	0	2	11
LTRL590_120011800.1	LtrL590_12:346,918..351,294(+)	1	2	0	1	1	21	13	1	0	1	8
LTRL590_120011900.1	LtrL590_12:352,588..354,081(+)	1	2	0	1	1	21	15	1	0	1	6
LTRL590_120012000.1	LtrL590_12:355,815..358,055(+)	3	4	0	1	3	30	18	3	0	1	12
LTRL590_120012100.1	LtrL590_12:361,020..362,849(+)	0	2	0	2	0	25	5	0	0	2	20
LTRL590_120012200.1	LtrL590_12:364,730..367,615(+)	#DIV/0!	0	0	0	0	41	27	0	0	0	14
LTRL590_120012300.1	LtrL590_12:373,170..374,201(+)	#DIV/0!	0	0	0	0	41	16	0	0	0	25
LTRL590_120012400.1	LtrL590_12:376,617..377,906(+)	0	1	0	1	0	24	9	0	0	1	15
LTRL590_120012500.1	LtrL590_12:379,113..379,613(+)	#DIV/0!	0	0	0	0	24	8	0	0	0	16
LTRL590_120012600.1	LtrL590_12:380,602..383,154(+)	0	2	0	2	0	38	28	0	0	2	10
LTRL590_120012700.1	LtrL590_12:384,522..384,848(+)	#DIV/0!	0	0	0	0	32	24	0	0	0	8
LTRL590_120012800.1	LtrL590_12:391,184..392,599(+)	1.28571	16	1	7	9	80	61	9	1	7	19
LTRL590_120012900.1	LtrL590_12:394,068..394,694(+)	#DIV/0!	9	3	0	9	84	48	9	1	0	36
LTRL590_120013000.1	LtrL590_12:395,291..395,907(+)	1.33333	14	0	6	9	85	21	8	0	6	64
LTRL590_120013100.1	LtrL590_12:400,983..406,058(+)	1.66667	8	0	3	5	36	14	5	0	3	22
LTRL590_120013200.1	LtrL590_12:406,722..408,671(+)	#DIV/0!	3	0	0	3	26	17	3	0	0	9
LTRL590_120013300.1	LtrL590_12:411,455..415,330(+)	4	5	0	1	4	39	22	4	0	1	17
LTRL590_120013400.1	LtrL590_12:418,517..418,777(+)	#DIV/0!	1	0	0	1	36	16	1	0	0	20
LTRL590_120013500.1	LtrL590_12:419,824..420,978(+)	1	2	0	1	1	36	14	1	0	1	22
LTRL590_120013600.1	LtrL590_12:425,268..427,754(+)	0.5	3	0	2	1	30	14	1	0	2	16
LTRL590_120013700.1	LtrL590_12:432,568..436,353(+)	1	6	0	3	3	26	12	3	0	3	14
LTRL590_120013800.1	LtrL590_12:438,270..441,077(+)	3	4	0	1	3	27	14	3	0	1	13
LTRL590_120013900.1	LtrL590_12:443,254..445,428(+)	0.333333	4	0	3	1	19	5	1	0	3	14
LTRL590_120014000.1	LtrL590_12:446,380..449,010(+)	1	2	0	1	1	16	3	1	0	1	13
LTRL590_120014100.1	LtrL590_12:450,731..455,554(+)	0	2	0	2	0	12	6	0	0	2	6
LTRL590_120014200.1	LtrL590_12:457,070..458,623(+)	#DIV/0!	1	0	0	1	13	7	1	0	0	6
LTRL590_120014300.1	LtrL590_12:464,066..467,098(+)	1.75	11	0	4	7	14	5	7	0	4	9
LTRL590_120014400.1	LtrL590_12:468,847..473,079(+)	#DIV/0!	2	0	0	2	24	7	2	0	0	17
LTRL590_120014500.1	LtrL590_12:476,279..477,160(+)	#DIV/0!	0	0	0	0	14	5	0	0	0	9
LTRL590_120014600.1	LtrL590_12:477,651..480,311(+)	1	2	0	1	1	12	5	1	0	1	7
LTRL590_120014700.1	LtrL590_12:482,318..486,433(+)	1	2	0	1	1	23	18	1	0	1	5
LTRL590_120014800.1	LtrL590_12:487,660..488,979(+)	2	3	0	1	2	21	15	2	0	1	6
LTRL590_120014900.1	LtrL590_12:491,835..492,866(+)	#DIV/0!	0	0	0	0	33	16	0	0	0	17
LTRL590_120015000.1	LtrL590_12:494,330..496,249(+)	1.5	5	0	2	3	26	11	3	0	2	15
LTRL590_120015100.1	LtrL590_12:497,272..497,913(+)	2	3	0	1	2	22	9	2	0	1	13
LTRL590_120015200.1	LtrL590_12:498,372..500,240(+)	0	1	0	1	0	25	10	0	0	1	15
LTRL590_120015300.1	LtrL590_12:502,434..505,046(+)	0.5	3	0	2	1	23	13	1	0	2	10
LTRL590_120015400.1	LtrL590_12:505,723..508,638(+)	1.25	9	0	4	5	18	6	5	0	4	12
LTRL590_120015500.1	LtrL590_12:509,543..511,405(+)	#DIV/0!	1	0	0	1	27	14	1	0	0	13
LTRL590_120015600.1	LtrL590_12:516,371..517,687(+)	0.5	3	0	2	1	25	11	1	0	2	14
LTRL590_120015700.1	LtrL590_12:518,340..519,302(+)	3	4	0	1	3	20	7	3	0	1	13
LTRL590_130005000.1	LtrL590_13:1,629..3,581(-)	0.777778	16	0	9	7	81	32	7	0	9	49
LTRL590_130005100.1	LtrL590_13:5,166..6,341(-)	1.5	5	0	2	3	117	64	3	0	2	53
LTRL590_130005200.1	LtrL590_13:6,960..7,565(-)	0.5	3	0	2	1	100	42	1	0	2	58
LTRL590_130005300.1	LtrL590_13:8,396..9,442(-)	1.75	11	0	4	7	101	48	7	0	4	53
LTRL590_130005400.1	LtrL590_13:9,994..10,884(-)	1	6	0	3	3	101	47	3	0	3	54
LTRL590_130005500.1	LtrL590_13:11,630..13,015(-)	1	8	0	4	4	101	58	4	0	4	43
LTRL590_130005600.1	LtrL590_13:13,888..14,478(-)	2.5	7	0	2	5	87	55	5	0	2	32
LTRL590_130005700.1	LtrL590_13:15,256..19,548(-)	0.571429	22	0	14	8	106	54	8	0	14	52
LTRL590_130005800.1	LtrL590_13:23,170..24,681(-)	0.5	6	0	4	2	117	55	2	0	4	62
LTRL590_130005900.1	LtrL590_13:28,711..30,018(-)	2.2	16	0	5	11	120	54	11	0	5	66
LTRL590_130006000.1	LtrL590_13:31,311..32,369(-)	1.5	10	0	4	6	134	70	6	0	4	64
LTRL590_130006100.1	LtrL590_13:33,570..34,040(-)	0.5	6	0	4	2	117	66	2	0	4	51
LTRL590_130006200.1	LtrL590_13:38,141..40,321(-)	0.666667	5	0	3	2	98	57	2	0	3	41
LTRL590_130006300.1	LtrL590_13:41,477..42,241(-)	0	2	0	2	0	76	33	0	0	2	43
LTRL590_130006400.1	LtrL590_13:42,994..44,415(-)	2	6	0	2	4	81	30	4	0	2	51
LTRL590_130006500.1	LtrL590_13:46,424..47,932(-)	0.5	9	0	6	3	83	40	3	0	6	43
LTRL590_130006600.1	LtrL590_13:48,884..50,809(-)	0.375	11	0	8	3	105	50	3	0	8	55
LTRL590_130006700.1	LtrL590_13:51,235..52,623(-)	0.666667	10	0	6	4	95	41	4	0	6	54
LTRL590_130006800.1	LtrL590_13:57,562..58,308(-)	2	3	0	1	2	137	54	2	0	1	83
LTRL590_130006900.1	LtrL590_13:61,764..64,217(-)	4	35	0	7	28	137	74	28	0	7	63
LTRL590_130007000.1	LtrL590_13:66,641..69,058(-)	1.7	27	0	10	17	133	69	17	0	10	64
LTRL590_130007100.1	LtrL590_13:70,322..70,957(-)	0	2	0	2	0	117	61	0	0	2	56
LTRL590_130007200.1	LtrL590_13:72,668..73,930(-)	0.25	10	0	8	2	127	66	2	0	8	61
LTRL590_130007300.1	LtrL590_13:75,645..76,568(-)	0.5	6	0	4	2	115	54	2	0	4	61
LTRL590_130007400.1	LtrL590_13:79,115..80,716(-)	1.16667	13	0	6	7	105	61	7	0	6	44
LTRL590_130007500.1	LtrL590_13:81,219..82,001(-)	0.5	3	0	2	1	106	60	1	0	2	46
LTRL590_130007600.1	LtrL590_13:84,882..90,518(-)	0.791667	43	0	24	20	88	45	19	0	24	43
LTRL590_130007700.1	LtrL590_13:91,823..97,918(-)	1.25	45	0	20	25	93	48	25	0	20	45
LTRL590_130007800.1	LtrL590_13:98,986..102,279(-)	0.357143	19	0	14	5	68	41	5	0	14	27
LTRL590_130007900.1	LtrL590_13:102,961..104,970(-)	0	2	0	2	0	85	46	0	0	2	39
LTRL590_130008000.1	LtrL590_13:106,003..107,799(-)	0.6	8	0	5	4	61	26	3	0	5	35
LTRL590_130008100.1	LtrL590_13:109,885..113,157(-)	0.230769	16	0	13	3	124	39	3	0	13	85
LTRL590_130008200.1	LtrL590_13:113,899..114,162(-)	#DIV/0!	4	1	0	4	115	34	4	0	0	81
LTRL590_130008300.1	LtrL590_13:115,074..115,439(-)	0	1	0	1	0	132	45	0	0	1	87
LTRL590_130008400.1	LtrL590_13:119,570..119,863(-)	1.5	5	0	2	3	146	75	3	0	2	71
LTRL590_130008500.1	LtrL590_13:121,354..122,583(+)	1	10	0	5	5	144	53	5	0	5	91
LTRL590_130008600.1	LtrL590_13:123,792..125,657(+)	1.83333	17	0	6	11	111	38	11	0	6	73
LTRL590_130008700.1	LtrL590_13:126,373..128,658(+)	2.25	13	0	4	9	112	56	9	0	4	56
LTRL590_130008800.1	LtrL590_13:130,051..131,589(+)	1.66667	8	0	3	5	89	49	5	0	3	40
LTRL590_130008900.1	LtrL590_13:133,577..140,044(+)	0.173913	27	0	23	4	97	40	4	0	23	57
LTRL590_130009000.1	LtrL590_13:140,937..141,686(+)	0.666667	5	0	3	2	72	48	2	0	3	24
LTRL590_130009100.1	LtrL590_13:142,579..143,415(+)	0.25	5	0	4	1	75	40	1	0	4	35
LTRL590_130009200.1	LtrL590_13:146,032..149,736(+)	1	28	0	14	15	94	52	14	0	14	42
LTRL590_130009300.1	LtrL590_13:150,714..151,310(+)	0	2	0	2	0	101	55	0	0	2	46
LTRL590_130009400.1	LtrL590_13:152,160..154,172(+)	0.625	13	0	8	5	106	67	5	0	8	39
LTRL590_130009500.1	LtrL590_13:155,346..155,942(+)	0	1	0	1	0	114	59	0	0	1	55
LTRL590_130009600.1	LtrL590_13:157,191..157,616(+)	#DIV/0!	1	0	0	1	104	47	1	0	0	57
LTRL590_130009700.1	LtrL590_13:160,229..165,790(+)	1	36	0	18	18	114	56	18	0	18	58
LTRL590_130009800.1	LtrL590_13:166,888..167,865(+)	2	6	0	2	4	102	57	4	0	2	45
LTRL590_130009900.1	LtrL590_13:168,662..169,555(+)	0.5	6	0	4	2	108	61	2	0	4	47
LTRL590_130010000.1	LtrL590_13:170,579..171,403(+)	0.6	8	0	5	3	125	70	3	0	5	55
LTRL590_130010100.1	LtrL590_13:173,602..174,873(+)	2	12	0	4	8	112	53	8	0	4	59
LTRL590_130010200.1	LtrL590_13:176,383..177,291(+)	0.75	7	0	4	4	103	34	3	0	4	69
LTRL590_130010300.1	LtrL590_13:177,763..181,788(+)	0.888889	17	0	9	10	104	36	8	0	9	68
LTRL590_130010400.1	LtrL590_13:182,834..184,657(+)	0.8	9	1	5	4	45	11	4	0	5	34
LTRL590_130010500.1	LtrL590_13:186,693..188,807(+)	#DIV/0!	0	0	0	0	70	34	0	0	0	36
LTRL590_130010600.1	LtrL590_13:190,769..192,097(+)	2.5	7	0	2	7	60	47	5	0	2	13
LTRL590_130010700.1	LtrL590_13:192,705..194,429(+)	5	6	0	1	5	81	50	5	0	1	31
LTRL590_130010800.1	LtrL590_13:196,546..199,686(+)	0.647059	28	0	17	11	97	47	11	0	17	50
LTRL590_130010900.1	LtrL590_13:202,795..207,078(+)	0.764706	30	0	17	14	108	58	13	0	17	50
LTRL590_130011000.1	LtrL590_13:208,483..209,811(-)	1	8	0	4	5	97	56	4	0	4	41
LTRL590_130011100.1	LtrL590_13:210,849..211,886(-)	0.5	3	0	2	1	115	60	1	0	2	55
LTRL590_130011200.1	LtrL590_13:212,876..215,428(-)	1.83333	17	1	6	12	105	47	11	0	6	58
LTRL590_130011300.1	LtrL590_13:216,524..219,751(-)	0.9	19	1	10	11	102	50	9	0	10	52
LTRL590_130011400.1	LtrL590_13:221,229..222,107(-)	0.333333	4	0	3	3	86	51	1	0	3	35
LTRL590_130011500.1	LtrL590_13:222,758..228,958(-)	0.631579	31	0	19	14	114	55	12	0	19	59
LTRL590_130011600.1	LtrL590_13:229,855..231,513(-)	2	12	0	4	8	87	36	8	0	4	51
LTRL590_130011700.1	LtrL590_13:232,926..234,755(-)	0.357143	19	0	14	5	66	54	5	0	14	12
LTRL590_130011800.1	LtrL590_13:236,128..238,242(-)	#DIV/0!	0	0	0	0	53	53	0	0	0	0
LTRL590_130011900.1	LtrL590_13:245,249..247,333(-)	1.27273	25	0	11	15	64	2	14	0	11	62
LTRL590_130012000.1	LtrL590_13:248,089..248,766(-)	0.428571	10	0	7	3	94	35	3	0	7	59
LTRL590_130012100.1	LtrL590_13:251,404..259,383(-)	1	66	0	33	34	138	69	33	0	33	69
LTRL590_130012200.1	LtrL590_13:262,037..262,921(-)	0.333333	4	0	3	2	121	69	1	0	3	52
LTRL590_130012300.1	LtrL590_13:263,800..267,510(-)	1.46154	32	0	13	19	133	69	19	0	13	64
LTRL590_130012400.1	LtrL590_13:268,111..271,524(-)	1.6875	43	0	16	27	99	55	27	0	16	44
LTRL590_130012500.1	LtrL590_13:273,993..276,176(-)	1.42857	17	0	7	10	82	52	10	0	7	30
LTRL590_130012600.1	LtrL590_13:276,182..276,403(-)	1	2	0	1	1	75	44	1	0	1	31
LTRL590_130012700.1	LtrL590_13:278,820..279,174(-)	4	5	0	1	4	85	21	4	0	1	64
LTRL590_130012800.1	LtrL590_13:280,471..281,511(-)	0.5	9	0	6	4	100	33	3	0	6	67
LTRL590_130012900.1	LtrL590_13:282,903..284,489(-)	0.857143	13	0	7	6	118	60	6	0	7	58
LTRL590_130013000.1	LtrL590_13:288,618..290,699(-)	0.5	12	0	8	5	124	62	4	0	8	62
LTRL590_130013100.1	LtrL590_13:291,625..292,659(-)	0.666667	10	0	6	4	112	56	4	0	6	56
LTRL590_130013200.1	LtrL590_13:293,362..295,248(-)	2.2	16	0	5	13	115	58	11	0	5	57
LTRL590_130013300.1	LtrL590_13:296,845..299,337(-)	2.4	17	0	5	12	109	62	12	0	5	47
LTRL590_130013400.1	LtrL590_13:301,124..305,704(-)	1.5	35	0	14	22	92	52	21	0	14	40
LTRL590_130013500.1	LtrL590_13:306,493..307,320(-)	2	3	0	1	2	82	40	2	0	1	42
LTRL590_130013600.1	LtrL590_13:308,130..310,289(-)	0.444444	13	0	9	4	99	41	4	0	9	58
LTRL590_130013700.1	LtrL590_13:311,132..312,583(-)	1	8	0	4	4	107	41	4	0	4	66
LTRL590_130013800.1	LtrL590_13:313,431..315,128(-)	0.5	15	0	10	5	117	56	5	0	10	61
LTRL590_130013900.1	LtrL590_13:316,492..318,426(-)	1.8	14	0	5	9	107	64	9	0	5	43
LTRL590_130014000.1	LtrL590_13:319,350..324,329(-)	0.875	30	0	16	15	112	63	14	0	16	49
LTRL590_130014100.1	LtrL590_13:325,370..326,842(-)	0.833333	11	0	6	5	88	37	5	0	6	51
LTRL590_130014200.1	LtrL590_13:327,700..329,088(-)	1.66667	8	0	3	5	96	48	5	0	3	48
LTRL590_130014300.1	LtrL590_13:329,906..330,889(-)	1	6	0	3	3	106	53	3	0	3	53
LTRL590_130014400.1	LtrL590_13:331,946..335,866(-)	1.4	36	0	15	22	111	49	21	0	15	62
LTRL590_130014500.1	LtrL590_13:336,832..337,932(-)	0.4	7	0	5	2	115	61	2	0	5	54
LTRL590_130014600.1	LtrL590_13:338,790..344,060(-)	1.25	45	2	20	26	136	64	25	0	20	72
LTRL590_130014700.1	LtrL590_13:345,117..345,866(-)	2	6	1	2	4	120	51	4	0	2	69
LTRL590_130014800.1	LtrL590_13:346,636..347,355(-)	3	4	0	1	3	147	58	3	0	1	89
LTRL590_130014900.1	LtrL590_13:349,398..350,324(-)	0.25	5	0	4	1	151	71	1	0	4	80
LTRL590_130015000.1	LtrL590_13:353,920..361,008(-)	2.47059	59	0	17	43	124	78	42	0	17	46
LTRL590_130015100.1	LtrL590_13:361,557..366,344(-)	2.08333	37	0	12	26	104	38	25	0	12	66
LTRL590_130015200.1	LtrL590_13:370,343..371,659(-)	0	3	0	3	0	121	70	0	0	3	51
LTRL590_130015300.1	LtrL590_13:373,771..376,998(-)	0.7	17	0	10	7	126	62	7	0	10	64
LTRL590_130015400.1	LtrL590_13:378,700..380,295(-)	1.25	9	0	4	5	110	49	5	0	4	61
LTRL590_130015500.1	LtrL590_13:381,435..381,704(-)	#DIV/0!	0	0	0	0	118	64	0	0	0	54
LTRL590_130015600.1	LtrL590_13:382,984..384,762(-)	0.333333	8	0	6	2	140	64	2	0	6	76
LTRL590_130015700.1	LtrL590_13:385,904..387,115(-)	1	6	0	3	3	128	59	3	0	3	69
LTRL590_130015800.1	LtrL590_13:388,393..389,355(-)	0.142857	8	0	7	1	129	63	1	0	7	66
LTRL590_130015900.1	LtrL590_13:390,120..390,728(-)	0.666667	5	0	3	2	128	68	2	0	3	60
LTRL590_130016000.1	LtrL590_13:391,467..393,095(-)	7	8	0	1	7	140	70	7	0	1	70
LTRL590_130016100.1	LtrL590_13:394,566..394,922(-)	#DIV/0!	1	0	0	1	116	62	1	0	0	54
LTRL590_130016200.1	LtrL590_13:397,518..399,650(-)	2.25	13	0	4	9	145	68	9	0	4	77
LTRL590_130016300.1	LtrL590_13:402,036..402,599(-)	0	2	0	2	0	148	50	0	0	2	98
LTRL590_130016400.1	LtrL590_13:407,480..408,985(-)	0.333333	12	0	9	3	168	98	3	0	9	70
LTRL590_130016500.1	LtrL590_13:410,544..411,365(-)	1	2	0	1	1	162	81	1	0	1	81
LTRL590_130016600.1	LtrL590_13:413,227..414,048(-)	#DIV/0!	1	0	0	1	153	78	1	0	0	75
LTRL590_130016700.1	LtrL590_13:415,867..417,501(-)	0.7	17	0	10	7	160	74	7	0	10	86
LTRL590_130016800:tRNA	LtrL590_13:416,791..416,868(+)	#DIV/0!	0	0	0	0	158	84	0	0	0	74
LTRL590_130016900.1	LtrL590_13:418,563..419,015(-)	4	5	0	1	4	156	69	4	0	1	87
LTRL590_130017000.1	LtrL590_13:421,397..421,975(-)	5	6	0	1	5	167	81	5	0	1	86
LTRL590_130017100.1	LtrL590_13:424,795..425,238(-)	#DIV/0!	3	0	0	3	148	92	3	0	0	56
LTRL590_130017200.1	LtrL590_13:427,011..429,455(-)	1.33333	14	0	6	10	147	84	8	0	6	63
LTRL590_130017300.1	LtrL590_13:432,310..433,290(-)	0.5	6	0	4	2	114	53	2	0	4	61
LTRL590_130017400.1	LtrL590_13:434,723..437,806(-)	2.33333	30	0	9	22	151	63	21	0	9	88
LTRL590_130017500.1	LtrL590_13:439,179..439,769(-)	0	4	0	4	0	140	60	0	0	4	80
LTRL590_130017600.1	LtrL590_13:443,141..444,403(-)	0.25	5	0	4	1	171	91	1	0	4	80
LTRL590_130017700.1	LtrL590_13:447,933..449,330(-)	5	6	0	1	5	139	82	5	0	1	57
LTRL590_130017800.1	LtrL590_13:451,417..452,892(-)	0.428571	10	0	7	4	125	66	3	0	7	59
LTRL590_130017900.1	LtrL590_13:454,079..458,254(-)	1.45	49	0	20	29	135	57	29	0	20	78
LTRL590_130018000.1	LtrL590_13:459,849..463,310(-)	0.833333	33	0	18	15	128	83	15	0	18	45
LTRL590_130018100.1	LtrL590_13:464,919..467,432(-)	0.4	14	0	10	4	120	52	4	0	10	68
LTRL590_130018200.1	LtrL590_13:469,756..471,849(-)	0.555556	14	0	9	5	103	54	5	0	9	49
LTRL590_130018300.1	LtrL590_13:472,878..474,647(-)	1.42857	17	0	7	10	99	65	10	0	7	34
LTRL590_130018400.1	LtrL590_13:475,850..477,055(-)	0.666667	5	0	3	2	117	52	2	0	3	65
LTRL590_130018500.1	LtrL590_13:477,548..479,893(-)	2.75	15	0	4	12	121	42	11	0	4	79
LTRL590_130018600.1	LtrL590_13:484,006..488,181(-)	1.2	33	0	15	20	140	80	18	0	15	60
LTRL590_130018700.1	LtrL590_13:493,374..494,114(-)	#DIV/0!	0	0	0	0	60	60	0	0	0	0
LTRL590_130018800.1	LtrL590_13:495,336..495,542(+)	#DIV/0!	0	0	0	0	29	5	0	0	0	24
LTRL590_130018900.1	LtrL590_13:495,720..496,157(-)	#DIV/0!	0	0	0	0	23	13	0	0	0	10
LTRL590_130019000.1	LtrL590_13:497,270..499,159(-)	#DIV/0!	0	0	0	0	35	0	0	0	0	35
LTRL590_130019100.1	LtrL590_13:499,742..504,517(-)	1.25	36	0	16	22	76	3	20	0	16	73
LTRL590_130019200.1	LtrL590_13:505,444..505,776(-)	0.75	7	0	4	3	113	56	3	0	4	57
LTRL590_130019300.1	LtrL590_13:507,412..508,116(-)	0	2	0	2	0	120	79	0	0	2	41
LTRL590_130019400.1	LtrL590_13:509,075..525,988(-)	0.544304	122	0	79	44	152	80	43	0	79	72
LTRL590_130019500.1	LtrL590_13:529,516..529,992(-)	0	3	0	3	0	126	66	0	0	3	60
LTRL590_130019600.1	LtrL590_13:530,867..533,191(-)	1.44444	22	0	9	14	122	70	13	0	9	52
LTRL590_130019700.1	LtrL590_13:534,629..537,811(-)	0.933333	29	0	15	14	100	59	14	0	15	41
LTRL590_130019800.1	LtrL590_13:541,264..541,455(-)	#DIV/0!	0	0	0	0	54	54	0	0	0	0
LTRL590_130019900.1	LtrL590_13:550,622..550,840(-)	#DIV/0!	0	0	0	0	1	0	0	0	0	1
LTRL590_130020000.1	LtrL590_13:550,864..551,301(+)	#DIV/0!	0	0	0	0	9	9	0	0	0	0
LTRL590_130020100.1	LtrL590_13:551,479..551,685(-)	#DIV/0!	0	0	0	0	14	0	0	0	0	14
LTRL590_130020200.1	LtrL590_13:555,218..555,409(-)	#DIV/0!	0	0	0	0	63	0	0	0	0	63
LTRL590_130020300.1	LtrL590_13:557,435..559,519(-)	2.57143	25	0	7	18	83	27	18	0	7	56
LTRL590_130020400.1	LtrL590_13:562,801..565,638(-)	1.5	15	0	6	9	123	68	9	0	6	55
LTRL590_130020500.1	LtrL590_13:568,748..572,041(-)	1.15385	28	0	13	15	129	49	15	0	13	80
LTRL590_130020600.1	LtrL590_13:573,994..575,457(-)	1.5	10	0	4	6	126	61	6	0	4	65
LTRL590_130020700.1	LtrL590_13:577,492..581,034(-)	2.375	27	0	8	19	141	78	19	0	8	63
LTRL590_130020800.1	LtrL590_13:582,205..583,266(-)	0.375	11	0	8	3	117	52	3	0	8	65
LTRL590_130020900.1	LtrL590_13:584,778..586,541(-)	2.2	16	0	5	11	141	66	11	0	5	75
LTRL590_130021000.1	LtrL590_13:595,098..595,514(-)	0	1	0	2	0	128	76	0	0	1	52
LTRL590_130021100.1	LtrL590_13:598,272..600,524(-)	0.142857	8	0	7	1	130	80	1	0	7	50
LTRL590_130021200.1	LtrL590_13:601,988..605,929(-)	1.46667	37	0	15	22	102	48	22	0	15	54
LTRL590_130021300.1	LtrL590_13:609,356..611,542(-)	0	7	0	7	0	127	59	0	0	7	68
LTRL590_130021400.1	LtrL590_13:613,459..615,168(-)	1	12	0	6	6	105	45	6	0	6	60
LTRL590_130021500.1	LtrL590_13:617,343..622,277(-)	0.25	20	0	16	5	143	78	4	0	16	65
LTRL590_130021600.1	LtrL590_13:623,510..625,249(-)	1	12	0	6	6	83	36	6	0	6	47
LTRL590_130021700.1	LtrL590_13:626,947..640,944(-)	0.20339	71	0	59	12	134	66	12	0	59	68
LTRL590_130021800.1	LtrL590_13:642,058..643,674(-)	0.25	15	0	12	3	134	38	3	0	12	96
LTRL590_130021900.1	LtrL590_13:644,169..644,489(-)	0	3	0	3	0	137	51	0	0	3	86
LTRL590_130022000.1	LtrL590_13:645,215..646,033(-)	6	7	0	1	6	156	68	6	0	1	88
LTRL590_130022100.1	LtrL590_13:647,884..649,707(+)	0.625	13	0	8	5	178	82	5	0	8	96
LTRL590_130022200.1	LtrL590_13:651,398..652,774(+)	0.818182	20	0	11	9	148	62	9	0	11	86
LTRL590_130022300.1	LtrL590_13:655,947..656,258(+)	2.5	7	0	2	5	83	7	5	0	2	76
LTRL590_140005000.1	LtrL590_14:2,771..3,694(+)	0.125	9	0	8	1	72	11	1	0	8	61
LTRL590_140005100.1	LtrL590_14:10,211..12,904(+)	0.2	6	0	5	1	59	59	1	0	5	0
LTRL590_140005200.1	LtrL590_14:14,191..16,392(+)	1.22222	20	0	9	11	83	54	11	0	9	29
LTRL590_140005300.1	LtrL590_14:16,954..17,529(+)	0	2	0	2	0	110	57	0	0	2	53
LTRL590_140005400.1	LtrL590_14:18,199..20,934(+)	1.36364	26	0	11	15	110	52	15	0	11	58
LTRL590_140005500.1	LtrL590_14:21,447..22,259(+)	3	8	0	2	6	100	46	6	0	2	54
LTRL590_140005600.1	LtrL590_14:23,424..24,287(+)	0.2	6	0	5	1	95	37	1	0	5	58
LTRL590_140005700.1	LtrL590_14:24,918..26,075(+)	1	8	0	4	4	84	27	4	0	4	57
LTRL590_140005800.1	LtrL590_14:27,260..30,424(+)	0.727273	19	0	11	8	47	1	8	0	11	46
LTRL590_140005900.1	LtrL590_14:30,810..31,868(+)	#DIV/0!	0	0	0	0	29	1	0	0	0	28
LTRL590_140006000.1	LtrL590_14:37,921..38,784(+)	1.5	5	0	2	3	29	29	3	0	2	0
LTRL590_140006100.1	LtrL590_14:39,759..41,333(+)	2	9	0	3	7	41	27	6	0	3	14
LTRL590_140006200.1	LtrL590_14:42,124..43,182(+)	#DIV/0!	2	0	0	2	63	36	2	0	0	27
LTRL590_140006300.1	LtrL590_14:44,057..45,115(+)	1.5	5	0	2	3	72	43	3	0	2	29
LTRL590_140006400.1	LtrL590_14:47,260..48,837(+)	0.2	6	0	5	1	54	20	1	0	5	34
LTRL590_140006500.1	LtrL590_14:49,847..50,392(+)	#DIV/0!	0	0	0	0	59	15	0	0	0	44
LTRL590_140006600.1	LtrL590_14:51,218..52,074(+)	1	2	0	1	1	79	44	1	0	1	35
LTRL590_140006700.1	LtrL590_14:52,175..52,792(+)	#DIV/0!	0	0	0	0	85	58	0	0	0	27
LTRL590_140006800.1	LtrL590_14:53,623..54,705(+)	1.5	5	0	2	3	89	69	3	0	2	20
LTRL590_140006900.1	LtrL590_14:58,067..60,124(+)	0.333333	12	0	9	3	99	36	3	0	9	63
LTRL590_140007000.1	LtrL590_14:62,496..62,714(+)	1	2	0	1	1	77	48	1	0	1	29
LTRL590_140007100.1	LtrL590_14:63,927..64,526(+)	0.5	3	0	2	1	78	47	1	0	2	31
LTRL590_140007200.1	LtrL590_14:66,103..66,675(+)	0.5	3	0	2	1	80	42	1	0	2	38
LTRL590_140007300.1	LtrL590_14:68,474..69,808(+)	0.5	9	0	6	3	85	40	3	0	6	45
LTRL590_140007400.1	LtrL590_14:71,316..73,031(+)	0.571429	11	0	7	4	98	58	4	0	7	40
LTRL590_140007500.1	LtrL590_14:75,139..75,633(+)	0.666667	5	1	3	2	83	41	2	0	3	42
LTRL590_140007600.1	LtrL590_14:77,335..82,860(+)	1.13333	32	0	15	17	99	42	17	0	15	57
LTRL590_140007700.1	LtrL590_14:83,822..84,250(+)	0	5	0	5	0	70	35	0	0	5	35
LTRL590_140007800.1	LtrL590_14:84,908..85,426(+)	0	2	0	2	0	69	27	0	0	2	42
LTRL590_140007900.1	LtrL590_14:87,700..89,868(+)	0.8	9	0	5	4	43	1	4	0	5	42
LTRL590_140008000.1	LtrL590_14:91,513..92,007(+)	#DIV/0!	0	0	0	0	23	2	0	0	0	21
LTRL590_140008100.1	LtrL590_14:92,026..92,466(+)	#DIV/0!	0	0	0	0	17	2	0	0	0	15
LTRL590_140008200.1	LtrL590_14:93,561..94,661(+)	#DIV/0!	0	0	0	0	17	12	0	0	0	5
LTRL590_140008300.1	LtrL590_14:96,308..96,802(+)	#DIV/0!	0	0	0	0	27	25	0	0	0	2
LTRL590_140008400.1	LtrL590_14:96,821..97,261(+)	#DIV/0!	0	0	0	0	33	31	0	0	0	2
LTRL590_140008500.1	LtrL590_14:98,344..101,244(+)	0.307692	17	0	13	4	54	51	4	0	13	3
LTRL590_140008600.1	LtrL590_14:102,235..103,257(+)	1	4	0	2	3	92	61	2	0	2	31
LTRL590_140008700.1	LtrL590_14:104,080..104,802(+)	0.666667	5	0	3	2	100	57	2	0	3	43
LTRL590_140008800.1	LtrL590_14:105,663..106,520(+)	0	2	0	2	0	100	48	0	0	2	52
LTRL590_140008900.1	LtrL590_14:109,315..111,726(+)	1	10	0	5	5	115	59	5	0	5	56
LTRL590_140009000.1	LtrL590_14:113,260..115,395(+)	0.714286	12	0	7	5	109	54	5	0	7	55
LTRL590_140009100.1	LtrL590_14:119,914..123,219(+)	2.14286	22	1	7	15	84	29	15	1	7	55
LTRL590_140009200.1	LtrL590_14:125,665..127,695(+)	3	12	0	3	9	71	41	9	0	3	30
LTRL590_140009300.1	LtrL590_14:129,734..132,859(+)	1	24	0	12	12	92	51	12	0	12	41
LTRL590_140009400.1	LtrL590_14:136,143..136,658(+)	0	3	0	3	0	103	60	0	0	3	43
LTRL590_140009500.1	LtrL590_14:136,742..142,999(+)	2.38095	71	0	21	51	95	49	50	0	21	46
LTRL590_140009600.1	LtrL590_14:144,395..146,218(+)	0.375	11	0	8	3	116	58	3	0	8	58
LTRL590_140009700.1	LtrL590_14:152,847..153,431(+)	1	2	0	1	1	114	57	1	0	1	57
LTRL590_140009800.1	LtrL590_14:154,073..157,282(+)	1.11111	19	0	9	10	116	61	10	0	9	55
LTRL590_140009900.1	LtrL590_14:158,446..160,914(+)	0.875	15	0	8	8	100	43	7	0	8	57
LTRL590_140010000.1	LtrL590_14:162,178..163,380(+)	0.666667	5	0	3	2	111	50	2	0	3	61
LTRL590_140010100.1	LtrL590_14:164,125..165,777(+)	0.333333	4	0	3	1	98	53	1	0	3	45
LTRL590_140010200.1	LtrL590_14:168,468..169,445(+)	0.5	3	0	2	2	99	53	1	0	2	46
LTRL590_140010300.1	LtrL590_14:170,208..171,770(+)	0.625	13	0	8	5	108	57	5	0	8	51
LTRL590_140010400.1	LtrL590_14:174,377..175,618(+)	7	8	0	1	7	168	117	7	0	1	51
LTRL590_140010500.1	LtrL590_14:185,098..185,925(-)	5	6	0	1	5	129	78	5	0	1	51
LTRL590_140010600.1	LtrL590_14:196,269..198,074(-)	1.625	21	0	8	14	119	64	13	0	8	55
LTRL590_140010700.1	LtrL590_14:202,262..203,665(-)	1	2	0	1	1	61	61	1	0	1	0
LTRL590_140010800.1	LtrL590_14:205,643..205,972(-)	#DIV/0!	0	0	0	0	21	20	0	0	0	1
LTRL590_140010900.1	LtrL590_14:210,001..211,404(-)	#DIV/0!	1	0	0	1	22	0	1	0	0	22
LTRL590_140011000.1	LtrL590_14:213,376..213,705(-)	#DIV/0!	1	0	0	1	46	3	1	0	0	43
LTRL590_140011100.1	LtrL590_14:214,474..215,988(-)	1	10	0	5	5	51	11	5	0	5	40
LTRL590_140011200.1	LtrL590_14:217,418..219,082(-)	0.5	12	0	8	4	55	33	4	0	8	22
LTRL590_140011300.1	LtrL590_14:221,925..223,016(-)	0.333333	4	0	3	1	45	36	1	0	3	9
LTRL590_140011400.1	LtrL590_14:231,502..232,968(-)	#DIV/0!	0	0	0	0	12	8	0	0	0	4
LTRL590_140011500.1	LtrL590_14:233,988..234,770(-)	#DIV/0!	0	0	0	0	12	10	0	0	0	2
LTRL590_140011600.1	LtrL590_14:239,978..241,444(-)	#DIV/0!	0	0	0	0	21	2	0	0	0	19
LTRL590_140011700.1	LtrL590_14:242,466..243,248(-)	#DIV/0!	0	0	0	0	29	0	0	0	0	29
LTRL590_140011800.1	LtrL590_14:244,456..248,004(-)	0.8	18	0	10	8	72	10	8	0	10	62
LTRL590_140011900.1	LtrL590_14:249,270..249,650(-)	#DIV/0!	0	0	0	0	89	39	0	0	0	50
LTRL590_140012000.1	LtrL590_14:250,225..254,931(-)	1.86667	43	0	15	28	87	42	28	0	15	45
LTRL590_140012100.1	LtrL590_14:255,906..257,390(-)	0.666667	10	0	6	4	93	45	4	0	6	48
LTRL590_140012200.1	LtrL590_14:258,112..259,524(-)	1.25	9	0	4	6	86	38	5	0	4	48
LTRL590_140012300.1	LtrL590_14:260,277..261,713(-)	2.25	13	0	4	9	101	45	9	0	4	56
LTRL590_140012400.1	LtrL590_14:262,966..263,646(-)	0	3	0	3	0	109	50	0	0	3	59
LTRL590_140012500.1	LtrL590_14:267,220..268,137(-)	0.6	8	0	5	3	114	59	3	0	5	55
LTRL590_140012600.1	LtrL590_14:270,332..271,177(-)	0.75	7	0	4	3	118	60	3	0	4	58
LTRL590_140012700.1	LtrL590_14:274,366..275,223(-)	0	2	0	2	0	88	59	0	0	2	29
LTRL590_140012800.1	LtrL590_14:280,982..281,836(-)	0.5	3	0	2	1	79	24	1	0	2	55
LTRL590_140012900.1	LtrL590_14:286,638..287,522(-)	0.75	7	0	4	3	124	54	3	0	4	70
LTRL590_140013000.1	LtrL590_14:289,369..290,346(-)	0.4	7	0	5	2	146	63	2	0	5	83
LTRL590_140013100.1	LtrL590_14:295,542..296,138(-)	#DIV/0!	5	0	0	5	104	82	5	0	0	22
LTRL590_140013200.1	LtrL590_14:305,274..305,654(-)	3	4	0	1	3	91	33	3	0	1	58
LTRL590_140013300.1	LtrL590_14:307,108..308,079(-)	1	6	0	3	3	118	46	3	0	3	72
LTRL590_140013400.1	LtrL590_14:312,611..313,744(-)	0.333333	4	1	3	1	125	73	1	1	3	52
LTRL590_140013500.1	LtrL590_14:319,098..319,737(-)	1.5	5	1	2	3	77	49	3	0	2	28
LTRL590_140013600.1	LtrL590_14:322,736..323,233(-)	3	4	0	1	3	48	47	3	0	1	1
LTRL590_140013700.1	LtrL590_14:336,745..336,924(-)	1.33333	7	0	3	4	114	58	4	0	3	56
LTRL590_140013800.1	LtrL590_14:338,057..338,962(-)	1	2	0	1	1	131	78	1	0	1	53
LTRL590_140013900.1	LtrL590_14:340,739..346,639(-)	1.04	51	0	25	27	134	81	26	0	25	53
LTRL590_140014000.1	LtrL590_14:347,559..348,680(-)	1	10	0	5	5	88	43	5	0	5	45
LTRL590_140014100.1	LtrL590_14:351,307..352,590(-)	1	6	0	3	3	101	52	3	0	3	49
LTRL590_140014200.1	LtrL590_14:353,497..354,057(-)	0	4	0	4	0	94	46	0	0	4	48
LTRL590_140014300.1	LtrL590_14:354,713..367,357(-)	0.851852	100	0	54	53	94	48	46	0	54	46
LTRL590_140014400.1	LtrL590_14:370,088..371,380(-)	0.6	8	0	5	4	87	40	3	0	5	47
LTRL590_140014500.1	LtrL590_14:373,757..377,704(-)	1.0625	33	0	16	17	98	46	17	0	16	52
LTRL590_140014600.1	LtrL590_14:378,960..380,693(-)	1	6	0	3	4	105	52	3	0	3	53
LTRL590_140014700.1	LtrL590_14:382,040..385,033(-)	1.875	23	0	8	16	98	53	15	0	8	45
LTRL590_140014800.1	LtrL590_14:387,107..390,889(-)	1.41667	29	0	12	17	92	54	17	0	12	38
LTRL590_140014900.1	LtrL590_14:397,024..397,371(-)	0	2	0	2	0	89	29	0	0	2	60
LTRL590_140015000.1	LtrL590_14:398,584..398,784(-)	3	4	0	1	3	86	33	3	0	1	53
LTRL590_140015100.1	LtrL590_14:399,794..402,895(-)	1.23077	29	0	13	16	92	53	16	0	13	39
LTRL590_140015200.1	LtrL590_14:403,717..406,980(-)	1	16	2	8	9	92	54	8	0	8	38
LTRL590_140015300.1	LtrL590_14:408,055..409,995(-)	0.571429	11	0	7	5	79	39	4	0	7	40
LTRL590_140015400.1	LtrL590_14:410,861..411,271(-)	1	2	0	1	1	72	35	1	0	1	37
LTRL590_140015500.1	LtrL590_14:413,422..416,343(-)	0.5	15	0	10	5	101	41	5	0	10	60
LTRL590_140015600.1	LtrL590_14:419,311..419,535(-)	#DIV/0!	0	0	0	0	107	45	0	0	0	62
[truncated: 6,919 more rows]

## Sheet: Ma-37
TranscriptId	Genomic Location (Gene)	dN/dS	dN+dS	variants_impact_HIGH	variants_impact_LOW	variants_impact_MODERATE	variants_impact_MODIFIER	variants_effect_downstream_gene_variant	variants_effect_missense_variant	variants_effect_stop_gained	variants_effect_synonymous_variant	variants_effect_upstream_gene_variant
LTRL590_000005200.1	LTRL590_SCAF000002:5,331..7,991(+)	#DIV/0!	0	0	0	0	7	7	0	0	0	0
LTRL590_000005300.1	LTRL590_SCAF000002:8,587..8,826(+)	#DIV/0!	0	0	0	0	7	7	0	0	0	0
LTRL590_000005500.1	LTRL590_SCAF000005:1..308(-)	2	3	0	1	2	12	0	2	0	1	12
LTRL590_000005600.1	LTRL590_SCAF000005:1,168..2,493(-)	0.5	3	0	2	1	12	12	1	0	2	0
LTRL590_000005700.1	LTRL590_SCAF000007:1,127..2,140(-)	0	1	0	1	0	15	15	0	0	1	0
LTRL590_000005800.1	LTRL590_SCAF000008:449..3,187(+)	#DIV/0!	0	0	0	0	5	5	0	0	0	0
LTRL590_000005900.1	LTRL590_SCAF000008:4,181..4,516(+)	#DIV/0!	1	0	0	1	4	4	1	0	0	0
LTRL590_000006000.1	LTRL590_SCAF000009:407..1,029(+)	#DIV/0!	1	0	0	1	1	0	1	0	0	1
LTRL590_000006100.1	LTRL590_SCAF000012:48..2,606(+)	0.833333	11	0	6	5	4	4	5	0	6	0
LTRL590_000006400.1	LTRL590_SCAF000019:597..1,211(-)	2.5	7	0	2	5	7	7	5	0	2	0
LTRL590_000006500.1	LTRL590_SCAF000021:319..1,077(+)	#DIV/0!	0	0	0	0	6	6	0	0	0	0
LTRL590_000006600.1	LTRL590_SCAF000021:1,948..2,889(+)	#DIV/0!	0	0	0	0	10	10	0	0	0	0
LTRL590_000006700.1	LTRL590_SCAF000021:4,707..5,681(+)	0	1	0	1	0	9	7	0	0	1	2
LTRL590_000006800.1	LTRL590_SCAF000021:6,372..6,695(+)	#DIV/0!	0	0	0	0	10	3	0	0	0	7
LTRL590_000006900.1	LTRL590_SCAF000022:2,474..3,376(+)	0.333333	4	0	3	1	43	32	1	0	3	11
LTRL590_000007000.1	LTRL590_SCAF000022:4,098..5,354(+)	0.333333	4	0	3	1	58	38	1	0	3	20
LTRL590_000007100.1	LTRL590_SCAF000022:6,381..7,313(+)	0.5	3	0	2	1	64	32	1	0	2	32
LTRL590_000007200.1	LTRL590_SCAF000022:8,041..9,849(+)	0.5	9	0	6	3	54	20	3	0	6	34
LTRL590_000007300.1	LTRL590_SCAF000022:10,490..11,332(+)	0	2	0	2	0	51	13	0	0	2	38
LTRL590_000007400.1	LTRL590_SCAF000022:12,258..13,106(+)	0	1	0	1	0	48	16	0	0	1	32
LTRL590_000007500.1	LTRL590_SCAF000022:14,327..18,166(+)	0.333333	12	0	9	4	45	25	3	0	9	20
LTRL590_000007600.1	LTRL590_SCAF000022:19,057..20,007(+)	0	1	0	1	0	48	25	0	0	1	23
LTRL590_000007700.1	LTRL590_SCAF000022:20,942..22,153(+)	0	2	0	2	0	52	25	0	0	2	27
LTRL590_000007800.1	LTRL590_SCAF000022:22,937..23,458(+)	0	2	0	2	0	42	17	0	0	2	25
LTRL590_000007900.1	LTRL590_SCAF000022:24,898..25,539(+)	#DIV/0!	2	0	0	2	31	6	2	0	0	25
LTRL590_000008000.1	LTRL590_SCAF000022:26,379..28,238(+)	0	2	0	2	0	25	0	0	0	2	25
LTRL590_000008100.1	LTRL590_SCAF000022:28,843..29,100(+)	#DIV/0!	0	0	0	0	13	0	0	0	0	13
LTRL590_000008200.1	LTRL590_SCAF000022:31,659..31,916(+)	#DIV/0!	0	0	0	0	2	0	0	0	0	2
LTRL590_000008300.1	LTRL590_SCAF000025:7..1,295(+)	3	4	0	1	3	0	0	3	0	1	0
LTRL590_000008400.1	LTRL590_SCAF000026:1..444(+)	#DIV/0!	0	0	0	0	5	5	0	0	0	0
LTRL590_000008600.1	LTRL590_SCAF000032:540..920(-)	2	3	0	1	2	14	7	2	0	1	7
LTRL590_000008700.1	LTRL590_SCAF000032:1,066..1,387(-)	1	6	0	3	3	11	11	3	0	3	0
LTRL590_000008800.1	LTRL590_SCAF000033:1..1,651(-)	0.666667	5	0	3	2	13	0	2	0	3	13
LTRL590_000008900.1	LTRL590_SCAF000033:3,642..4,904(-)	1	8	1	4	4	9	9	4	0	4	0
LTRL590_000009000.1	LTRL590_SCAF000036:1..885(-)	#DIV/0!	0	0	0	0	64	0	0	0	0	64
LTRL590_000009100.1	LTRL590_SCAF000036:3,618..4,937(-)	2.25	13	0	4	9	100	44	9	0	4	56
LTRL590_000009200.1	LTRL590_SCAF000036:13,655..15,427(-)	1	12	0	6	6	140	69	6	0	6	71
LTRL590_000009300.1	LTRL590_SCAF000036:23,689..27,135(-)	1.85714	20	0	7	14	136	66	13	0	7	70
LTRL590_000009400.1	LTRL590_SCAF000036:33,974..34,336(-)	0	2	0	2	0	110	67	0	0	2	43
LTRL590_000009500.1	LTRL590_SCAF000036:36,250..37,119(-)	#DIV/0!	1	0	0	1	119	63	1	0	0	56
LTRL590_000009600.1	LTRL590_SCAF000036:38,708..39,577(-)	0	1	0	1	0	139	47	0	0	1	92
LTRL590_000009700.1	LTRL590_SCAF000036:40,355..42,349(-)	0.833333	22	0	12	10	124	48	10	0	12	76
LTRL590_000009800.1	LTRL590_SCAF000036:44,501..45,148(+)	0.666667	5	0	3	2	152	61	2	0	3	91
LTRL590_000009900.1	LTRL590_SCAF000036:45,889..47,004(+)	0.166667	7	0	6	1	127	49	1	0	6	78
LTRL590_000010000.1	LTRL590_SCAF000036:50,467..52,991(+)	6	7	0	1	6	59	0	6	0	1	59
LTRL590_000010100.1	LTRL590_SCAF000037:1..531(+)	#DIV/0!	0	0	0	0	2	2	0	0	0	0
LTRL590_000010200.1	LTRL590_SCAF000037:675..935(+)	#DIV/0!	0	0	0	0	2	2	0	0	0	0
LTRL590_000010300.1	LTRL590_SCAF000040:865..1,488(-)	#DIV/0!	1	0	0	1	0	0	1	0	0	0
LTRL590_000010400.1	LTRL590_SCAF000042:38..442(-)	#DIV/0!	0	0	0	0	3	0	0	0	0	3
LTRL590_000010500.1	LTRL590_SCAF000043:1..919(-)	#DIV/0!	0	0	0	0	2	0	0	0	0	2
LTRL590_000010600.1	LTRL590_SCAF000044:1,053..1,555(-)	0	2	0	2	0	6	6	0	0	2	0
LTRL590_000010700.1	LTRL590_SCAF000045:1..1,290(-)	0.666667	5	0	3	2	0	0	2	0	3	0
LTRL590_000010800.1	LTRL590_SCAF000046:274..573(-)	2	3	0	1	2	26	0	2	0	1	26
LTRL590_000010900.1	LTRL590_SCAF000046:2,107..2,742(-)	0	1	0	1	0	28	3	0	0	1	25
LTRL590_000011000.1	LTRL590_SCAF000047:1..1,416(-)	#DIV/0!	3	0	0	3	0	0	3	0	0	0
LTRL590_000011100.1	LTRL590_SCAF000048:525..1,427(-)	#DIV/0!	0	0	0	0	4	4	0	0	0	0
LTRL590_000011400.1	LTRL590_SCAF000054:3,807..4,271(-)	#DIV/0!	0	0	0	0	3	0	0	0	0	3
LTRL590_000011500.1	LTRL590_SCAF000054:4,855..6,159(-)	#DIV/0!	0	0	0	0	3	0	0	0	0	3
LTRL590_000011600.1	LTRL590_SCAF000054:6,832..7,584(-)	#DIV/0!	0	0	0	0	3	3	0	0	0	0
LTRL590_000011700.1	LTRL590_SCAF000057:313..2,079(-)	#DIV/0!	2	0	0	2	2	2	2	0	0	0
LTRL590_000011800.1	LTRL590_SCAF000058:1..1,280(-)	5	6	0	1	5	0	0	5	0	1	0
LTRL590_000011900.1	LTRL590_SCAF000058:1,587..2,450(-)	#DIV/0!	0	0	0	0	6	6	0	0	0	0
LTRL590_000012000.1	LTRL590_SCAF000059:1..566(-)	#DIV/0!	0	0	0	0	3	0	0	0	0	3
LTRL590_000012100.1	LTRL590_SCAF000059:1,454..3,709(-)	0	1	0	1	0	3	1	0	0	1	2
LTRL590_000012200.1	LTRL590_SCAF000059:8,009..10,849(-)	#DIV/0!	0	0	0	0	3	3	0	0	0	0
LTRL590_000012300.1	LTRL590_SCAF000061:1..2,479(-)	0	2	0	2	0	1	0	0	0	2	1
LTRL590_000012400.1	LTRL590_SCAF000062:671..3,451(-)	#DIV/0!	0	0	0	0	11	0	0	0	0	11
LTRL590_000012500.1	LTRL590_SCAF000062:4,124..5,131(-)	0	2	0	2	0	17	0	0	0	2	17
LTRL590_000012600.1	LTRL590_SCAF000062:6,374..12,154(-)	1.44444	22	0	9	14	10	7	13	0	9	3
LTRL590_000012700.1	LTRL590_SCAF000062:14,467..18,060(-)	#DIV/0!	0	0	0	0	20	19	0	0	0	1
LTRL590_000012800.1	LTRL590_SCAF000062:19,691..20,539(-)	#DIV/0!	0	0	0	0	1	1	0	0	0	0
LTRL590_000012900.1	LTRL590_SCAF000062:21,365..22,795(-)	#DIV/0!	0	0	0	0	1	1	0	0	0	0
LTRL590_000013000.1	LTRL590_SCAF000062:23,458..26,115(-)	#DIV/0!	0	0	0	0	5	1	0	0	0	4
LTRL590_000013100.1	LTRL590_SCAF000062:28,664..28,960(-)	#DIV/0!	0	0	0	0	5	1	0	0	0	4
LTRL590_000013200.1	LTRL590_SCAF000062:32,119..32,508(-)	#DIV/0!	0	0	0	0	12	4	0	0	0	8
LTRL590_000013300.1	LTRL590_SCAF000062:37,153..37,404(-)	0	1	0	1	0	7	4	0	0	1	3
LTRL590_000013400.1	LTRL590_SCAF000064:2,268..2,609(-)	#DIV/0!	1	0	0	1	27	26	1	0	0	1
LTRL590_000013500.1	LTRL590_SCAF000067:1,286..1,489(-)	#DIV/0!	0	0	0	0	13	3	0	0	0	10
LTRL590_000013600.1	LTRL590_SCAF000068:1..835(-)	0	2	0	2	0	1	0	0	0	2	1
LTRL590_000013800.1	LTRL590_SCAF000075:497..1,473(+)	#DIV/0!	3	0	0	3	3	0	3	0	0	3
LTRL590_000013900.1	LTRL590_SCAF000076:1..372(+)	2	3	0	1	2	9	9	2	0	1	0
LTRL590_000014000.1	LTRL590_SCAF000077:2,266..2,499(+)	#DIV/0!	1	0	0	1	46	28	1	0	0	18
LTRL590_000014200.1	LTRL590_SCAF000080:2,364..2,627(+)	3	8	0	2	6	72	31	6	0	2	41
LTRL590_000014300.1	LTRL590_SCAF000080:4,481..4,833(+)	0	1	0	1	0	79	0	0	0	1	79
LTRL590_000014700.1	LTRL590_SCAF000082:1,669..1,965(-)	#DIV/0!	0	0	0	0	8	1	0	0	0	7
LTRL590_000014800.1	LTRL590_SCAF000082:5,988..7,064(-)	#DIV/0!	1	0	0	1	16	7	1	0	0	9
LTRL590_000014900.1	LTRL590_SCAF000082:9,199..9,764(-)	#DIV/0!	0	0	0	0	29	4	0	0	0	25
LTRL590_000015000.1	LTRL590_SCAF000082:13,711..14,514(-)	#DIV/0!	1	0	0	1	30	24	1	0	0	6
LTRL590_000015100.1	LTRL590_SCAF000082:19,004..19,504(-)	#DIV/0!	0	0	0	0	9	6	0	0	0	3
LTRL590_000015500.1	LTRL590_SCAF000085:147..1,043(+)	3	4	0	1	3	12	11	3	0	1	1
LTRL590_000016100.1	LTRL590_SCAF000088:338..1,945(+)	#DIV/0!	0	0	0	0	3	3	0	0	0	0
LTRL590_000016200.1	LTRL590_SCAF000088:11,134..11,448(+)	#DIV/0!	0	0	0	0	9	1	0	0	0	8
LTRL590_000016300.1	LTRL590_SCAF000088:15,657..21,389(+)	0	1	0	1	0	4	2	0	0	1	2
LTRL590_000016400.1	LTRL590_SCAF000089:440..2,752(+)	0.5	3	0	2	2	3	2	1	0	2	1
LTRL590_000016500.1	LTRL590_SCAF000090:299..772(+)	#DIV/0!	0	0	0	0	3	1	0	0	0	2
LTRL590_000016800.1	LTRL590_SCAF000093:1..869(-)	#DIV/0!	0	0	0	0	13	0	0	0	0	13
LTRL590_000016900.1	LTRL590_SCAF000093:1,736..2,554(-)	#DIV/0!	1	0	0	1	16	0	1	0	0	16
LTRL590_000017000.1	LTRL590_SCAF000093:4,561..6,519(-)	0	2	0	2	0	35	12	0	0	2	23
LTRL590_000017100.1	LTRL590_SCAF000093:8,867..10,789(-)	0.333333	4	0	3	1	27	22	1	0	3	5
LTRL590_000017500.1	LTRL590_SCAF000096:43..2,313(+)	0.5	9	0	6	3	2	2	3	0	6	0
LTRL590_000017600.1	LTRL590_SCAF000096:4,057..5,940(+)	#DIV/0!	1	0	0	1	10	1	1	0	0	9
LTRL590_000017700.1	LTRL590_SCAF000096:7,768..11,043(+)	#DIV/0!	0	0	0	0	2	0	0	0	0	2
LTRL590_000018200.1	LTRL590_SCAF000101:3,454..5,274(+)	0.25	5	0	4	1	44	5	1	0	4	39
LTRL590_000018300.1	LTRL590_SCAF000101:13,955..15,865(+)	0	4	0	4	0	37	16	0	0	4	21
LTRL590_000018400.1	LTRL590_SCAF000101:19,426..19,704(+)	0	1	0	1	0	19	0	0	0	1	19
LTRL590_000018500.1	LTRL590_SCAF000101:21,612..24,956(+)	#DIV/0!	0	0	0	0	16	2	0	0	0	14
LTRL590_000018800.1	LTRL590_SCAF000101:38,388..40,106(+)	#DIV/0!	0	0	0	0	11	11	0	0	0	0
LTRL590_000018900.1	LTRL590_SCAF000101:41,816..43,165(+)	#DIV/0!	0	0	0	0	11	11	0	0	0	0
LTRL590_000019000.1	LTRL590_SCAF000101:46,046..48,031(+)	#DIV/0!	0	0	0	0	11	0	0	0	0	11
LTRL590_000019100.1	LTRL590_SCAF000103:766..2,682(+)	#DIV/0!	0	0	0	0	19	12	0	0	0	7
LTRL590_000019200.1	LTRL590_SCAF000103:3,841..4,176(-)	#DIV/0!	0	0	0	0	19	14	0	0	0	5
LTRL590_000019500.1	LTRL590_SCAF000108:1..603(-)	#DIV/0!	0	0	0	0	4	0	0	0	0	4
LTRL590_000019600.1	LTRL590_SCAF000108:1,478..1,981(-)	#DIV/0!	1	0	0	1	3	3	1	0	0	0
LTRL590_000019700.1	LTRL590_SCAF000108:2,371..2,613(-)	#DIV/0!	0	0	0	0	4	4	0	0	0	0
LTRL590_000019800.1	LTRL590_SCAF000108:3,648..3,827(-)	#DIV/0!	0	0	0	0	4	4	0	0	0	0
LTRL590_000019900.1	LTRL590_SCAF000108:6,030..9,980(-)	#DIV/0!	2	0	0	2	2	2	2	0	0	0
LTRL590_000020000.1	LTRL590_SCAF000108:10,130..13,333(-)	#DIV/0!	0	0	0	0	2	2	0	0	0	0
LTRL590_000020100.1	LTRL590_SCAF000110:1..359(+)	1	2	0	1	1	14	14	1	0	1	0
LTRL590_000020200.1	LTRL590_SCAF000110:997..1,804(+)	0	1	0	1	0	15	0	0	0	1	15
LTRL590_000020400.1	LTRL590_SCAF000111:7,504..12,492(+)	#DIV/0!	0	0	0	0	5	5	0	0	0	0
LTRL590_000020500.1	LTRL590_SCAF000111:14,730..17,723(+)	#DIV/0!	2	0	0	2	19	16	2	0	0	3
LTRL590_000020600.1	LTRL590_SCAF000111:20,184..20,459(-)	#DIV/0!	5	0	0	5	11	11	5	0	0	0
LTRL590_000020700.1	LTRL590_SCAF000112:2,479..4,458(-)	1.125	17	0	8	9	114	47	9	0	8	67
LTRL590_000020800.1	LTRL590_SCAF000112:6,460..7,941(-)	0.5	6	0	4	2	141	84	2	0	4	57
LTRL590_000020900.1	LTRL590_SCAF000112:16,889..20,086(+)	2.33333	10	0	3	7	101	30	7	0	3	71
LTRL590_000021000.1	LTRL590_SCAF000112:20,826..23,696(+)	1.66667	16	0	6	10	73	39	10	0	6	34
LTRL590_000021100.1	LTRL590_SCAF000112:24,515..25,606(+)	1	2	0	1	1	74	43	1	0	1	31
LTRL590_000021200.1	LTRL590_SCAF000112:27,254..27,688(+)	0	1	0	1	0	74	35	0	0	1	39
LTRL590_000021300.1	LTRL590_SCAF000112:33,405..34,643(+)	0.4	7	0	5	2	55	21	2	0	5	34
LTRL590_000021400.1	LTRL590_SCAF000112:35,902..36,684(+)	#DIV/0!	1	0	0	1	54	27	1	0	0	27
LTRL590_000021500.1	LTRL590_SCAF000112:37,756..38,943(+)	0	1	0	1	0	80	54	0	0	1	26
LTRL590_000021600.1	LTRL590_SCAF000112:40,257..41,396(+)	0	1	0	1	0	100	77	0	0	1	23
LTRL590_000021700.1	LTRL590_SCAF000112:47,120..49,333(+)	2	12	0	4	8	106	42	8	0	4	64
LTRL590_000021800.1	LTRL590_SCAF000112:51,118..53,328(+)	#DIV/0!	8	0	0	8	91	47	8	0	0	44
LTRL590_000021900.1	LTRL590_SCAF000112:56,918..58,027(+)	0	3	0	3	0	87	43	0	0	3	44
LTRL590_000022000.1	LTRL590_SCAF000112:62,104..64,224(+)	0.3	13	0	10	3	72	29	3	0	10	43
LTRL590_000022100.1	LTRL590_SCAF000112:68,010..70,082(+)	1	4	0	2	2	83	47	2	0	2	36
LTRL590_000022200.1	LTRL590_SCAF000112:71,960..72,676(+)	0.5	3	0	2	1	79	46	1	0	2	33
LTRL590_000022300.1	LTRL590_SCAF000112:74,829..76,784(+)	2	9	0	3	6	79	32	6	0	3	47
LTRL590_000022400.1	LTRL590_SCAF000112:77,809..78,474(+)	0.333333	4	0	3	1	78	33	1	0	3	45
LTRL590_000022500.1	LTRL590_SCAF000112:79,842..81,065(+)	#DIV/0!	0	0	0	0	83	46	0	0	0	37
LTRL590_000022600.1	LTRL590_SCAF000112:84,887..85,174(+)	#DIV/0!	1	0	0	1	88	53	1	0	0	35
LTRL590_000022700.1	LTRL590_SCAF000112:87,425..88,849(+)	1	2	0	1	2	103	53	1	0	1	50
LTRL590_000022800.1	LTRL590_SCAF000112:90,280..92,268(+)	0.555556	14	0	9	5	104	51	5	0	9	53
LTRL590_000022900.1	LTRL590_SCAF000112:93,043..93,873(+)	2	6	0	2	4	98	48	4	0	2	50
LTRL590_000023000.1	LTRL590_SCAF000112:97,289..98,764(+)	1	12	1	6	6	99	48	6	0	6	51
LTRL590_000023100.1	LTRL590_SCAF000112:101,891..103,147(+)	2	3	0	1	2	97	44	2	0	1	53
LTRL590_000023200.1	LTRL590_SCAF000112:105,135..107,336(+)	1	14	0	7	7	99	57	7	0	7	42
LTRL590_000023300.1	LTRL590_SCAF000112:108,340..109,200(+)	1.25	9	0	4	5	79	38	5	0	4	41
LTRL590_000023400.1	LTRL590_SCAF000112:109,959..110,348(+)	0.333333	4	0	3	1	77	28	1	0	3	49
LTRL590_000023500.1	LTRL590_SCAF000112:112,251..115,184(+)	0.833333	11	0	6	5	84	27	5	0	6	57
LTRL590_000023600.1	LTRL590_SCAF000112:116,162..123,205(+)	2.09091	34	0	11	23	58	31	23	0	11	27
LTRL590_000023700.1	LTRL590_SCAF000112:124,417..125,724(+)	1	2	0	1	1	63	35	1	0	1	28
LTRL590_000023800.1	LTRL590_SCAF000112:129,029..131,326(+)	0.5	9	0	6	3	71	41	3	0	6	30
LTRL590_000023900.1	LTRL590_SCAF000112:133,395..136,511(+)	0.272727	14	0	11	3	75	33	3	0	11	42
LTRL590_000024000.1	LTRL590_SCAF000112:138,245..144,142(+)	1.58333	31	0	12	20	64	36	19	0	12	28
LTRL590_000024100.1	LTRL590_SCAF000112:146,289..147,782(+)	1	2	0	1	2	102	69	1	0	1	33
LTRL590_000024200.1	LTRL590_SCAF000112:149,546..151,618(+)	0.941176	33	2	17	16	99	60	16	0	17	39
LTRL590_000024300.1	LTRL590_SCAF000112:155,859..157,034(+)	0.5	6	2	4	2	99	33	2	0	4	66
LTRL590_000024400.1	LTRL590_SCAF000112:157,196..157,735(+)	2	3	0	1	2	105	45	2	0	1	60
LTRL590_000024500.1	LTRL590_SCAF000112:162,124..163,074(+)	1	22	3	11	11	79	49	11	0	11	30
LTRL590_000024600.1	LTRL590_SCAF000112:164,812..166,980(+)	1.5	15	0	6	9	94	38	9	0	6	56
LTRL590_000024700.1	LTRL590_SCAF000112:178,046..179,815(+)	0.714286	12	0	7	5	78	48	5	0	7	30
LTRL590_000024800.1	LTRL590_SCAF000112:181,772..183,679(+)	2	18	0	6	12	89	54	12	0	6	35
LTRL590_000024900.1	LTRL590_SCAF000112:184,986..185,471(+)	3	4	0	1	3	111	66	3	0	1	45
LTRL590_000025000.1	LTRL590_SCAF000112:188,846..189,457(+)	3	4	0	1	3	114	60	3	0	1	54
LTRL590_000025100.1	LTRL590_SCAF000112:191,955..192,485(+)	#DIV/0!	0	0	0	0	135	73	0	0	0	62
LTRL590_000025200.1	LTRL590_SCAF000112:192,579..192,935(+)	3.5	9	1	3	7	122	70	7	0	2	52
LTRL590_000025300.1	LTRL590_SCAF000112:193,058..193,396(+)	#DIV/0!	1	1	0	1	129	71	1	0	0	58
LTRL590_000025400.1	LTRL590_SCAF000112:193,698..193,904(+)	#DIV/0!	0	0	0	0	128	69	0	0	0	59
LTRL590_000025500.1	LTRL590_SCAF000112:193,938..194,267(+)	3	4	0	1	3	121	65	3	0	1	56
LTRL590_000025600.1	LTRL590_SCAF000112:195,356..195,607(+)	#DIV/0!	0	0	0	0	104	47	0	0	0	57
LTRL590_000025800.1	LTRL590_SCAF000116:773..3,139(-)	#DIV/0!	0	0	0	0	1	0	0	0	0	1
LTRL590_000025900.1	LTRL590_SCAF000116:5,287..7,938(-)	#DIV/0!	0	0	0	0	1	1	0	0	0	0
LTRL590_000026000.1	LTRL590_SCAF000117:1,118..2,458(-)	#DIV/0!	0	0	0	0	18	0	0	0	0	18
LTRL590_000026100.1	LTRL590_SCAF000117:2,944..3,309(-)	#DIV/0!	0	0	0	0	18	0	0	0	0	18
LTRL590_000026200.1	LTRL590_SCAF000117:8,177..8,899(-)	#DIV/0!	0	0	0	0	18	18	0	0	0	0
LTRL590_000026300.1	LTRL590_SCAF000118:1,122..1,982(-)	#DIV/0!	0	0	0	0	49	5	0	0	0	44
LTRL590_000026400.1	LTRL590_SCAF000118:2,499..3,596(-)	0	2	0	2	0	64	5	0	0	2	59
LTRL590_000026500.1	LTRL590_SCAF000118:12,449..12,685(-)	#DIV/0!	0	0	0	0	52	44	0	0	0	8
LTRL590_000026600.1	LTRL590_SCAF000118:12,716..13,780(-)	#DIV/0!	3	0	0	3	48	41	3	0	0	7
LTRL590_000026700.1	LTRL590_SCAF000118:14,927..17,728(-)	#DIV/0!	1	0	0	1	22	19	1	0	0	3
LTRL590_000026800.1	LTRL590_SCAF000118:19,957..20,643(-)	#DIV/0!	0	0	0	0	9	3	0	0	0	6
LTRL590_000026900.1	LTRL590_SCAF000118:21,644..22,525(-)	#DIV/0!	0	0	0	0	10	4	0	0	0	6
LTRL590_000027000.1	LTRL590_SCAF000118:23,710..25,551(-)	#DIV/0!	2	0	0	2	11	3	2	0	0	8
LTRL590_000027100.1	LTRL590_SCAF000118:29,065..31,287(-)	5	6	0	1	5	2	2	5	0	1	0
LTRL590_000027200.1	LTRL590_SCAF000118:33,549..33,926(-)	#DIV/0!	0	0	0	0	6	6	0	0	0	0
LTRL590_000027300.1	LTRL590_SCAF000119:271..540(-)	#DIV/0!	0	0	0	0	5	1	0	0	0	4
LTRL590_000027400.1	LTRL590_SCAF000119:586..1,332(-)	3	4	0	1	3	1	1	3	0	1	0
LTRL590_000027500.1	LTRL590_SCAF000119:1,355..1,540(-)	#DIV/0!	0	0	0	0	5	5	0	0	0	0
LTRL590_000027600.1	LTRL590_SCAF000120:1..1,230(-)	0	1	0	1	0	39	0	0	0	1	39
LTRL590_000027700.1	LTRL590_SCAF000120:3,275..3,889(-)	1	2	0	1	1	43	18	1	0	1	25
LTRL590_000027800.1	LTRL590_SCAF000120:4,732..5,115(-)	0	1	0	1	0	44	31	0	0	1	13
LTRL590_000027900.1	LTRL590_SCAF000120:5,780..7,690(-)	1	6	0	3	3	39	39	3	0	3	0
LTRL590_000028000.1	LTRL590_SCAF000120:8,561..9,379(-)	#DIV/0!	0	0	0	0	26	26	0	0	0	0
LTRL590_000028100.1	LTRL590_SCAF000121:589..3,924(-)	#DIV/0!	0	0	0	0	1	1	0	0	0	0
LTRL590_000028300.1	LTRL590_SCAF000121:7,234..10,023(-)	#DIV/0!	0	0	0	0	10	0	0	0	0	10
LTRL590_000028400.1	LTRL590_SCAF000121:11,692..12,894(-)	0.25	5	0	4	1	5	5	1	0	4	0
LTRL590_000028500.1	LTRL590_SCAF000121:13,981..16,284(-)	#DIV/0!	0	0	0	0	10	10	0	0	0	0
LTRL590_000028600.1	LTRL590_SCAF000123:705..1,352(-)	#DIV/0!	0	0	0	0	1	0	0	0	0	1
LTRL590_000028700.1	LTRL590_SCAF000123:2,320..2,949(-)	#DIV/0!	0	0	0	0	1	0	0	0	0	1
LTRL590_000028800.1	LTRL590_SCAF000123:4,261..4,977(-)	#DIV/0!	0	0	0	0	3	1	0	0	0	2
LTRL590_000028900.1	LTRL590_SCAF000123:6,002..6,506(-)	#DIV/0!	0	0	0	0	3	1	0	0	0	2
LTRL590_000029000.1	LTRL590_SCAF000123:8,652..9,869(-)	#DIV/0!	0	0	0	0	2	2	0	0	0	0
LTRL590_000029100.1	LTRL590_SCAF000123:11,424..12,359(-)	#DIV/0!	0	0	0	0	7	2	0	0	0	5
LTRL590_000029200.1	LTRL590_SCAF000123:13,025..16,348(-)	#DIV/0!	0	0	0	0	7	2	0	0	0	5
LTRL590_000029300.1	LTRL590_SCAF000123:19,138..20,136(-)	#DIV/0!	0	0	0	0	5	5	0	0	0	0
LTRL590_000029400.1	LTRL590_SCAF000124:396..1,451(+)	#DIV/0!	1	0	0	1	0	0	1	0	0	0
LTRL590_010005000.1	LtrL590_01:2,900..3,901(-)	#DIV/0!	0	0	0	0	16	7	0	0	0	9
LTRL590_010005100.1	LtrL590_01:4,984..6,645(-)	#DIV/0!	3	0	0	3	16	8	3	0	0	8
LTRL590_010005200.1	LtrL590_01:8,275..10,302(-)	0	2	0	2	0	18	8	0	0	2	10
LTRL590_010005300.1	LtrL590_01:11,370..11,930(-)	#DIV/0!	0	0	0	0	22	8	0	0	0	14
LTRL590_010005400.1	LtrL590_01:14,313..16,310(-)	0	1	0	1	0	32	11	0	0	1	21
LTRL590_010005500.1	LtrL590_01:17,414..18,151(-)	0.5	3	0	2	1	28	13	1	0	2	15
LTRL590_010005600.1	LtrL590_01:19,225..21,033(-)	#DIV/0!	0	0	0	2	25	18	0	0	0	7
LTRL590_010005700.1	LtrL590_01:21,866..22,579(-)	#DIV/0!	0	0	0	0	25	16	0	0	0	9
LTRL590_010005800.1	LtrL590_01:24,119..24,943(-)	0	1	0	1	0	16	8	0	0	1	8
LTRL590_010005900.1	LtrL590_01:25,678..26,724(-)	0	1	0	1	0	19	7	0	0	1	12
LTRL590_010006000.1	LtrL590_01:27,751..28,338(-)	0	1	0	1	0	16	8	0	0	1	8
LTRL590_010006100.1	LtrL590_01:29,542..31,515(-)	#DIV/0!	1	0	0	1	17	8	1	0	0	9
LTRL590_010006200.1	LtrL590_01:32,810..34,012(-)	#DIV/0!	0	0	0	0	19	9	0	0	0	10
LTRL590_010006300.1	LtrL590_01:36,150..36,398(-)	#DIV/0!	0	0	0	0	16	7	0	0	0	9
LTRL590_010006400.1	LtrL590_01:36,980..37,330(-)	#DIV/0!	0	0	0	0	13	5	0	0	0	8
LTRL590_010006500.1	LtrL590_01:38,225..38,467(-)	#DIV/0!	0	0	0	0	14	8	0	0	0	6
LTRL590_010006600.1	LtrL590_01:40,542..41,921(-)	#DIV/0!	1	0	0	1	39	10	1	0	0	29
LTRL590_010006700.1	LtrL590_01:43,709..44,719(-)	#DIV/0!	0	0	0	0	37	4	0	0	0	33
LTRL590_010006800.1	LtrL590_01:47,820..50,138(-)	0	1	0	1	0	38	32	0	0	1	6
LTRL590_010006900.1	LtrL590_01:51,568..52,158(-)	#DIV/0!	0	0	0	0	12	9	0	0	0	3
LTRL590_010007000.1	LtrL590_01:52,836..53,729(-)	#DIV/0!	0	0	0	0	9	4	0	0	0	5
LTRL590_010007100.1	LtrL590_01:54,595..57,288(-)	#DIV/0!	0	0	0	0	8	6	0	0	0	2
LTRL590_010007200.1	LtrL590_01:65,403..65,819(-)	#DIV/0!	0	0	0	0	7	2	0	0	0	5
LTRL590_010007300.1	LtrL590_01:66,560..69,328(-)	#DIV/0!	1	0	0	1	11	5	1	0	0	6
LTRL590_010007400.1	LtrL590_01:70,115..72,586(-)	1	2	0	1	1	14	6	1	0	1	8
LTRL590_010007500.1	LtrL590_01:74,012..74,857(-)	#DIV/0!	0	0	0	0	12	6	0	0	0	6
LTRL590_010007600.1	LtrL590_01:76,073..76,399(-)	#DIV/0!	0	0	0	0	12	5	0	0	0	7
LTRL590_010007700.1	LtrL590_01:77,910..79,151(-)	#DIV/0!	0	0	0	0	11	8	0	0	0	3
LTRL590_010007800.1	LtrL590_01:80,578..81,096(-)	#DIV/0!	0	0	0	0	11	8	0	0	0	3
LTRL590_010007900.1	LtrL590_01:82,021..82,200(-)	#DIV/0!	0	0	0	0	8	6	0	0	0	2
LTRL590_010008000.1	LtrL590_01:82,761..83,927(-)	#DIV/0!	0	0	0	0	9	4	0	0	0	5
LTRL590_010008100.1	LtrL590_01:84,287..84,718(-)	#DIV/0!	0	0	0	0	15	3	0	0	0	12
LTRL590_010008200.1	LtrL590_01:85,683..86,606(+)	#DIV/0!	0	0	0	0	18	15	0	0	0	3
LTRL590_010008300.1	LtrL590_01:87,188..87,820(+)	#DIV/0!	0	0	0	0	19	17	0	0	0	2
LTRL590_010008400.1	LtrL590_01:88,397..88,690(+)	#DIV/0!	0	0	0	0	19	16	0	0	0	3
LTRL590_010008500.1	LtrL590_01:89,984..90,751(+)	#DIV/0!	1	0	0	1	22	10	1	0	0	12
LTRL590_010008600.1	LtrL590_01:92,492..94,729(+)	0	1	0	1	0	23	6	0	0	1	17
LTRL590_010008700.1	LtrL590_01:95,565..96,131(+)	#DIV/0!	0	0	0	0	18	7	0	0	0	11
LTRL590_010008800.1	LtrL590_01:98,170..100,632(+)	#DIV/0!	0	0	0	1	15	8	0	0	0	7
LTRL590_010008900.1	LtrL590_01:101,532..104,000(+)	0	1	0	1	0	13	6	0	0	1	7
LTRL590_010009000.1	LtrL590_01:104,881..106,563(+)	#DIV/0!	0	0	0	0	15	6	0	0	0	9
LTRL590_010009100.1	LtrL590_01:107,027..107,629(+)	#DIV/0!	0	0	0	0	12	7	0	0	0	5
LTRL590_010009200.1	LtrL590_01:108,854..109,456(+)	#DIV/0!	0	0	0	0	13	7	0	0	0	6
LTRL590_010009300.1	LtrL590_01:110,343..112,592(+)	2	3	0	1	2	9	5	2	0	1	4
LTRL590_010009400.1	LtrL590_01:113,930..115,693(+)	#DIV/0!	0	0	0	0	12	5	0	0	0	7
LTRL590_010009500.1	LtrL590_01:118,590..119,246(+)	#DIV/0!	1	0	0	1	6	2	1	0	0	4
LTRL590_010009600.1	LtrL590_01:121,404..126,092(+)	#DIV/0!	2	0	0	2	27	21	2	0	0	6
LTRL590_010009700.1	LtrL590_01:130,198..131,399(+)	#DIV/0!	0	0	0	0	28	6	0	0	0	22
LTRL590_010009800.1	LtrL590_01:131,500..131,832(+)	#DIV/0!	0	0	0	0	25	8	0	0	0	17
LTRL590_010009900.1	LtrL590_01:131,856..133,946(+)	#DIV/0!	0	0	0	0	26	10	0	0	0	16
LTRL590_010010000.1	LtrL590_01:134,769..135,848(+)	#DIV/0!	0	0	0	0	19	14	0	0	0	5
LTRL590_010010100.1	LtrL590_01:137,622..139,718(+)	0	1	0	1	0	21	11	0	0	1	10
LTRL590_010010200.1	LtrL590_01:140,866..142,989(+)	#DIV/0!	0	0	0	0	28	14	0	0	0	14
LTRL590_010010300.1	LtrL590_01:144,963..145,145(+)	#DIV/0!	0	0	0	0	19	8	0	0	0	11
LTRL590_010010400.1	LtrL590_01:146,272..146,682(+)	#DIV/0!	0	0	0	0	21	11	0	0	0	10
LTRL590_010010500.1	LtrL590_01:147,549..149,696(+)	0	2	0	2	0	28	14	0	0	2	14
LTRL590_010010600.1	LtrL590_01:153,621..158,462(+)	0	2	0	2	0	24	9	0	0	2	15
LTRL590_010010700.1	LtrL590_01:159,626..161,656(+)	#DIV/0!	1	0	0	2	13	10	1	0	0	3
LTRL590_010010800.1	LtrL590_01:163,172..164,485(+)	#DIV/0!	1	0	0	1	15	6	1	0	0	9
LTRL590_010010900.1	LtrL590_01:165,574..167,451(+)	#DIV/0!	0	0	0	2	14	4	0	0	0	10
LTRL590_010011000.1	LtrL590_01:168,049..169,029(+)	#DIV/0!	0	0	0	0	11	6	0	0	0	5
LTRL590_010011100.1	LtrL590_01:169,770..172,676(+)	#DIV/0!	1	0	0	1	13	5	1	0	0	8
LTRL590_010011200.1	LtrL590_01:173,538..175,031(+)	0	1	0	1	0	12	7	0	0	1	5
LTRL590_010011300.1	LtrL590_01:176,140..181,707(+)	5.5	13	0	2	11	8	3	11	0	2	5
LTRL590_010011400.1	LtrL590_01:184,204..186,081(+)	#DIV/0!	1	0	0	1	19	9	1	0	0	10
LTRL590_010011500.1	LtrL590_01:187,869..190,373(+)	#DIV/0!	0	0	0	0	14	4	0	0	0	10
LTRL590_010011600.1	LtrL590_01:191,679..192,869(+)	#DIV/0!	3	0	0	3	10	2	3	0	0	8
LTRL590_010011700.1	LtrL590_01:193,765..196,269(+)	#DIV/0!	0	0	0	0	7	3	0	0	0	4
LTRL590_010011800.1	LtrL590_01:198,110..201,454(+)	#DIV/0!	1	0	0	1	11	9	1	0	0	2
LTRL590_010011900.1	LtrL590_01:202,350..203,834(+)	0	1	0	1	0	9	3	0	0	1	6
LTRL590_010012000.1	LtrL590_01:204,942..209,585(+)	#DIV/0!	1	0	0	1	9	0	1	0	0	9
LTRL590_010012200.1	LtrL590_01:214,264..217,119(+)	#DIV/0!	0	0	0	0	2	2	0	0	0	0
LTRL590_010012300.1	LtrL590_01:218,224..219,156(+)	#DIV/0!	0	0	0	0	3	3	0	0	0	0
LTRL590_010012400.1	LtrL590_01:222,893..225,289(+)	#DIV/0!	0	0	0	0	11	8	0	0	0	3
LTRL590_010012500.1	LtrL590_01:226,986..227,675(+)	#DIV/0!	0	0	0	0	17	12	0	0	0	5
LTRL590_010012600.1	LtrL590_01:229,871..231,526(+)	1	2	0	1	1	18	10	1	0	1	8
LTRL590_010012700.1	LtrL590_01:233,818..235,443(+)	#DIV/0!	0	0	0	0	16	5	0	0	0	11
LTRL590_010012800.1	LtrL590_01:236,025..240,902(+)	0.5	3	0	2	2	14	4	1	0	2	10
LTRL590_010012900.1	LtrL590_01:241,810..248,841(+)	2	3	0	1	2	19	14	2	0	1	5
LTRL590_010013000.1	LtrL590_01:249,960..252,230(+)	#DIV/0!	1	0	0	1	17	4	1	0	0	13
LTRL590_010013100.1	LtrL590_01:253,585..257,841(+)	#DIV/0!	0	0	0	1	25	11	0	0	0	14
LTRL590_010013200.1	LtrL590_01:258,433..259,449(+)	#DIV/0!	0	0	0	0	25	22	0	0	0	3
LTRL590_010013300.1	LtrL590_01:260,315..261,526(+)	0	2	0	2	0	24	22	0	0	2	2
LTRL590_010013400.1	LtrL590_01:265,361..266,860(+)	#DIV/0!	2	0	0	2	30	6	2	0	0	24
LTRL590_010013500.1	LtrL590_01:267,784..267,966(+)	#DIV/0!	0	0	0	0	23	3	0	0	0	20
LTRL590_010013600.1	LtrL590_01:269,022..270,467(+)	#DIV/0!	0	0	0	0	12	1	0	0	0	11
LTRL590_010013700.1	LtrL590_01:271,787..274,828(+)	#DIV/0!	0	0	0	0	6	0	0	0	0	6
LTRL590_010013800.1	LtrL590_01:274,948..275,247(+)	#DIV/0!	0	0	0	0	1	0	0	0	0	1
LTRL590_010013900.1	LtrL590_01:275,292..275,510(+)	#DIV/0!	0	0	0	0	1	0	0	0	0	1
LTRL590_010014000.1	LtrL590_01:276,814..279,855(+)	#DIV/0!	0	0	0	0	3	3	0	0	0	0
LTRL590_010014100.1	LtrL590_01:279,975..280,274(+)	#DIV/0!	0	0	0	0	3	3	0	0	0	0
LTRL590_010014200.1	LtrL590_01:280,319..280,537(+)	#DIV/0!	0	0	0	0	4	4	0	0	0	0
LTRL590_010014300.1	LtrL590_01:281,498..284,980(+)	#DIV/0!	1	0	0	1	25	23	1	0	0	2
LTRL590_010014400.1	LtrL590_01:286,904..287,311(+)	1.66667	8	2	3	5	14	9	5	0	3	5
LTRL590_010014500.1	LtrL590_01:287,726..288,322(+)	0.333333	4	0	3	2	19	1	1	0	3	18
LTRL590_010014600.1	LtrL590_01:291,896..292,339(+)	#DIV/0!	0	0	0	0	29	10	0	0	0	19
LTRL590_010014700.1	LtrL590_01:294,395..295,030(-)	#DIV/0!	1	1	0	1	35	3	1	0	0	32
LTRL590_010014800.1	LtrL590_01:297,021..297,401(-)	#DIV/0!	3	0	0	3	37	7	3	0	0	30
LTRL590_020005000.1	LtrL590_02:2,716..4,569(-)	2.14286	22	1	7	15	82	29	15	0	7	53
LTRL590_020005100.1	LtrL590_02:7,338..7,556(+)	1	2	0	1	2	97	38	1	0	1	59
LTRL590_020005200.1	LtrL590_02:9,783..10,439(-)	1	2	0	1	1	101	53	1	0	1	48
LTRL590_020005300.1	LtrL590_02:11,358..11,927(-)	0.5	3	1	2	1	107	35	1	0	2	72
LTRL590_020005400.1	LtrL590_02:12,553..13,746(-)	0.25	5	0	5	1	106	37	1	0	4	69
LTRL590_020005500.1	LtrL590_02:15,993..19,064(-)	1.18182	24	2	11	13	115	67	13	0	11	48
LTRL590_020005600.1	LtrL590_02:20,783..21,712(-)	1	10	0	5	5	104	48	5	0	5	56
LTRL590_020005700.1	LtrL590_02:22,795..23,847(-)	0.6	8	0	5	4	105	47	3	0	5	58
LTRL590_020005800.1	LtrL590_02:25,272..28,253(-)	0.866667	28	0	15	15	107	56	13	0	15	51
LTRL590_020005900.1	LtrL590_02:30,320..33,820(-)	0.789474	34	0	19	15	105	47	15	0	19	58
LTRL590_020006000.1	LtrL590_02:35,649..50,369(-)	1.2449	110	0	49	62	122	63	61	0	49	59
LTRL590_020006100.1	LtrL590_02:51,968..52,687(-)	0.5	3	0	2	1	109	55	1	0	2	54
LTRL590_020006200.1	LtrL590_02:53,642..56,329(-)	1.7	27	0	11	17	102	52	17	0	10	50
LTRL590_020006300.1	LtrL590_02:57,657..63,563(-)	1.07692	54	0	26	28	78	54	28	0	26	24
LTRL590_020006400.1	LtrL590_02:70,515..70,897(-)	#DIV/0!	2	2	0	2	54	31	2	0	0	23
LTRL590_020006500.1	LtrL590_02:70,998..72,167(-)	2	3	0	1	2	60	35	2	0	1	25
LTRL590_020006600.1	LtrL590_02:76,777..77,274(-)	1.5	10	0	4	6	31	21	6	0	4	10
LTRL590_020006700.1	LtrL590_02:83,925..84,401(-)	0.5	3	0	2	1	87	26	1	0	2	61
LTRL590_020006800.1	LtrL590_02:84,493..87,084(-)	1.33333	28	0	12	16	82	30	16	0	12	52
LTRL590_020006900.1	LtrL590_02:87,635..87,901(-)	3	4	0	1	3	105	56	3	0	1	49
LTRL590_020007000.1	LtrL590_02:101,459..101,662(-)	2	3	0	1	2	71	13	2	0	1	58
LTRL590_020007100.1	LtrL590_02:102,951..105,491(-)	1.1	21	0	10	11	53	35	11	0	10	18
LTRL590_020007200.1	LtrL590_02:113,097..115,439(-)	1.14286	15	0	7	8	37	2	8	0	7	35
LTRL590_020007300.1	LtrL590_02:116,897..119,863(-)	2	18	0	6	12	75	33	12	0	6	42
LTRL590_020007400.1	LtrL590_02:121,693..121,878(-)	#DIV/0!	0	0	0	0	76	30	0	0	0	46
LTRL590_020007500.1	LtrL590_02:122,133..125,168(-)	1.27273	25	0	11	16	66	33	14	0	11	33
LTRL590_020007600.1	LtrL590_02:126,498..129,821(-)	1.71429	19	0	7	12	89	45	12	0	7	44
LTRL590_020007700.1	LtrL590_02:131,470..132,294(-)	0.5	6	0	4	2	88	37	2	0	4	51
LTRL590_020007800.1	LtrL590_02:133,951..134,424(-)	0.5	3	0	2	1	90	38	1	0	2	52
LTRL590_020007900.1	LtrL590_02:136,206..136,715(-)	#DIV/0!	1	0	0	2	84	51	1	0	0	33
LTRL590_020008000.1	LtrL590_02:137,642..139,234(-)	0.375	11	0	8	3	96	53	3	0	8	43
LTRL590_020008100.1	LtrL590_02:143,402..151,363(-)	1.81818	62	0	22	42	73	41	40	0	22	32
LTRL590_020008200.1	LtrL590_02:158,997..160,025(-)	0	2	0	2	0	54	19	0	0	2	35
LTRL590_020008300.1	LtrL590_02:160,570..165,222(-)	1.53846	33	0	13	20	80	25	20	0	13	55
LTRL590_020008400.1	LtrL590_02:166,377..169,256(-)	4.33333	16	0	3	14	95	39	13	0	3	56
LTRL590_020008500.1	LtrL590_02:170,508..173,696(-)	1.23077	29	0	13	16	100	51	16	0	13	49
LTRL590_020008600.1	LtrL590_02:175,518..176,663(-)	0	3	0	3	0	92	51	0	0	3	41
LTRL590_020008700.1	LtrL590_02:178,291..179,886(-)	0.333333	4	0	3	2	93	50	1	0	3	43
LTRL590_020008800.1	LtrL590_02:180,998..182,377(-)	0.666667	5	0	3	2	66	39	2	0	3	27
LTRL590_020008900.1	LtrL590_02:183,731..184,402(-)	0	2	0	2	0	42	42	0	0	2	0
LTRL590_020009000.1	LtrL590_02:185,684..188,788(-)	#DIV/0!	0	0	0	0	34	34	0	0	0	0
LTRL590_020009400.1	LtrL590_02:194,342..197,446(-)	#DIV/0!	0	0	0	0	14	0	0	0	0	14
LTRL590_020009500.1	LtrL590_02:199,783..199,965(-)	#DIV/0!	0	0	0	0	39	0	0	0	0	39
LTRL590_020009600.1	LtrL590_02:200,275..203,274(-)	0.888889	17	0	9	9	59	0	8	0	9	59
LTRL590_020009700.1	LtrL590_02:204,965..205,204(-)	0.5	3	0	2	1	104	39	1	0	2	65
LTRL590_020009800.1	LtrL590_02:205,334..206,230(-)	1.57143	18	1	7	11	105	43	11	0	7	62
LTRL590_020009900.1	LtrL590_02:207,140..208,252(-)	1.33333	7	0	3	4	135	59	4	0	3	76
LTRL590_020010000.1	LtrL590_02:210,900..211,778(-)	1.75	11	1	4	7	116	61	7	0	4	55
LTRL590_020010100.1	LtrL590_02:214,909..215,742(-)	0.75	7	0	4	3	118	61	3	0	4	57
LTRL590_020010200.1	LtrL590_02:219,675..220,550(-)	#DIV/0!	2	0	0	2	118	60	2	0	0	58
LTRL590_020010300.1	LtrL590_02:221,992..232,755(-)	2.13158	119	2	38	85	83	40	81	0	38	43
LTRL590_020010400.1	LtrL590_02:234,491..235,096(-)	0.666667	5	0	3	2	100	48	2	0	3	52
LTRL590_020010500.1	LtrL590_02:235,989..239,372(-)	2.1	31	0	10	22	96	48	21	0	10	48
LTRL590_020010600.1	LtrL590_02:239,996..242,860(-)	1.3	23	0	10	13	90	52	13	0	10	38
LTRL590_020010700.1	LtrL590_02:244,040..244,555(-)	4	5	0	1	4	85	52	4	0	1	33
LTRL590_020010800.1	LtrL590_02:246,157..253,992(-)	0.705882	29	0	17	13	44	40	12	0	17	4
LTRL590_020010900:tRNA	LtrL590_02:247,398..247,489(+)	#DIV/0!	0	0	0	0	54	16	0	0	0	38
LTRL590_020011000.1	LtrL590_02:258,466..259,184(-)	#DIV/0!	1	0	0	2	40	9	1	0	0	31
LTRL590_020011100.1	LtrL590_02:267,676..269,118(-)	0.5	6	0	4	2	67	36	2	0	4	31
LTRL590_020011200.1	LtrL590_02:272,028..273,521(-)	1.4	12	0	5	7	70	26	7	0	5	44
LTRL590_020011300.1	LtrL590_02:275,583..276,074(-)	2	3	0	1	2	94	45	2	0	1	49
LTRL590_020011400.1	LtrL590_02:277,207..279,756(-)	0.555556	14	0	9	5	98	45	5	0	9	53
LTRL590_020011500.1	LtrL590_02:283,195..287,088(-)	1.55556	23	0	9	14	142	51	14	0	9	91
LTRL590_020011600.1	LtrL590_02:298,250..309,637(+)	0.975	79	0	40	41	132	40	39	0	40	92
LTRL590_020011700.1	LtrL590_02:310,418..311,962(+)	0.571429	11	0	7	4	55	20	4	0	7	35
LTRL590_020011800.1	LtrL590_02:313,002..313,634(+)	1	8	0	4	4	42	2	4	0	4	40
LTRL590_020011900.1	LtrL590_02:315,191..316,156(+)	#DIV/0!	0	0	0	0	37	0	0	0	0	37
LTRL590_020012000.1	LtrL590_02:317,310..319,016(+)	#DIV/0!	0	0	0	0	18	0	0	0	0	18
LTRL590_020012200.1	LtrL590_02:322,908..323,873(+)	#DIV/0!	0	0	0	0	2	2	0	0	0	0
LTRL590_020012300.1	LtrL590_02:325,029..326,735(+)	#DIV/0!	0	0	0	0	24	24	0	0	0	0
LTRL590_020012400.1	LtrL590_02:327,721..329,700(+)	1.33333	7	0	3	4	35	35	4	0	3	0
LTRL590_020012500.1	LtrL590_02:331,187..335,416(+)	1.81818	31	0	11	20	51	34	20	0	11	17
LTRL590_020012600.1	LtrL590_02:335,954..336,901(+)	1	2	0	1	1	78	37	1	0	1	41
LTRL590_020012700.1	LtrL590_02:337,809..340,601(+)	0.75	14	0	8	6	84	46	6	0	8	38
LTRL590_020012800.1	LtrL590_02:341,468..342,409(+)	0.4	7	0	5	2	74	38	2	0	5	36
LTRL590_020012900.1	LtrL590_02:343,900..344,502(+)	0.75	7	1	4	3	67	30	3	0	4	37
LTRL590_020013000.1	LtrL590_02:344,522..345,214(+)	0.333333	4	0	3	1	68	26	1	0	3	42
LTRL590_020013100.1	LtrL590_02:346,030..347,394(+)	1.33333	7	0	3	4	53	13	4	0	3	40
LTRL590_020013200.1	LtrL590_02:348,263..349,015(-)	#DIV/0!	6	0	0	6	38	35	6	0	0	3
LTRL590_030005000.1	LtrL590_03:1,217..4,228(-)	0.733333	26	2	15	12	103	3	11	1	15	100
LTRL590_030005100.1	LtrL590_03:5,522..6,328(+)	0.166667	7	0	6	1	149	85	1	0	6	64
LTRL590_030005200.1	LtrL590_03:7,060..8,283(+)	0.444444	13	0	9	4	167	91	4	0	9	76
LTRL590_030005300.1	LtrL590_03:9,222..10,367(+)	0.75	7	0	4	3	182	82	3	0	4	100
LTRL590_030005400.1	LtrL590_03:13,549..14,721(+)	0.6	8	0	5	3	139	50	3	0	5	89
LTRL590_030005500.1	LtrL590_03:15,578..18,079(+)	0.266667	19	0	15	5	134	52	4	0	15	82
LTRL590_030005600.1	LtrL590_03:18,539..20,692(+)	0.9	19	0	10	9	110	63	9	0	10	47
LTRL590_030005700.1	LtrL590_03:21,931..23,634(+)	1	16	0	8	8	109	67	8	0	8	42
LTRL590_030005800.1	LtrL590_03:24,817..25,578(+)	0	4	0	4	0	124	58	0	0	4	66
LTRL590_030005900.1	LtrL590_03:26,818..29,493(+)	1.16667	26	0	12	14	122	57	14	0	12	65
LTRL590_030006000.1	LtrL590_03:30,248..33,025(+)	2	27	0	9	18	133	76	18	0	9	57
LTRL590_030006100.1	LtrL590_03:34,016..34,564(+)	1	2	0	1	1	136	73	1	0	1	63
LTRL590_030006200.1	LtrL590_03:35,400..35,819(+)	#DIV/0!	1	0	0	1	124	57	1	0	0	67
LTRL590_030006300.1	LtrL590_03:37,038..37,973(+)	0	5	0	5	0	138	56	0	0	5	82
LTRL590_030006400.1	LtrL590_03:38,836..41,010(+)	0.857143	13	0	7	6	129	59	6	0	7	70
LTRL590_030006500.1	LtrL590_03:41,992..42,480(+)	1.5	10	0	4	6	97	54	6	0	4	43
LTRL590_030006600.1	LtrL590_03:43,419..45,059(+)	1.33333	7	1	3	4	113	59	4	0	3	54
LTRL590_030006700.1	LtrL590_03:45,943..46,575(+)	0	3	0	3	0	134	74	0	0	3	60
LTRL590_030006800.1	LtrL590_03:48,160..49,842(+)	0.111111	10	0	9	1	122	66	1	0	9	56
LTRL590_030006900.1	LtrL590_03:51,777..52,916(+)	0	5	0	5	0	125	52	0	0	5	73
LTRL590_030007000.1	LtrL590_03:53,952..54,893(+)	0	3	0	3	0	131	62	0	0	3	69
LTRL590_030007100.1	LtrL590_03:55,853..57,967(+)	1.5	20	0	8	12	126	72	12	0	8	54
LTRL590_030007200.1	LtrL590_03:60,786..61,250(+)	#DIV/0!	0	0	0	0	140	70	0	0	0	70
LTRL590_030007300.1	LtrL590_03:61,870..62,121(+)	0	1	0	1	0	133	64	0	0	1	69
LTRL590_030007400.1	LtrL590_03:63,278..64,321(+)	1.5	10	0	4	6	111	37	6	0	4	74
LTRL590_030007500.1	LtrL590_03:65,790..66,407(+)	1	14	0	7	7	96	36	7	0	7	60
LTRL590_030007600.1	LtrL590_03:69,301..71,112(+)	1.08333	25	1	12	13	97	61	13	0	12	36
LTRL590_030007700.1	LtrL590_03:71,971..74,922(+)	1.7	27	0	10	17	122	79	17	0	10	43
LTRL590_030007800.1	LtrL590_03:75,768..76,028(+)	2	3	0	1	2	137	76	2	0	1	61
LTRL590_030007900.1	LtrL590_03:81,331..87,762(+)	1.16	54	5	25	32	130	55	29	0	25	75
LTRL590_030008000.1	LtrL590_03:88,783..91,842(+)	0.666667	25	0	15	10	100	49	10	0	15	51
LTRL590_030008100.1	LtrL590_03:92,846..94,957(+)	1.33333	14	0	6	9	118	65	8	0	6	53
LTRL590_030008200.1	LtrL590_03:95,893..96,921(+)	2	9	0	3	6	113	59	6	0	3	54
LTRL590_030008300.1	LtrL590_03:98,103..102,650(+)	2.33333	40	0	12	29	119	65	28	0	12	54
LTRL590_030008400.1	LtrL590_03:106,536..111,467(+)	1.18519	59	0	27	32	118	58	32	0	27	60
LTRL590_030008500.1	LtrL590_03:115,080..116,012(+)	0.5	6	0	4	2	133	64	2	0	4	69
LTRL590_030008600.1	LtrL590_03:119,622..120,737(+)	2.8	19	0	5	14	122	68	14	0	5	54
LTRL590_030008700.1	LtrL590_03:124,858..125,406(+)	2	6	0	2	4	111	42	4	0	2	69
LTRL590_030008800.1	LtrL590_03:129,357..131,396(+)	2.6	18	0	5	13	130	79	13	0	5	51
LTRL590_030008900.1	LtrL590_03:134,341..134,658(+)	#DIV/0!	2	0	0	2	114	42	2	0	0	72
LTRL590_030009000.1	LtrL590_03:135,799..141,432(+)	2.16667	38	0	12	27	133	57	26	0	12	76
LTRL590_030009100.1	LtrL590_03:142,491..142,826(+)	1	6	0	3	3	80	47	3	0	3	33
LTRL590_030009200.1	LtrL590_03:143,902..144,237(+)	1.5	5	0	2	3	88	42	3	0	2	46
LTRL590_030009300.1	LtrL590_03:145,042..150,174(+)	0.823529	31	2	17	14	133	72	14	0	17	61
LTRL590_030009400.1	LtrL590_03:156,752..159,967(+)	1.22222	40	0	18	27	140	72	22	0	18	68
LTRL590_030009500.1	LtrL590_03:162,099..162,437(+)	2	3	1	1	2	128	52	2	0	1	76
LTRL590_030009600.1	LtrL590_03:162,546..163,313(+)	#DIV/0!	7	1	0	8	136	59	7	0	0	77
LTRL590_030009700.1	LtrL590_03:164,770..167,622(+)	0.733333	26	0	15	11	132	60	11	0	15	72
LTRL590_030009800.1	LtrL590_03:169,177..172,206(+)	1.33333	21	0	9	12	127	61	12	0	9	66
LTRL590_030009900.1	LtrL590_03:173,956..177,141(+)	3.375	35	0	8	28	102	52	27	0	8	50
LTRL590_030010000.1	LtrL590_03:178,420..180,138(+)	0.25	5	0	4	1	115	52	1	0	4	63
LTRL590_030010100.1	LtrL590_03:182,801..190,468(+)	1.21875	71	0	32	44	101	56	39	0	32	45
LTRL590_030010200.1	LtrL590_03:191,122..193,674(+)	1	14	0	7	8	106	51	7	0	7	55
LTRL590_030010300.1	LtrL590_03:195,314..201,883(+)	0.703704	46	0	27	21	96	39	19	0	27	57
LTRL590_030010400.1	LtrL590_03:203,436..204,626(+)	0.5	9	0	6	3	88	46	3	0	6	42
LTRL590_030010500.1	LtrL590_03:206,028..210,299(+)	1.81818	31	2	11	23	110	69	20	0	11	41
LTRL590_030010600.1	LtrL590_03:211,782..213,938(+)	0.666667	20	0	12	10	118	62	8	0	12	56
LTRL590_030010700.1	LtrL590_03:215,350..215,529(+)	#DIV/0!	0	0	0	0	128	60	0	0	0	68
LTRL590_030010800.1	LtrL590_03:215,684..216,388(+)	3	12	2	3	9	122	52	9	0	3	70
LTRL590_030010900.1	LtrL590_03:216,811..217,809(+)	0	2	0	2	0	117	52	0	0	2	65
LTRL590_030011000.1	LtrL590_03:218,247..218,783(+)	0.5	3	0	2	1	110	47	1	0	2	63
LTRL590_030011100.1	LtrL590_03:220,334..224,656(+)	1.2	33	0	15	20	110	53	18	0	15	57
LTRL590_030011200.1	LtrL590_03:225,341..226,558(+)	0.4	7	0	5	2	98	45	2	0	5	53
LTRL590_030011300.1	LtrL590_03:228,194..229,243(+)	0.333333	4	0	3	1	110	51	1	0	3	59
LTRL590_030011400.1	LtrL590_03:230,378..232,408(+)	1.25	9	2	4	6	98	53	5	0	4	45
LTRL590_030011500.1	LtrL590_03:232,418..233,044(+)	#DIV/0!	8	1	0	8	87	47	8	0	0	40
LTRL590_030011600.1	LtrL590_03:234,045..235,028(+)	4	5	0	1	5	99	48	4	0	1	51
LTRL590_030011700.1	LtrL590_03:235,830..237,665(+)	1.25	9	0	4	5	99	43	5	0	4	56
LTRL590_030011800.1	LtrL590_03:240,141..242,822(+)	2.8	19	0	5	15	112	67	14	0	5	45
LTRL590_030011900.1	LtrL590_03:243,738..246,128(+)	2.71429	26	0	7	19	129	73	19	0	7	56
LTRL590_030012000.1	LtrL590_03:247,085..248,794(+)	1	8	0	4	4	188	116	4	0	4	72
LTRL590_030012100.1	LtrL590_03:258,532..259,392(+)	1	4	0	2	2	118	46	2	0	2	72
LTRL590_030012200:tRNA	LtrL590_03:260,816..260,889(+)	#DIV/0!	0	0	0	0	89	36	0	0	0	53
LTRL590_030012300.1	LtrL590_03:261,699..268,340(-)	1.14286	30	0	14	18	97	52	16	0	14	45
LTRL590_030012400.1	LtrL590_03:269,134..277,680(-)	1.10714	59	0	28	33	89	32	31	0	28	57
LTRL590_030012500.1	LtrL590_03:278,499..279,260(-)	0	2	0	2	0	103	37	0	0	2	66
LTRL590_030012600.1	LtrL590_03:279,788..283,069(-)	2.72727	41	0	11	31	96	44	30	0	11	52
LTRL590_030012700.1	LtrL590_03:284,712..285,929(-)	0.333333	4	0	3	1	121	63	1	0	3	58
LTRL590_030012800.1	LtrL590_03:286,855..287,109(-)	0	2	0	2	0	112	48	0	0	2	64
LTRL590_030012900.1	LtrL590_03:287,750..290,059(-)	1.09091	23	0	11	13	99	54	12	0	11	45
LTRL590_030013000:tRNA	LtrL590_03:290,598..290,694(-)	#DIV/0!	0	0	0	0	102	56	0	0	0	44
LTRL590_030013100.1	LtrL590_03:290,987..291,949(-)	0.375	11	0	8	4	102	60	3	0	8	42
LTRL590_030013200.1	LtrL590_03:292,769..294,424(-)	1	4	0	2	3	113	59	2	0	2	54
LTRL590_030013300.1	LtrL590_03:295,229..304,408(-)	1.38235	81	2	34	49	102	43	47	0	34	59
LTRL590_030013400.1	LtrL590_03:306,140..307,447(-)	0.333333	4	0	3	1	113	56	1	0	3	57
LTRL590_030013500.1	LtrL590_03:308,342..315,604(-)	1.05714	72	1	35	40	111	56	37	0	35	55
LTRL590_030013600.1	LtrL590_03:316,827..319,991(-)	1.07692	27	0	13	16	124	64	14	0	13	60
LTRL590_030013700.1	LtrL590_03:320,723..329,518(-)	1.6	104	0	40	67	129	53	64	0	40	76
LTRL590_030013800.1	LtrL590_03:330,573..332,432(-)	0.916667	23	2	12	12	129	66	11	0	12	63
LTRL590_030013900.1	LtrL590_03:334,852..336,045(-)	1	8	0	4	4	120	73	4	0	4	47
LTRL590_030014000.1	LtrL590_03:337,140..340,058(-)	0.7	17	0	10	8	123	71	7	0	10	52
LTRL590_030014100.1	LtrL590_03:340,911..347,990(-)	1.72	68	0	25	44	102	47	43	0	25	55
LTRL590_030014200.1	LtrL590_03:349,035..353,666(-)	1.76923	36	0	13	25	96	56	23	0	13	40
LTRL590_030014300.1	LtrL590_03:354,402..358,565(-)	1.36364	26	2	11	15	83	45	15	0	11	38
LTRL590_030014400.1	LtrL590_03:359,495..365,512(-)	0.709677	53	0	31	23	88	36	22	0	31	52
LTRL590_030014500.1	LtrL590_03:366,238..368,469(-)	0.875	15	0	8	7	99	55	7	0	8	44
LTRL590_030014600.1	LtrL590_03:370,683..371,807(-)	0.5	3	0	2	1	102	50	1	0	2	52
LTRL590_030014700.1	LtrL590_03:372,966..373,757(-)	0.666667	5	0	3	2	96	44	2	0	3	52
LTRL590_030014800.1	LtrL590_03:374,478..375,134(-)	0	4	0	4	0	100	49	0	0	4	51
LTRL590_030014900.1	LtrL590_03:376,202..378,295(-)	0.571429	11	0	7	4	104	51	4	0	7	53
LTRL590_030015000.1	LtrL590_03:378,924..379,910(-)	1	6	0	3	3	112	57	3	0	3	55
LTRL590_030015100.1	LtrL590_03:381,382..383,289(-)	0.75	14	0	8	6	121	50	6	0	8	71
LTRL590_030015200.1	LtrL590_03:383,947..384,261(-)	0	1	0	1	0	133	52	0	0	1	81
LTRL590_030015300.1	LtrL590_03:384,806..385,870(-)	0.2	6	0	5	1	122	55	1	0	5	67
LTRL590_030015400.1	LtrL590_03:386,511..387,752(-)	0.166667	7	0	6	1	101	59	1	0	6	42
LTRL590_040005000.1	LtrL590_04:4,159..7,230(+)	0.111111	10	0	9	1	110	42	1	0	9	68
LTRL590_040005100.1	LtrL590_04:8,816..9,307(-)	1	2	0	1	1	64	25	1	0	1	39
LTRL590_040005200.1	LtrL590_04:9,536..10,117(+)	0.5	3	0	2	1	63	39	1	0	2	24
LTRL590_040005300.1	LtrL590_04:12,203..14,449(+)	0.375	11	0	8	3	79	37	3	0	8	42
LTRL590_040005400.1	LtrL590_04:15,434..15,655(+)	0	1	0	1	0	82	40	0	0	1	42
LTRL590_040005500.1	LtrL590_04:16,169..17,488(+)	1	2	0	1	1	88	50	1	0	1	38
LTRL590_040005600.1	LtrL590_04:21,602..22,105(+)	1.5	5	0	2	3	85	46	3	0	2	39
LTRL590_040005700.1	LtrL590_04:23,241..24,836(+)	0.75	7	0	4	3	91	34	3	0	4	57
LTRL590_040005800.1	LtrL590_04:26,966..27,760(+)	0	1	0	1	0	71	24	0	0	1	47
LTRL590_040005900.1	LtrL590_04:28,501..29,238(+)	1	2	0	1	1	52	20	1	0	1	32
LTRL590_040006000.1	LtrL590_04:29,938..30,414(+)	#DIV/0!	0	0	0	0	55	20	0	0	0	35
LTRL590_040006100.1	LtrL590_04:31,480..37,074(+)	1.66667	16	0	6	10	44	19	10	0	6	25
LTRL590_040006200.1	LtrL590_04:38,229..39,977(+)	0	5	0	5	0	49	32	0	0	5	17
LTRL590_040006300.1	LtrL590_04:41,102..42,145(+)	6	7	0	1	6	55	38	6	0	1	17
LTRL590_040006400.1	LtrL590_04:42,814..43,812(+)	1	2	0	1	1	68	48	1	0	1	20
LTRL590_040006500.1	LtrL590_04:44,720..45,196(+)	#DIV/0!	1	0	0	1	72	40	1	0	0	32
LTRL590_040006600.1	LtrL590_04:46,256..47,560(+)	5	6	0	1	5	68	27	5	0	1	41
LTRL590_040006700.1	LtrL590_04:53,759..55,888(+)	0.333333	4	0	3	1	45	30	1	0	3	15
LTRL590_040006800.1	LtrL590_04:57,125..57,673(+)	3	4	0	1	3	45	36	3	0	1	9
LTRL590_040006900.1	LtrL590_04:59,850..60,734(+)	0.333333	4	0	3	1	62	35	1	0	3	27
LTRL590_040007000.1	LtrL590_04:63,885..64,949(+)	1	4	0	2	2	73	39	2	0	2	34
LTRL590_040007100.1	LtrL590_04:66,566..67,336(+)	#DIV/0!	1	0	0	1	72	38	1	0	0	34
LTRL590_040007200.1	LtrL590_04:68,741..69,613(+)	4	5	0	1	4	61	26	4	0	1	35
LTRL590_040007300.1	LtrL590_04:71,483..75,886(+)	1.4	12	1	5	7	67	29	7	0	5	38
LTRL590_040007400.1	LtrL590_04:76,560..77,366(+)	1	2	0	1	1	47	28	1	0	1	19
LTRL590_040007500.1	LtrL590_04:78,037..79,479(+)	0.666667	5	0	3	2	50	33	2	0	3	17
LTRL590_040007600.1	LtrL590_04:80,246..86,107(+)	0.190476	25	0	21	6	50	20	4	0	21	30
LTRL590_040007700.1	LtrL590_04:87,633..88,976(+)	0	1	0	1	0	44	19	0	0	1	25
LTRL590_040007800.1	LtrL590_04:90,418..91,350(+)	1	2	0	1	1	43	21	1	0	1	22
LTRL590_040007900.1	LtrL590_04:91,889..93,319(+)	#DIV/0!	3	0	0	3	51	32	3	0	0	19
LTRL590_040008000.1	LtrL590_04:94,770..96,356(+)	#DIV/0!	2	0	0	2	60	36	2	0	0	24
LTRL590_040008100.1	LtrL590_04:97,576..100,140(+)	1	14	0	7	7	54	23	7	0	7	31
LTRL590_040008200.1	LtrL590_04:100,732..101,286(+)	#DIV/0!	0	0	0	0	60	24	0	0	0	36
LTRL590_040008300.1	LtrL590_04:103,305..109,775(+)	2	27	0	9	19	51	24	18	0	9	27
LTRL590_040008400.1	LtrL590_04:111,290..111,862(+)	0	3	0	3	0	80	62	0	0	3	18
LTRL590_040008500.1	LtrL590_04:112,959..114,020(+)	0	4	0	4	0	108	88	0	0	4	20
LTRL590_040008600.1	LtrL590_04:126,670..127,692(-)	0	1	0	1	0	62	35	0	0	1	27
LTRL590_040008700.1	LtrL590_04:129,223..132,615(-)	0.8	9	2	5	5	79	40	4	0	5	39
LTRL590_040008800.1	LtrL590_04:135,003..136,088(-)	0.2	6	0	5	1	58	39	1	0	5	19
LTRL590_040008900.1	LtrL590_04:137,429..149,803(-)	0.48	37	2	25	15	75	40	12	0	25	35
LTRL590_040009000.1	LtrL590_04:153,427..157,530(-)	2.25	13	0	4	9	75	36	9	0	4	39
LTRL590_040009100.1	LtrL590_04:162,904..165,477(-)	1.5	15	0	6	10	79	46	9	0	6	33
LTRL590_040009200.1	LtrL590_04:167,546..167,911(-)	1	4	0	2	3	71	41	2	0	2	30
LTRL590_040009300.1	LtrL590_04:169,527..170,966(-)	0.5	3	0	2	1	79	36	1	0	2	43
LTRL590_040009400.1	LtrL590_04:171,713..174,541(-)	1.42857	17	0	7	10	73	35	10	0	7	38
LTRL590_040009500.1	LtrL590_04:175,715..176,281(-)	0	3	0	3	0	73	40	0	0	3	33
LTRL590_040009600.1	LtrL590_04:176,917..177,489(-)	#DIV/0!	0	0	0	0	72	35	0	0	0	37
LTRL590_040009700.1	LtrL590_04:179,313..180,269(-)	#DIV/0!	0	0	0	0	75	41	0	0	0	34
LTRL590_040009800.1	LtrL590_04:181,001..181,243(-)	#DIV/0!	0	0	0	0	64	33	0	0	0	31
LTRL590_040009900.1	LtrL590_04:181,272..190,376(-)	2.125	50	0	16	40	76	33	34	0	16	43
LTRL590_040010000.1	LtrL590_04:193,976..198,703(-)	1.69231	35	0	13	22	62	44	22	0	13	18
LTRL590_040010100.1	LtrL590_04:200,061..203,285(-)	1	6	0	3	4	53	32	3	0	3	21
LTRL590_040010200.1	LtrL590_04:204,680..205,720(-)	#DIV/0!	1	0	0	1	33	21	1	0	0	12
LTRL590_040010300.1	LtrL590_04:208,132..209,901(-)	#DIV/0!	2	0	0	2	36	21	2	0	0	15
LTRL590_040010400.1	LtrL590_04:211,563..216,242(-)	1	4	0	2	3	52	17	2	0	2	35
LTRL590_040010500.1	LtrL590_04:219,075..220,013(-)	0.5	3	0	2	1	48	25	1	0	2	23
LTRL590_040010600.1	LtrL590_04:220,553..225,274(-)	2.4	17	0	5	13	67	32	12	0	5	35
LTRL590_040010700.1	LtrL590_04:227,360..228,262(-)	0	1	0	1	0	68	38	0	0	1	30
LTRL590_040010800.1	LtrL590_04:229,892..230,695(-)	0.5	3	0	2	1	72	35	1	0	2	37
LTRL590_040010900.1	LtrL590_04:231,534..240,872(-)	1.36364	52	0	22	32	70	35	30	0	22	35
LTRL590_040011000.1	LtrL590_04:242,580..243,107(-)	1.5	5	0	2	3	63	24	3	0	2	39
LTRL590_040011100.1	LtrL590_04:243,893..247,777(-)	2.125	25	0	8	20	85	29	17	0	8	56
LTRL590_040011200.1	LtrL590_04:250,391..250,573(-)	1	4	2	2	2	91	46	2	0	2	45
LTRL590_040011300.1	LtrL590_04:251,195..252,211(-)	1	6	0	3	3	94	53	3	0	3	41
LTRL590_040011400.1	LtrL590_04:252,888..253,490(-)	0.5	3	0	2	1	90	54	1	0	2	36
LTRL590_040011500.1	LtrL590_04:254,985..255,971(-)	3	4	0	1	3	86	53	3	0	1	33
LTRL590_040011600.1	LtrL590_04:257,785..261,543(-)	1	20	0	10	12	49	38	10	0	10	11
LTRL590_040011700.1	LtrL590_04:266,268..266,714(-)	0	6	0	6	0	38	6	0	0	6	32
LTRL590_040011800.1	LtrL590_04:270,701..271,000(-)	#DIV/0!	0	0	0	0	49	34	0	0	0	15
LTRL590_040011900.1	LtrL590_04:274,797..277,061(-)	0	2	0	2	0	56	23	0	0	2	33
LTRL590_040012000.1	LtrL590_04:278,190..281,453(-)	2.5	21	0	6	15	46	19	15	0	6	27
LTRL590_040012100.1	LtrL590_04:282,471..284,855(-)	1	6	0	3	3	73	30	3	0	3	43
LTRL590_040012200.1	LtrL590_04:288,448..290,601(-)	4.5	11	0	2	10	75	39	9	0	2	36
LTRL590_040012300.1	LtrL590_04:290,636..290,920(-)	2	3	0	1	2	73	39	2	0	1	34
LTRL590_040012400.1	LtrL590_04:291,677..293,599(-)	0.875	15	0	8	8	72	42	7	0	8	30
LTRL590_040012500.1	LtrL590_04:294,220..296,670(-)	3.33333	13	0	3	12	60	42	10	0	3	18
LTRL590_040012600.1	LtrL590_04:297,581..298,222(-)	0	2	0	2	0	53	33	0	0	2	20
LTRL590_040012700.1	LtrL590_04:302,366..304,087(-)	0.666667	5	0	3	2	50	20	2	0	3	30
LTRL590_040012800.1	LtrL590_04:305,115..308,516(-)	0.8	18	0	10	8	63	22	8	0	10	41
LTRL590_040012900.1	LtrL590_04:309,992..310,912(-)	0	3	0	3	0	69	40	0	0	3	29
LTRL590_040013000.1	LtrL590_04:312,027..314,042(-)	0	2	0	2	0	83	43	0	0	2	40
LTRL590_040013100.1	LtrL590_04:314,759..315,985(-)	1.5	5	0	2	3	58	28	3	0	2	30
LTRL590_040013200.1	LtrL590_04:317,025..321,251(-)	1.28571	16	0	7	9	62	29	9	0	7	33
LTRL590_040013300.1	LtrL590_04:322,647..325,331(-)	0.666667	15	0	9	8	59	24	6	0	9	35
LTRL590_040013400.1	LtrL590_04:326,780..327,979(-)	2	3	0	1	2	74	33	2	0	1	41
LTRL590_040013500.1	LtrL590_04:328,738..329,463(-)	0.8	9	0	5	5	58	26	4	0	5	32
LTRL590_040013600.1	LtrL590_04:333,243..336,974(-)	1	12	0	6	6	101	39	6	0	6	62
LTRL590_040013700.1	LtrL590_04:338,788..339,330(-)	1.25	9	0	4	5	73	34	5	0	4	39
LTRL590_040013800.1	LtrL590_04:341,323..345,186(-)	1.44444	22	0	9	14	84	59	13	0	9	25
LTRL590_040013900.1	LtrL590_04:346,584..352,268(-)	2.25	26	0	8	18	66	26	18	0	8	40
LTRL590_040014000.1	LtrL590_04:354,643..355,377(-)	0	1	0	1	1	72	31	0	0	1	41
LTRL590_040014100.1	LtrL590_04:356,892..358,685(-)	0.142857	8	0	7	1	82	40	1	0	7	42
LTRL590_040014200.1	LtrL590_04:361,200..361,646(-)	0	1	0	1	0	74	39	0	0	1	35
LTRL590_040014300.1	LtrL590_04:363,474..364,955(-)	1	4	0	2	2	78	42	2	0	2	36
LTRL590_040014400.1	LtrL590_04:366,469..367,110(-)	0	1	0	1	0	65	36	0	0	1	29
LTRL590_040014500.1	LtrL590_04:368,004..368,633(-)	#DIV/0!	1	1	1	1	57	29	1	0	0	28
LTRL590_040014600.1	LtrL590_04:369,560..371,110(-)	0.5	6	0	4	2	58	35	2	0	4	23
LTRL590_040014700.1	LtrL590_04:371,914..373,413(-)	1.5	5	0	2	3	58	29	3	0	2	29
LTRL590_040014800.1	LtrL590_04:373,802..377,539(-)	0.357143	19	0	14	5	60	30	5	0	14	30
LTRL590_040014900.1	LtrL590_04:378,220..379,089(-)	#DIV/0!	2	0	0	2	58	29	2	0	0	29
LTRL590_040015000.1	LtrL590_04:380,073..383,609(-)	0.875	15	0	8	7	81	32	7	0	8	49
LTRL590_040015100.1	LtrL590_04:385,220..385,888(-)	0	1	0	1	0	73	29	0	0	1	44
LTRL590_040015200.1	LtrL590_04:387,341..387,925(-)	1	4	0	2	2	83	37	2	0	2	46
LTRL590_040015300.1	LtrL590_04:390,047..391,006(-)	0.333333	4	0	3	1	87	41	1	0	3	46
LTRL590_040015400.1	LtrL590_04:392,985..394,055(-)	1.5	5	0	2	3	71	48	3	0	2	23
LTRL590_040015500.1	LtrL590_04:395,236..396,693(-)	1	2	0	1	1	76	48	1	0	1	28
LTRL590_040015600.1	LtrL590_04:397,169..397,558(-)	#DIV/0!	0	0	0	0	65	37	0	0	0	28
LTRL590_040015700.1	LtrL590_04:398,289..400,955(-)	1.8	14	0	5	9	52	25	9	0	5	27
LTRL590_040015800.1	LtrL590_04:401,786..406,201(-)	0.727273	19	0	11	8	52	27	8	0	11	25
LTRL590_040015900.1	LtrL590_04:407,777..408,106(-)	0	1	0	1	0	50	32	0	0	1	18
LTRL590_040016000.1	LtrL590_04:408,708..411,581(-)	0.333333	4	0	3	1	59	27	1	0	3	32
LTRL590_040016100.1	LtrL590_04:413,476..415,659(-)	0.666667	10	0	6	4	57	17	4	0	6	40
LTRL590_040016200.1	LtrL590_04:416,712..417,644(-)	1.5	5	0	2	3	75	32	3	0	2	43
LTRL590_040016300.1	LtrL590_04:418,474..419,379(-)	2.33333	10	0	3	7	64	28	7	0	3	36
LTRL590_040016400.1	LtrL590_04:420,089..420,595(-)	0	1	0	1	0	70	41	0	0	1	29
LTRL590_040016500.1	LtrL590_04:422,823..423,878(-)	0	1	0	1	0	57	45	0	0	1	12
LTRL590_040016600.1	LtrL590_04:424,725..425,375(-)	3	4	1	1	3	34	31	3	0	1	3
LTRL590_040016700.1	LtrL590_04:434,701..435,636(-)	0.2	6	0	5	1	36	5	1	0	5	31
LTRL590_040016800.1	LtrL590_04:438,534..439,937(-)	0.428571	10	0	7	3	91	32	3	0	7	59
LTRL590_040016900.1	LtrL590_04:454,958..459,474(-)	1.13333	32	0	15	17	19	0	17	0	15	19
LTRL590_040017000.1	LtrL590_04:462,389..463,960(-)	0	6	0	6	0	50	19	0	0	6	31
LTRL590_040017100.1	LtrL590_04:464,808..465,371(-)	3	4	0	1	3	57	18	3	0	1	39
LTRL590_040017200.1	LtrL590_04:466,351..466,611(-)	#DIV/0!	0	0	0	0	64	24	0	0	0	40
LTRL590_040017300.1	LtrL590_04:470,193..471,299(-)	0.5	3	0	2	1	83	38	1	0	2	45
LTRL590_040017400.1	LtrL590_04:472,286..475,471(-)	0.6	8	0	5	3	155	51	3	0	5	104
LTRL590_040017500.1	LtrL590_04:476,662..477,792(-)	0.2	6	0	5	1	154	43	1	0	5	111
LTRL590_050005000.1	LtrL590_05:4,463..7,210(+)	0.909091	21	0	11	10	83	28	10	0	11	55
LTRL590_050005100.1	LtrL590_05:7,674..8,093(+)	#DIV/0!	0	0	0	0	85	31	0	0	0	54
LTRL590_050005200.1	LtrL590_05:8,623..9,210(+)	#DIV/0!	0	0	0	0	74	30	0	0	0	44
LTRL590_050005300.1	LtrL590_05:10,305..12,050(+)	0.25	5	0	4	1	78	42	1	0	4	36
LTRL590_050005400.1	LtrL590_05:13,249..15,750(+)	0.8	9	0	5	4	67	34	4	0	5	33
LTRL590_050005500.1	LtrL590_05:16,977..19,478(+)	2.5	7	0	2	5	77	35	5	0	2	42
LTRL590_050005600.1	LtrL590_05:21,578..21,853(+)	0.5	3	0	2	1	59	31	1	0	2	28
LTRL590_050005700.1	LtrL590_05:22,793..23,398(+)	#DIV/0!	0	0	0	0	64	37	0	0	0	27
LTRL590_050005800.1	LtrL590_05:24,794..25,333(+)	0.5	3	0	2	1	67	36	1	0	2	31
LTRL590_050005900.1	LtrL590_05:27,198..29,111(+)	0	4	0	4	0	64	27	0	0	4	37
LTRL590_050006000.1	LtrL590_05:32,711..33,082(+)	#DIV/0!	0	0	0	0	46	21	0	0	0	25
LTRL590_050006100.1	LtrL590_05:34,081..35,097(+)	1.5	5	0	2	3	53	26	3	0	2	27
LTRL590_050006200.1	LtrL590_05:36,765..38,063(+)	0	2	0	2	0	63	37	0	0	2	26
LTRL590_050006300.1	LtrL590_05:40,919..42,955(+)	0.166667	7	0	6	1	64	26	1	0	6	38
LTRL590_050006400.1	LtrL590_05:44,588..45,916(+)	0	1	0	1	0	66	30	0	0	1	36
LTRL590_050006500.1	LtrL590_05:47,030..48,586(+)	0.666667	5	0	3	2	61	35	2	0	3	26
LTRL590_050006600.1	LtrL590_05:49,110..51,389(+)	0.571429	11	0	7	5	71	38	4	0	7	33
LTRL590_050006700.1	LtrL590_05:52,824..54,257(+)	1.5	15	0	6	9	65	37	9	0	6	28
LTRL590_050006800.1	LtrL590_05:55,817..56,896(+)	0.333333	4	0	3	1	82	40	1	0	3	42
LTRL590_050006900.1	LtrL590_05:57,793..60,159(+)	0.571429	11	0	7	4	83	37	4	0	7	46
LTRL590_050007000.1	LtrL590_05:61,374..65,852(+)	2.1	31	0	10	23	72	34	21	0	10	38
LTRL590_050007100.1	LtrL590_05:66,797..69,472(+)	1.6	13	0	5	8	78	36	8	0	5	42
LTRL590_050007200.1	LtrL590_05:73,910..75,889(+)	1	10	0	5	5	63	27	5	0	5	36
LTRL590_050007300.1	LtrL590_05:82,755..83,558(+)	0	2	0	2	0	47	40	0	0	2	7
LTRL590_050007400.1	LtrL590_05:85,408..87,582(+)	0.375	11	0	8	4	55	35	3	0	8	17
LTRL590_050007500.1	LtrL590_05:88,605..89,561(+)	#DIV/0!	0	0	0	0	78	38	0	0	0	40
LTRL590_050007600.1	LtrL590_05:90,208..90,882(+)	#DIV/0!	1	0	0	1	65	33	1	0	0	32
LTRL590_050007700.1	LtrL590_05:92,764..93,285(+)	1	2	0	1	1	61	29	1	0	1	32
LTRL590_050007800.1	LtrL590_05:94,818..96,275(+)	0.333333	4	0	3	1	68	30	1	0	3	38
LTRL590_050007900.1	LtrL590_05:97,124..99,181(+)	0.142857	8	0	7	1	53	23	1	0	7	30
LTRL590_050008000.1	LtrL590_05:99,877..100,419(+)	0	1	0	1	0	52	27	0	0	1	25
LTRL590_050008100.1	LtrL590_05:101,774..104,782(+)	0.666667	10	0	6	4	60	30	4	0	6	30
LTRL590_050008200.1	LtrL590_05:105,586..106,701(+)	3	4	0	1	3	52	26	3	0	1	26
LTRL590_050008300.1	LtrL590_05:108,135..109,610(+)	1	6	0	3	3	62	32	3	0	3	30
LTRL590_050008400.1	LtrL590_05:110,602..112,479(+)	0.75	7	0	4	3	54	26	3	0	4	28
LTRL590_050008500.1	LtrL590_05:113,401..114,387(+)	0.25	5	0	4	1	42	10	1	0	4	32
LTRL590_050008600.1	LtrL590_05:126,635..129,007(+)	0.666667	5	0	3	2	73	52	2	0	3	21
LTRL590_050008700.1	LtrL590_05:135,285..138,914(+)	0.375	11	0	8	3	45	3	3	0	8	42
LTRL590_050008800.1	LtrL590_05:146,634..148,655(+)	0.5	6	0	4	2	44	40	2	0	4	4
LTRL590_050008900.1	LtrL590_05:149,208..151,772(+)	1	6	0	3	3	59	41	3	0	3	18
LTRL590_050009000.1	LtrL590_05:153,354..153,944(+)	#DIV/0!	0	0	0	0	61	19	0	0	0	42
LTRL590_050009100.1	LtrL590_05:154,849..156,732(+)	0.2	6	0	5	1	59	21	1	0	5	38
LTRL590_050009200.1	LtrL590_05:158,319..159,050(+)	2	3	0	1	2	43	27	2	0	1	16
LTRL590_050009300.1	LtrL590_05:160,064..161,779(+)	1.25	9	0	4	5	45	30	5	0	4	15
LTRL590_050009400.1	LtrL590_05:165,763..166,266(+)	#DIV/0!	0	0	0	0	64	31	0	0	0	33
LTRL590_050009500.1	LtrL590_05:168,127..169,851(+)	1	2	0	1	1	66	37	1	0	1	29
LTRL590_050009600.1	LtrL590_05:173,635..174,657(+)	0.666667	5	0	3	2	72	39	2	0	3	33
LTRL590_050009700.1	LtrL590_05:175,498..181,794(+)	1.52632	48	0	19	30	70	41	29	0	19	29
LTRL590_050009800.1	LtrL590_05:182,433..182,843(+)	#DIV/0!	1	0	0	1	84	36	1	0	0	48
LTRL590_050009900.1	LtrL590_05:184,264..185,274(+)	0	2	1	2	1	67	28	0	0	2	39
LTRL590_050010000.1	LtrL590_05:186,636..187,895(+)	#DIV/0!	4	0	0	4	68	26	4	0	0	42
LTRL590_050010100.1	LtrL590_05:189,599..190,831(+)	#DIV/0!	1	0	0	1	61	31	1	0	0	30
LTRL590_050010200.1	LtrL590_05:191,921..194,293(+)	0.571429	11	0	7	5	60	38	4	0	7	22
LTRL590_050010300.1	LtrL590_05:196,926..199,946(+)	0.666667	15	0	9	6	65	28	6	0	9	37
LTRL590_050010400.1	LtrL590_05:200,613..203,327(+)	1.33333	7	0	3	4	72	27	4	0	3	45
LTRL590_050010500.1	LtrL590_05:204,119..207,037(+)	0.333333	12	0	9	4	55	28	3	0	9	27
LTRL590_050010600.1	LtrL590_05:208,064..210,760(+)	1.16667	13	0	6	8	43	16	7	0	6	27
LTRL590_050010700.1	LtrL590_05:211,716..215,414(+)	5	6	0	1	6	42	14	5	0	1	28
LTRL590_050010800.1	LtrL590_05:216,292..222,024(+)	2.5	14	0	4	11	43	29	10	0	4	14
LTRL590_050010900.1	LtrL590_05:223,376..226,102(+)	2.66667	11	0	3	8	72	52	8	0	3	20
LTRL590_050011000.1	LtrL590_05:228,771..229,742(+)	#DIV/0!	2	0	0	2	86	40	2	0	0	46
LTRL590_050011100.1	LtrL590_05:230,778..238,316(+)	1.47368	47	0	20	29	94	40	28	0	19	54
LTRL590_050011200.1	LtrL590_05:240,325..241,365(+)	0.6	8	0	5	3	56	26	3	0	5	30
LTRL590_050011300.1	LtrL590_05:242,361..250,604(+)	2.75	30	0	8	25	73	35	22	0	8	38
LTRL590_050011400.1	LtrL590_05:253,346..258,715(+)	2	21	0	7	14	58	22	14	0	7	36
LTRL590_050011500.1	LtrL590_05:262,097..266,365(+)	0.8	9	0	5	8	54	35	4	0	5	19
LTRL590_050011600.1	LtrL590_05:268,721..272,881(+)	2	18	0	6	13	54	25	12	0	6	29
LTRL590_050011700.1	LtrL590_05:274,613..276,829(+)	3	8	0	2	6	57	28	6	0	2	29
LTRL590_050011800.1	LtrL590_05:278,840..279,946(+)	2	9	0	3	7	51	27	6	0	3	24
LTRL590_050011900.1	LtrL590_05:281,203..283,689(+)	0.5	6	0	4	2	71	43	2	0	4	28
LTRL590_050012000.1	LtrL590_05:284,729..289,363(+)	1.07143	29	0	14	19	49	20	15	0	14	29
LTRL590_050012100.1	LtrL590_05:289,627..289,818(+)	#DIV/0!	1	0	0	1	56	19	1	0	0	37
LTRL590_050012200.1	LtrL590_05:291,201..295,352(+)	1.125	17	0	8	9	62	34	9	0	8	28
LTRL590_050012300.1	LtrL590_05:296,787..297,230(+)	1	2	0	1	1	56	27	1	0	1	29
LTRL590_050012400.1	LtrL590_05:299,360..300,541(+)	0.428571	10	0	7	4	63	35	3	0	7	28
LTRL590_050012500.1	LtrL590_05:301,182..302,498(+)	0	1	0	1	1	63	30	0	0	1	33
LTRL590_050012600.1	LtrL590_05:303,330..303,821(+)	#DIV/0!	1	0	0	1	70	41	1	0	0	29
LTRL590_050012700.1	LtrL590_05:304,737..307,559(+)	4.5	11	0	2	10	86	53	9	0	2	33
LTRL590_050012800.1	LtrL590_05:308,595..309,515(+)	1	2	0	1	1	85	45	1	0	1	40
LTRL590_050012900.1	LtrL590_05:312,632..316,930(+)	1.57143	18	0	7	14	89	37	11	0	7	52
LTRL590_050013000.1	LtrL590_05:318,288..320,297(+)	0.666667	10	0	6	6	50	20	4	0	6	30
LTRL590_050013100.1	LtrL590_05:321,424..321,891(+)	0	3	0	3	0	47	12	0	0	3	35
LTRL590_050013200.1	LtrL590_05:322,983..328,826(+)	1.5	15	0	6	10	57	25	9	0	6	32
LTRL590_050013300.1	LtrL590_05:329,774..330,391(+)	0	2	0	2	0	44	25	0	0	2	19
LTRL590_050013400.1	LtrL590_05:331,647..337,619(+)	0.714286	12	0	7	7	56	24	5	0	7	32
LTRL590_050013500.1	LtrL590_05:338,756..339,616(+)	0	1	0	1	0	43	25	0	0	1	18
LTRL590_050013600.1	LtrL590_05:341,514..344,816(+)	0.5	12	0	8	5	47	25	4	0	8	22
LTRL590_050013700.1	LtrL590_05:345,360..348,719(+)	1.25	9	0	4	5	65	37	5	0	4	28
LTRL590_050013800.1	LtrL590_05:350,832..352,232(+)	0	2	0	2	1	58	29	0	0	2	29
LTRL590_050013900.1	LtrL590_05:353,282..357,244(+)	2	18	0	6	12	67	30	12	0	6	37
LTRL590_050014000.1	LtrL590_05:359,752..362,475(+)	0.428571	10	0	7	3	67	34	3	0	7	33
LTRL590_050014100.1	LtrL590_05:363,658..365,697(+)	2	3	0	1	2	97	66	2	0	1	31
LTRL590_050014200:tRNA	LtrL590_05:367,890..367,961(+)	#DIV/0!	0	0	0	0	134	102	0	0	0	32
LTRL590_050014300:rRNA	LtrL590_05:368,022..368,140(+)	#DIV/0!	0	0	0	0	136	105	0	0	0	31
LTRL590_050014400.1	LtrL590_05:376,619..377,731(-)	0.666667	5	0	3	2	114	73	2	0	3	41
LTRL590_050014500.1	LtrL590_05:379,305..380,750(-)	#DIV/0!	1	0	0	1	93	43	1	0	0	50
LTRL590_050014600.1	LtrL590_05:381,464..381,736(-)	0	2	0	2	0	67	20	0	0	2	47
LTRL590_050014700.1	LtrL590_05:383,583..383,894(-)	#DIV/0!	0	0	0	0	66	49	0	0	0	17
LTRL590_050014800.1	LtrL590_05:384,785..386,632(-)	2	3	0	1	2	62	47	2	0	1	15
LTRL590_050014900.1	LtrL590_05:387,678..390,497(-)	0.25	5	0	4	1	48	26	1	0	4	22
LTRL590_050015000.1	LtrL590_05:390,963..391,400(-)	#DIV/0!	0	0	0	0	37	15	0	0	0	22
LTRL590_050015100.1	LtrL590_05:391,895..392,968(-)	#DIV/0!	4	0	0	4	39	16	4	0	0	23
LTRL590_050015200.1	LtrL590_05:394,425..395,756(+)	0.5	6	0	4	2	33	16	2	0	4	17
LTRL590_050015300.1	LtrL590_05:396,691..398,127(+)	#DIV/0!	0	0	0	0	37	9	0	0	0	28
LTRL590_050015400.1	LtrL590_05:398,958..400,484(+)	0	1	0	1	0	45	22	0	0	1	23
LTRL590_050015500.1	LtrL590_05:401,895..404,078(+)	0	4	0	4	0	50	42	0	0	4	8
LTRL590_050015600.1	LtrL590_05:406,766..408,487(+)	0.25	5	0	4	1	54	16	1	0	4	38
LTRL590_050015700.1	LtrL590_05:411,022..411,759(+)	#DIV/0!	0	0	0	0	51	27	0	0	0	24
LTRL590_050015800.1	LtrL590_05:415,989..419,723(+)	0.5	3	0	2	1	46	19	1	0	2	27
LTRL590_050015900.1	LtrL590_05:421,707..422,066(+)	0	1	0	1	0	26	8	0	0	1	18
LTRL590_050016000.1	LtrL590_05:423,087..423,422(+)	#DIV/0!	1	0	0	1	33	12	1	0	0	21
LTRL590_050016100.1	LtrL590_05:426,238..427,764(-)	0.75	7	0	4	3	33	11	3	0	4	22
LTRL590_050016200.1	LtrL590_05:428,593..429,666(-)	1	2	1	1	1	49	12	1	0	1	37
LTRL590_050016300.1	LtrL590_05:430,431..433,178(-)	2	6	0	2	5	73	26	4	0	2	47
LTRL590_050016400.1	LtrL590_05:434,174..434,668(-)	3	4	0	1	3	66	34	3	0	1	32
LTRL590_050016500.1	LtrL590_05:435,577..436,326(-)	#DIV/0!	2	0	0	2	63	40	2	0	0	23
LTRL590_050016600.1	LtrL590_05:436,902..438,278(-)	0	2	0	2	0	65	48	0	0	2	17
LTRL590_050016700.1	LtrL590_05:440,313..446,168(-)	2	15	0	5	10	75	28	10	0	5	47
LTRL590_050016800.1	LtrL590_05:446,575..446,973(-)	#DIV/0!	0	0	0	0	64	19	0	0	0	45
LTRL590_050016900.1	LtrL590_05:447,931..449,121(-)	3	4	0	1	3	74	26	3	0	1	48
LTRL590_050017000.1	LtrL590_05:451,458..452,312(+)	0.5	3	0	2	1	74	30	1	0	2	44
LTRL590_060005000.1	LtrL590_06:1,419..1,667(-)	#DIV/0!	0	0	0	0	42	4	0	0	0	38
LTRL590_060005100.1	LtrL590_06:3,863..5,470(-)	1	6	0	3	3	66	21	3	0	3	45
LTRL590_060005200.1	LtrL590_06:11,174..13,204(-)	3.33333	13	0	3	10	67	42	10	0	3	25
LTRL590_060005300.1	LtrL590_06:14,079..14,954(-)	#DIV/0!	0	0	0	0	79	41	0	0	0	38
LTRL590_060005400.1	LtrL590_06:15,815..16,069(-)	1	2	0	1	1	69	27	1	0	1	42
LTRL590_060005500.1	LtrL590_06:20,573..22,018(-)	1	4	0	2	2	76	42	2	0	2	34
LTRL590_060005600.1	LtrL590_06:26,254..27,225(-)	3	4	0	1	4	72	31	3	0	1	41
LTRL590_060005700.1	LtrL590_06:28,830..30,236(-)	5	6	2	1	7	73	42	5	0	1	31
LTRL590_060005800.1	LtrL590_06:33,994..34,776(-)	1.5	5	0	2	3	91	31	3	0	2	60
LTRL590_060005900.1	LtrL590_06:44,546..46,366(-)	0.4	7	0	5	2	53	7	2	0	5	46
LTRL590_060006000.1	LtrL590_06:50,762..51,325(-)	#DIV/0!	1	0	0	1	72	45	1	0	0	27
LTRL590_060006100.1	LtrL590_06:52,277..52,837(-)	#DIV/0!	0	0	0	0	72	44	0	0	0	28
LTRL590_060006200.1	LtrL590_06:54,347..55,090(-)	#DIV/0!	0	0	0	0	58	32	0	0	0	26
LTRL590_060006300.1	LtrL590_06:55,921..56,250(-)	#DIV/0!	1	0	0	1	51	24	1	0	0	27
LTRL590_060006400.1	LtrL590_06:56,874..58,238(-)	0.5	3	0	2	1	52	30	1	0	2	22
LTRL590_060006500.1	LtrL590_06:59,657..60,082(-)	0	2	0	2	0	45	24	0	0	2	21
LTRL590_060006600.1	LtrL590_06:60,573..62,762(-)	0.4	7	0	5	2	57	28	2	0	5	29
LTRL590_060006700.1	LtrL590_06:64,159..66,333(-)	1	10	0	5	5	71	18	5	0	5	53
LTRL590_060006800.1	LtrL590_06:67,848..69,335(-)	1.4	12	0	5	8	72	29	7	0	5	43
LTRL590_060006900.1	LtrL590_06:70,295..70,528(-)	#DIV/0!	0	0	0	0	84	49	0	0	0	35
LTRL590_060007000:tRNA	LtrL590_06:70,896..70,980(-)	#DIV/0!	0	0	0	0	89	49	0	0	0	40
LTRL590_060007100.1	LtrL590_06:71,877..73,913(-)	1	10	0	5	6	84	51	5	0	5	33
LTRL590_060007200.1	LtrL590_06:74,794..75,654(-)	0.5	3	0	2	1	66	44	1	0	2	22
LTRL590_060007300.1	LtrL590_06:76,362..77,003(-)	#DIV/0!	0	0	0	0	62	35	0	0	0	27
LTRL590_060007400.1	LtrL590_06:78,090..81,062(-)	1	12	0	6	6	61	32	6	0	6	29
LTRL590_060007500.1	LtrL590_06:82,524..83,360(-)	1	2	0	1	1	45	27	1	0	1	18
LTRL590_060007600.1	LtrL590_06:85,183..89,730(-)	0.571429	11	0	7	5	59	27	4	0	7	32
LTRL590_060007700.1	LtrL590_06:92,105..93,043(-)	0	2	0	2	0	50	29	0	0	2	21
LTRL590_060007800.1	LtrL590_06:93,763..96,330(-)	1.33333	7	0	3	4	67	31	4	0	3	36
LTRL590_060007900.1	LtrL590_06:97,072..97,767(-)	#DIV/0!	2	0	0	3	50	19	2	0	0	31
LTRL590_060008000.1	LtrL590_06:98,485..99,633(-)	2	3	0	1	3	56	20	2	0	1	36
LTRL590_060008100.1	LtrL590_06:101,321..101,830(-)	#DIV/0!	0	0	0	0	65	36	0	0	0	29
LTRL590_060008200.1	LtrL590_06:105,679..107,727(-)	0.75	7	0	4	4	55	31	3	0	4	24
LTRL590_060008300.1	LtrL590_06:108,624..111,692(-)	1.28571	16	0	7	9	37	29	9	0	7	8
LTRL590_060008400.1	LtrL590_06:113,149..116,703(-)	0.5	6	0	4	2	33	24	2	0	4	9
LTRL590_060008500.1	LtrL590_06:117,436..120,153(-)	1	2	0	1	1	34	10	1	0	1	24
LTRL590_060008600.1	LtrL590_06:120,906..122,129(-)	0	1	0	1	0	62	8	0	0	1	54
LTRL590_060008700.1	LtrL590_06:122,714..124,069(-)	0.142857	8	0	7	1	106	9	1	0	7	97
LTRL590_060008800.1	LtrL590_06:130,903..132,042(+)	0.666667	5	0	3	2	142	38	2	0	3	104
LTRL590_060008900.1	LtrL590_06:132,846..134,051(+)	1.33333	7	0	3	4	116	32	4	0	3	84
LTRL590_060009000.1	LtrL590_06:135,010..137,739(+)	0.571429	11	0	7	4	76	30	4	0	7	46
LTRL590_060009100.1	LtrL590_06:137,976..138,203(+)	1.5	5	1	2	3	55	26	3	0	2	29
LTRL590_060009200.1	LtrL590_06:138,220..138,522(+)	#DIV/0!	3	0	0	3	56	23	3	0	0	33
LTRL590_060009300.1	LtrL590_06:143,239..143,808(+)	1	2	0	1	1	62	36	1	0	1	26
LTRL590_060009400.1	LtrL590_06:147,507..149,225(+)	1.75	11	0	4	7	69	36	7	0	4	33
LTRL590_060009500.1	LtrL590_06:150,825..152,900(+)	1	2	0	1	1	80	31	1	0	1	49
LTRL590_060009600.1	LtrL590_06:154,149..157,136(+)	1.14286	15	0	7	9	63	28	8	0	7	35
LTRL590_060009700.1	LtrL590_06:159,126..160,502(+)	3	4	0	1	3	51	25	3	0	1	26
LTRL590_060009800.1	LtrL590_06:162,963..166,799(+)	1.5	10	0	4	6	45	16	6	0	4	29
LTRL590_060009900.1	LtrL590_06:168,083..171,562(+)	1.25	9	0	4	7	39	24	5	0	4	15
LTRL590_060010000.1	LtrL590_06:172,580..173,557(+)	0	2	0	2	0	55	32	0	0	2	23
LTRL590_060010100.1	LtrL590_06:174,367..176,172(+)	0	4	0	4	0	54	32	0	0	4	22
LTRL590_060010200.1	LtrL590_06:177,451..179,085(+)	0.6	8	0	5	3	66	39	3	0	5	27
LTRL590_060010300.1	LtrL590_06:179,828..181,804(+)	1.2	11	0	5	6	61	31	6	0	5	30
LTRL590_060010400.1	LtrL590_06:184,296..189,992(+)	2.5	14	0	4	11	64	26	10	0	4	38
LTRL590_060010500.1	LtrL590_06:190,690..191,586(+)	1.5	5	0	2	4	45	30	3	0	2	15
LTRL590_060010600.1	LtrL590_06:193,043..195,664(+)	1.2	11	0	5	6	38	16	6	0	5	22
LTRL590_060010700.1	LtrL590_06:196,586..201,784(+)	1.25	9	0	4	6	65	35	5	0	4	30
LTRL590_060010800.1	LtrL590_06:202,710..203,519(+)	0	2	0	2	0	46	31	0	0	2	15
LTRL590_060010900.1	LtrL590_06:204,872..205,309(+)	#DIV/0!	1	0	0	1	50	23	1	0	0	27
LTRL590_060011000.1	LtrL590_06:206,968..211,473(+)	0.916667	23	0	12	11	59	24	11	0	12	35
LTRL590_060011100.1	LtrL590_06:212,123..216,475(+)	2.75	15	0	4	13	58	29	11	0	4	29
LTRL590_060011200.1	LtrL590_06:217,466..218,626(+)	0.333333	4	0	3	1	46	27	1	0	3	19
LTRL590_060011300.1	LtrL590_06:220,460..223,492(+)	0.5	9	0	6	3	69	39	3	0	6	30
LTRL590_060011400.1	LtrL590_06:225,187..231,195(+)	2.07692	40	0	13	29	64	38	27	0	13	26
LTRL590_060011500.1	LtrL590_06:233,325..242,765(+)	0.846154	48	0	26	22	73	37	22	0	26	36
LTRL590_060011600.1	LtrL590_06:244,462..247,470(+)	0.6	8	0	5	3	95	55	3	0	5	40
LTRL590_060011700.1	LtrL590_06:249,742..251,784(+)	2.125	25	0	8	18	64	33	17	0	8	31
LTRL590_060011800.1	LtrL590_06:254,360..258,361(+)	3.25	17	0	4	13	84	36	13	0	4	48
LTRL590_060011900.1	LtrL590_06:259,771..260,502(+)	#DIV/0!	1	0	0	1	55	31	1	0	0	24
LTRL590_060012000.1	LtrL590_06:261,235..262,431(+)	1	6	0	3	4	49	27	3	0	3	22
LTRL590_060012100.1	LtrL590_06:263,681..271,447(+)	0.789474	34	0	19	17	63	28	15	0	19	35
LTRL590_060012200.1	LtrL590_06:272,521..274,692(+)	#DIV/0!	2	0	0	3	70	37	2	0	0	33
LTRL590_060012300.1	LtrL590_06:280,491..281,333(+)	5	6	0	1	6	74	37	5	0	1	37
LTRL590_060012400.1	LtrL590_06:281,658..282,023(+)	#DIV/0!	0	0	0	0	73	34	0	0	0	39
LTRL590_060012500.1	LtrL590_06:283,483..288,858(+)	1.07692	27	0	13	17	77	37	14	0	13	40
LTRL590_060012600.1	LtrL590_06:290,150..291,166(+)	1	2	0	1	1	58	31	1	0	1	27
LTRL590_060012700.1	LtrL590_06:293,378..296,170(+)	1.2	11	0	5	6	67	30	6	0	5	37
LTRL590_060012800.1	LtrL590_06:297,030..298,991(+)	1.66667	8	0	3	5	59	28	5	0	3	31
LTRL590_060012900.1	LtrL590_06:299,384..299,809(+)	0	1	1	1	0	48	22	0	0	1	26
LTRL590_060013000.1	LtrL590_06:300,125..303,664(+)	0.5	15	0	10	5	63	35	5	0	10	28
LTRL590_060013100.1	LtrL590_06:307,851..313,847(+)	0.833333	33	0	18	18	67	32	15	0	18	35
LTRL590_060013200.1	LtrL590_06:319,937..328,690(+)	1.82609	65	4	23	44	57	34	42	0	23	23
LTRL590_060013300.1	LtrL590_06:331,333..334,458(+)	0.833333	11	0	6	5	71	41	5	0	6	30
LTRL590_060013400.1	LtrL590_06:335,538..340,301(+)	1.07692	27	0	13	14	61	27	14	0	13	34
LTRL590_060013500.1	LtrL590_06:342,183..352,964(+)	1.17857	61	0	28	35	59	30	33	0	28	29
LTRL590_060013600.1	LtrL590_06:353,400..354,977(+)	1	6	1	3	4	58	25	3	0	3	33
LTRL590_060013700.1	LtrL590_06:357,303..361,583(+)	1.5	20	0	8	13	70	42	12	0	8	28
LTRL590_060013800.1	LtrL590_06:363,049..363,747(+)	1	2	0	1	1	61	37	1	0	1	24
LTRL590_060013900.1	LtrL590_06:365,925..376,016(+)	2.22222	58	0	18	41	81	35	40	0	18	46
LTRL590_060014000.1	LtrL590_06:376,286..377,848(+)	1.5	5	0	2	3	81	37	3	0	2	44
LTRL590_060014100.1	LtrL590_06:379,233..379,754(+)	1	4	0	2	2	74	49	2	0	2	25
LTRL590_060014200.1	LtrL590_06:381,339..382,589(+)	1	2	0	1	1	88	52	1	0	1	36
LTRL590_060014300.1	LtrL590_06:384,372..386,711(+)	0.875	15	0	8	7	92	44	7	0	8	48
LTRL590_060014400.1	LtrL590_06:387,828..393,404(+)	1.75	33	0	12	21	86	37	21	0	12	49
LTRL590_060014500.1	LtrL590_06:394,269..394,934(+)	0	1	0	1	0	67	42	0	0	1	25
LTRL590_060014600.1	LtrL590_06:395,630..396,979(+)	0.166667	7	0	6	2	57	31	1	0	6	26
LTRL590_060014700.1	LtrL590_06:399,020..401,212(+)	0	1	0	1	0	83	40	0	0	1	43
LTRL590_060014800.1	LtrL590_06:402,806..404,716(+)	1	10	0	5	5	64	33	5	0	5	31
LTRL590_060014900.1	LtrL590_06:405,826..407,838(+)	2.66667	11	0	3	8	65	29	8	0	3	36
LTRL590_060015000.1	LtrL590_06:409,409..410,080(+)	#DIV/0!	0	0	0	0	65	30	0	0	0	35
LTRL590_060015100.1	LtrL590_06:411,345..416,321(+)	1.33333	21	0	9	12	64	36	12	0	9	28
LTRL590_060015200.1	LtrL590_06:417,435..420,527(+)	0.428571	10	0	7	3	61	30	3	0	7	31
LTRL590_060015300.1	LtrL590_06:422,918..426,565(+)	0.625	13	0	8	5	66	37	5	0	8	29
LTRL590_060015400.1	LtrL590_06:427,530..427,997(+)	#DIV/0!	1	0	0	1	62	35	1	0	0	27
LTRL590_060015500.1	LtrL590_06:428,679..430,184(+)	0	4	0	4	0	79	50	0	0	4	29
LTRL590_060015600.1	LtrL590_06:431,099..433,417(+)	0.5	12	0	8	6	76	42	4	0	8	34
LTRL590_060015700.1	LtrL590_06:434,115..434,807(+)	0	2	0	2	0	87	41	0	0	2	46
LTRL590_060015800.1	LtrL590_06:436,094..438,751(+)	1.42857	17	0	7	11	78	30	10	0	7	48
LTRL590_060015900.1	LtrL590_06:439,187..441,373(+)	1.25	9	0	4	5	73	33	5	0	4	40
LTRL590_060016000.1	LtrL590_06:442,390..442,791(+)	#DIV/0!	3	0	0	3	73	37	3	0	0	36
LTRL590_060016100.1	LtrL590_06:444,944..445,978(+)	0.5	3	0	2	1	71	39	1	0	2	32
LTRL590_060016200.1	LtrL590_06:447,383..448,228(+)	1	6	0	3	3	57	20	3	0	3	37
LTRL590_060016300.1	LtrL590_06:448,456..448,887(+)	#DIV/0!	0	0	0	0	55	21	0	0	0	34
LTRL590_060016400.1	LtrL590_06:449,965..450,639(+)	0.5	3	0	2	1	50	17	1	0	2	33
LTRL590_060016500.1	LtrL590_06:452,132..453,919(+)	0.333333	4	0	3	1	42	19	1	0	3	23
LTRL590_060016600.1	LtrL590_06:455,063..455,971(+)	#DIV/0!	1	0	0	1	46	27	1	0	0	19
LTRL590_060016700.1	LtrL590_06:458,275..461,541(+)	0.470588	25	0	17	8	45	26	8	0	17	19
LTRL590_060016800.1	LtrL590_06:464,083..464,907(+)	0	4	0	4	0	65	27	0	0	4	38
LTRL590_060016900.1	LtrL590_06:465,767..466,756(+)	#DIV/0!	3	0	0	3	55	20	3	0	0	35
LTRL590_060017000.1	LtrL590_06:467,182..469,431(+)	0.833333	11	0	6	5	45	16	5	0	6	29
LTRL590_060017100.1	LtrL590_06:469,878..471,443(+)	0.333333	4	0	3	1	46	19	1	0	3	27
LTRL590_060017200.1	LtrL590_06:471,994..475,287(+)	0.5	12	2	8	4	55	37	4	0	8	18
LTRL590_060017300.1	LtrL590_06:475,940..476,347(+)	0	1	0	1	0	60	41	0	0	1	19
LTRL590_060017400.1	LtrL590_06:477,526..478,893(+)	0.666667	5	0	3	2	88	56	2	0	3	32
LTRL590_060017500.1	LtrL590_06:479,861..480,319(+)	0	1	0	1	1	90	55	0	0	1	35
LTRL590_060017600.1	LtrL590_06:480,951..481,292(+)	#DIV/0!	0	0	0	0	95	55	0	0	0	40
LTRL590_060017700.1	LtrL590_06:483,563..484,747(+)	0	2	0	2	0	82	26	0	0	2	56
LTRL590_060017800.1	LtrL590_06:485,322..487,088(+)	0.75	7	0	4	3	81	26	3	0	4	55
LTRL590_060017900.1	LtrL590_06:488,841..491,213(+)	0.833333	11	0	6	6	48	25	5	0	6	23
LTRL590_060018000.1	LtrL590_06:492,276..493,157(+)	#DIV/0!	0	0	0	0	50	24	0	0	0	26
LTRL590_060018100.1	LtrL590_06:493,907..495,391(+)	0	2	0	2	0	67	36	0	0	2	31
LTRL590_060018200.1	LtrL590_06:496,561..496,854(+)	0	1	0	1	0	73	46	0	0	1	27
LTRL590_060018300.1	LtrL590_06:497,568..498,284(+)	1	2	0	1	1	64	42	1	0	1	22
LTRL590_060018400.1	LtrL590_06:499,037..499,561(+)	#DIV/0!	0	0	0	0	62	35	0	0	0	27
LTRL590_060018500.1	LtrL590_06:501,025..502,986(-)	0.666667	5	0	3	2	83	45	2	0	3	38
LTRL590_060018600.1	LtrL590_06:504,714..505,619(-)	0	3	0	3	0	80	33	0	0	3	47
LTRL590_060018700.1	LtrL590_06:506,654..507,349(-)	0	1	0	1	0	74	29	0	0	1	45
LTRL590_060018800.1	LtrL590_06:508,541..508,732(-)	0	3	0	3	0	95	46	0	0	3	49
LTRL590_060018900.1	LtrL590_06:509,339..511,267(+)	1.66667	8	0	3	5	89	41	5	0	3	48
LTRL590_070005000.1	LtrL590_07:2,364..4,541(-)	5	6	0	1	5	33	14	5	0	1	19
LTRL590_070005100.1	LtrL590_07:5,787..6,041(+)	#DIV/0!	1	0	0	1	45	28	1	0	0	17
LTRL590_070005200.1	LtrL590_07:11,144..12,043(+)	0	2	0	2	0	54	26	0	0	2	28
LTRL590_070005300.1	LtrL590_07:13,030..13,302(+)	#DIV/0!	1	0	0	1	47	16	1	0	0	31
LTRL590_070005400.1	LtrL590_07:13,761..14,201(+)	#DIV/0!	1	0	0	1	46	12	1	0	0	34
LTRL590_070005500.1	LtrL590_07:14,831..15,778(+)	1.5	5	0	2	3	42	12	3	0	2	30
LTRL590_070005600.1	LtrL590_07:16,376..19,261(+)	0	1	0	1	0	46	19	0	0	1	27
LTRL590_070005700.1	LtrL590_07:20,999..21,775(+)	#DIV/0!	0	0	0	0	27	14	0	0	0	13
LTRL590_070005800.1	LtrL590_07:22,797..23,375(+)	#DIV/0!	0	0	0	0	27	11	0	0	0	16
LTRL590_070005900.1	LtrL590_07:24,359..26,230(+)	#DIV/0!	3	0	0	3	22	6	3	0	0	16
LTRL590_070006000.1	LtrL590_07:27,782..31,540(+)	0	2	0	2	0	16	6	0	0	2	10
LTRL590_070006100.1	LtrL590_07:33,641..36,739(+)	1	2	0	1	1	15	10	1	0	1	5
LTRL590_070006200.1	LtrL590_07:38,055..38,537(+)	#DIV/0!	1	0	0	1	15	8	1	0	0	7
LTRL590_070006300.1	LtrL590_07:39,488..40,834(+)	#DIV/0!	0	0	0	0	19	10	0	0	0	9
LTRL590_070006400.1	LtrL590_07:42,293..48,976(+)	0.846154	24	0	13	11	25	16	11	0	13	9
LTRL590_070006500.1	LtrL590_07:49,742..51,553(+)	3	4	0	1	3	38	13	3	0	1	25
LTRL590_070006600.1	LtrL590_07:54,047..55,900(+)	3	4	0	1	3	36	19	3	0	1	17
LTRL590_070006700.1	LtrL590_07:56,566..56,835(+)	#DIV/0!	0	0	0	0	35	22	0	0	0	13
LTRL590_070006800.1	LtrL590_07:60,376..62,916(-)	0.333333	4	0	3	1	42	19	1	0	3	23
LTRL590_070006900.1	LtrL590_07:66,486..66,758(-)	#DIV/0!	1	1	0	1	23	19	1	0	0	4
LTRL590_070007000.1	LtrL590_07:66,763..67,032(-)	#DIV/0!	0	0	0	0	27	21	0	0	0	6
LTRL590_070007100.1	LtrL590_07:67,302..67,628(-)	#DIV/0!	0	0	0	0	29	21	0	0	0	8
LTRL590_070007200.1	LtrL590_07:68,176..71,370(-)	#DIV/0!	1	0	0	1	36	24	1	0	0	12
LTRL590_070007300.1	LtrL590_07:72,149..78,508(-)	1	14	0	7	7	25	8	7	0	7	17
LTRL590_070007400.1	LtrL590_07:80,700..81,881(-)	0	1	0	1	0	38	17	0	0	1	21
LTRL590_070007500.1	LtrL590_07:83,089..85,356(-)	0.333333	4	0	3	1	43	19	1	0	3	24
LTRL590_070007600.1	LtrL590_07:85,943..86,704(-)	#DIV/0!	0	0	0	0	43	22	0	0	0	21
LTRL590_070007700.1	LtrL590_07:87,345..87,623(-)	#DIV/0!	0	0	0	0	44	20	0	0	0	24
LTRL590_070007800.1	LtrL590_07:87,633..89,540(-)	0	2	0	2	0	42	19	0	0	2	23
LTRL590_070007900.1	LtrL590_07:90,227..90,604(-)	0.666667	5	0	3	2	38	22	2	0	3	16
LTRL590_070008000.1	LtrL590_07:91,450..93,273(-)	0.333333	4	0	3	1	29	20	1	0	3	9
LTRL590_070008100.1	LtrL590_07:94,698..100,355(-)	0.428571	10	0	7	3	29	21	3	0	7	8
LTRL590_070008200.1	LtrL590_07:103,122..104,222(-)	0	1	0	1	0	16	6	0	0	1	10
LTRL590_070008300.1	LtrL590_07:110,541..111,734(-)	#DIV/0!	0	0	0	0	12	7	0	0	0	5
LTRL590_070008400.1	LtrL590_07:112,316..131,125(-)	0.933333	29	0	15	15	36	5	14	0	15	31
LTRL590_070008500.1	LtrL590_07:134,525..135,289(-)	0	1	0	1	0	50	34	0	0	1	16
LTRL590_070008600.1	LtrL590_07:136,738..139,332(-)	1	2	1	1	2	50	33	1	0	1	17
LTRL590_070008700.1	LtrL590_07:140,644..143,073(-)	0	3	0	3	0	28	19	0	0	3	9
LTRL590_070008800.1	LtrL590_07:144,589..148,011(-)	3	4	0	1	3	41	17	3	0	1	24
LTRL590_070008900.1	LtrL590_07:148,888..151,464(-)	2	3	0	1	2	36	12	2	0	1	24
LTRL590_070009000.1	LtrL590_07:152,632..154,977(-)	#DIV/0!	1	0	0	1	54	24	1	0	0	30
LTRL590_070009100.1	LtrL590_07:156,307..156,669(-)	1	2	0	1	1	50	24	1	0	1	26
LTRL590_070009200.1	LtrL590_07:160,963..162,471(-)	#DIV/0!	2	0	0	2	39	28	2	0	0	11
LTRL590_070009300.1	LtrL590_07:163,354..165,324(-)	0	4	0	4	0	42	22	0	0	4	20
LTRL590_070009400.1	LtrL590_07:166,519..166,842(-)	#DIV/0!	0	0	0	0	36	11	0	0	0	25
LTRL590_070009500.1	LtrL590_07:171,961..174,735(-)	5	6	0	1	5	37	26	5	0	1	11
LTRL590_070009600.1	LtrL590_07:176,338..187,116(-)	1	16	2	8	8	21	13	8	0	8	8
LTRL590_070009700.1	LtrL590_07:187,993..190,470(-)	0	1	0	1	0	28	14	0	0	1	14
LTRL590_070009800.1	LtrL590_07:190,781..192,494(-)	1.5	5	0	2	3	29	15	3	0	2	14
LTRL590_070009900.1	LtrL590_07:193,469..195,304(-)	#DIV/0!	3	0	0	3	19	11	3	0	0	8
LTRL590_070010000.1	LtrL590_07:199,910..201,448(-)	#DIV/0!	1	0	0	1	21	8	1	0	0	13
LTRL590_070010100.1	LtrL590_07:207,464..207,793(-)	#DIV/0!	0	0	0	0	33	15	0	0	0	18
LTRL590_070010200.1	LtrL590_07:208,830..209,303(-)	#DIV/0!	0	0	0	0	28	14	0	0	0	14
LTRL590_070010300.1	LtrL590_07:210,403..210,876(-)	#DIV/0!	0	0	0	0	35	20	0	0	0	15
LTRL590_070010400.1	LtrL590_07:211,393..211,893(-)	0	1	0	1	0	34	22	0	0	1	12
LTRL590_070010500.1	LtrL590_07:212,744..214,303(-)	#DIV/0!	0	0	0	0	28	18	0	0	0	10
LTRL590_070010600.1	LtrL590_07:214,818..217,241(-)	#DIV/0!	1	0	0	1	48	19	1	0	0	29
LTRL590_070010700.1	LtrL590_07:222,700..223,248(-)	7	8	1	1	7	43	39	7	1	1	4
LTRL590_070010800.1	LtrL590_07:228,101..228,580(+)	#DIV/0!	1	0	0	1	12	6	1	0	0	6
LTRL590_070010900.1	LtrL590_07:229,263..243,416(+)	0.785714	25	0	14	12	15	11	11	0	14	4
LTRL590_070011000.1	LtrL590_07:251,113..251,457(+)	#DIV/0!	0	0	0	0	11	11	0	0	0	0
LTRL590_070011100.1	LtrL590_07:252,680..253,390(+)	#DIV/0!	0	0	0	0	11	10	0	0	0	1
LTRL590_070011200.1	LtrL590_07:254,361..255,557(+)	1	2	0	1	1	19	11	1	0	1	8
LTRL590_070011300.1	LtrL590_07:261,371..262,165(+)	#DIV/0!	1	0	0	1	38	26	1	0	0	12
LTRL590_070011400.1	LtrL590_07:266,590..267,684(+)	#DIV/0!	0	0	0	0	40	13	0	0	0	27
LTRL590_070011500.1	LtrL590_07:270,063..273,035(+)	#DIV/0!	2	0	0	2	43	14	2	0	0	29
LTRL590_070011600.1	LtrL590_07:279,186..284,900(+)	0.666667	10	0	6	4	41	21	4	0	6	20
LTRL590_070011700.1	LtrL590_07:286,262..286,939(+)	#DIV/0!	0	0	0	0	32	21	0	0	0	11
LTRL590_070011800.1	LtrL590_07:288,669..290,063(+)	1	2	0	1	1	34	13	1	0	1	21
LTRL590_070011900.1	LtrL590_07:291,191..295,168(+)	2	3	0	1	4	43	22	2	0	1	21
LTRL590_070012000.1	LtrL590_07:296,347..301,161(+)	1	18	0	9	9	30	19	9	0	9	11
LTRL590_070012100.1	LtrL590_07:302,310..304,037(+)	#DIV/0!	0	0	0	0	47	22	0	0	0	25
LTRL590_070012200.1	LtrL590_07:305,416..306,003(+)	#DIV/0!	2	0	0	2	34	16	2	0	0	18
LTRL590_070012300.1	LtrL590_07:306,826..307,599(+)	#DIV/0!	2	0	0	2	28	5	2	0	0	23
LTRL590_070012400.1	LtrL590_07:313,003..315,621(+)	1.28571	16	2	7	9	20	19	9	0	7	1
LTRL590_070012500.1	LtrL590_07:317,140..318,147(+)	0	1	0	1	0	43	18	0	0	1	25
LTRL590_070012600.1	LtrL590_07:320,123..322,012(+)	1	4	0	2	2	45	27	2	0	2	18
LTRL590_070012700.1	LtrL590_07:323,812..324,174(+)	#DIV/0!	0	0	0	0	41	16	0	0	0	25
LTRL590_070012800.1	LtrL590_07:326,274..327,833(+)	0.5	3	0	2	2	38	11	1	0	2	27
LTRL590_070012900.1	LtrL590_07:329,311..329,817(+)	#DIV/0!	0	0	0	0	26	12	0	0	0	14
LTRL590_070013000.1	LtrL590_07:330,983..331,555(+)	0	1	0	1	0	19	7	0	0	1	12
LTRL590_070013100.1	LtrL590_07:333,508..339,141(+)	2.33333	20	0	6	14	22	12	14	0	6	10
LTRL590_070013200.1	LtrL590_07:341,137..343,878(+)	#DIV/0!	4	0	0	5	26	2	4	0	0	24
LTRL590_070013300.1	LtrL590_07:344,810..345,373(+)	#DIV/0!	0	0	0	0	9	0	0	0	0	9
LTRL590_070013400.1	LtrL590_07:346,777..348,552(+)	#DIV/0!	0	0	0	0	5	0	0	0	0	5
LTRL590_070013700.1	LtrL590_07:356,544..358,319(+)	#DIV/0!	0	0	0	0	1	1	0	0	0	0
LTRL590_070013800.1	LtrL590_07:359,681..363,460(+)	#DIV/0!	1	0	0	1	48	48	1	0	0	0
LTRL590_070013900.1	LtrL590_07:364,529..366,922(+)	0.5	6	0	4	2	52	34	2	0	4	18
LTRL590_070014000.1	LtrL590_07:368,203..368,439(+)	3.5	9	2	2	7	49	11	7	0	2	38
LTRL590_070014100.1	LtrL590_07:370,466..381,916(+)	0.428571	10	0	7	3	69	32	3	0	7	37
LTRL590_070014200.1	LtrL590_07:382,809..383,261(+)	#DIV/0!	0	0	0	0	42	35	0	0	0	7
LTRL590_070014300.1	LtrL590_07:384,641..384,946(+)	#DIV/0!	1	0	0	1	43	30	1	0	0	13
LTRL590_070014400.1	LtrL590_07:387,006..388,319(+)	0	3	0	3	0	44	10	0	0	3	34
LTRL590_070014500.1	LtrL590_07:389,514..393,437(+)	3.5	9	0	2	7	41	13	7	0	2	28
LTRL590_070014600.1	LtrL590_07:396,365..398,083(+)	#DIV/0!	1	0	0	1	39	24	1	0	0	15
LTRL590_070014700.1	LtrL590_07:401,086..402,768(+)	2	3	0	1	2	40	19	2	0	1	21
LTRL590_070014800.1	LtrL590_07:403,546..404,517(+)	0	1	0	1	0	44	14	0	0	1	30
LTRL590_070014900.1	LtrL590_07:406,034..408,052(+)	0.5	3	0	2	1	36	16	1	0	2	20
LTRL590_070015000:tRNA	LtrL590_07:410,476..410,547(-)	#DIV/0!	0	0	0	0	30	17	0	0	0	13
LTRL590_070015100.1	LtrL590_07:415,322..417,115(+)	0	3	0	3	0	39	26	0	0	3	13
LTRL590_070015200.1	LtrL590_07:418,614..418,919(+)	#DIV/0!	0	0	0	0	35	23	0	0	0	12
LTRL590_070015300.1	LtrL590_07:422,460..429,692(+)	1	8	0	4	4	49	23	4	0	4	26
LTRL590_070015400.1	LtrL590_07:438,134..439,095(+)	2	3	0	1	2	7	3	2	0	1	4
LTRL590_070015500.1	LtrL590_07:444,168..445,178(+)	1.5	5	0	2	3	16	13	3	0	2	3
LTRL590_070015600.1	LtrL590_07:445,870..448,689(+)	1.2	11	0	5	6	34	26	6	0	5	8
LTRL590_070015700.1	LtrL590_07:451,034..451,762(+)	0	1	0	1	0	40	20	0	0	1	20
LTRL590_070015800.1	LtrL590_07:456,218..456,766(+)	#DIV/0!	0	0	0	0	38	17	0	0	0	21
LTRL590_070015900.1	LtrL590_07:459,503..464,626(+)	1.28571	16	0	7	9	33	22	9	0	7	11
LTRL590_070016000.1	LtrL590_07:471,368..471,577(-)	#DIV/0!	0	0	0	0	23	11	0	0	0	12
LTRL590_070016100.1	LtrL590_07:480,710..480,976(-)	#DIV/0!	0	0	0	0	24	1	0	0	0	23
LTRL590_070016200.1	LtrL590_07:483,485..484,615(+)	0	3	0	3	0	23	12	0	0	3	11
LTRL590_070016300.1	LtrL590_07:493,056..493,451(+)	#DIV/0!	0	0	0	0	8	2	0	0	0	6
LTRL590_070016400.1	LtrL590_07:501,019..505,086(+)	0.714286	12	0	7	5	10	6	5	0	7	4
LTRL590_070016500.1	LtrL590_07:513,894..515,783(+)	3.2	21	0	5	18	46	38	16	0	5	8
LTRL590_070016600.1	LtrL590_07:519,346..520,236(+)	0.5	3	0	2	1	82	31	1	0	2	51
LTRL590_070016700.1	LtrL590_07:524,013..529,544(+)	1.66667	8	0	3	5	41	7	5	0	3	34
LTRL590_070016800.1	LtrL590_07:530,154..531,167(+)	#DIV/0!	4	0	0	4	11	4	4	0	0	7
LTRL590_070016900.1	LtrL590_07:532,559..540,280(+)	2	6	0	2	4	35	28	4	0	2	7
LTRL590_070017000.1	LtrL590_07:541,028..542,032(+)	#DIV/0!	0	0	0	0	33	26	0	0	0	7
LTRL590_070017100.1	LtrL590_07:544,262..551,611(+)	1.4	12	0	5	7	54	30	7	0	5	24
LTRL590_070017200.1	LtrL590_07:554,277..561,563(+)	1.33333	14	0	6	8	41	12	8	0	6	29
LTRL590_070017300.1	LtrL590_07:563,097..566,558(+)	#DIV/0!	3	0	0	3	31	16	3	0	0	15
LTRL590_070017400.1	LtrL590_07:568,225..570,864(+)	#DIV/0!	0	0	0	0	46	36	0	0	0	10
LTRL590_070017500.1	LtrL590_07:571,804..572,166(+)	#DIV/0!	0	0	0	0	51	33	0	0	0	18
LTRL590_070017600.1	LtrL590_07:573,487..574,512(+)	0	1	0	1	3	55	35	0	0	1	20
LTRL590_070017700.1	LtrL590_07:577,294..578,307(+)	0.5	6	1	4	2	54	20	2	0	4	34
LTRL590_070017800.1	LtrL590_07:579,877..580,365(+)	#DIV/0!	0	0	0	0	55	19	0	0	0	36
LTRL590_070017900.1	LtrL590_07:581,406..585,434(+)	1.4	12	0	5	7	46	17	7	0	5	29
LTRL590_070018000.1	LtrL590_07:586,451..586,798(+)	#DIV/0!	0	0	0	0	38	25	0	0	0	13
LTRL590_070018100.1	LtrL590_07:588,736..589,860(+)	#DIV/0!	1	0	0	1	38	19	1	0	0	19
LTRL590_070018200.1	LtrL590_07:590,267..590,899(+)	#DIV/0!	0	0	0	0	35	18	0	0	0	17
LTRL590_070018300.1	LtrL590_07:591,783..593,117(+)	#DIV/0!	1	0	0	1	36	11	1	0	0	25
LTRL590_070018400.1	LtrL590_07:594,158..597,892(+)	0.5	3	0	2	1	35	15	1	0	2	20
LTRL590_070018500.1	LtrL590_07:599,740..600,078(+)	#DIV/0!	0	0	0	0	26	14	0	0	0	12
LTRL590_070018600.1	LtrL590_07:601,065..602,609(+)	1.5	5	0	2	3	25	13	3	0	2	12
LTRL590_070018700.1	LtrL590_07:603,216..604,493(+)	#DIV/0!	0	0	0	0	29	13	0	0	0	16
LTRL590_070018800.1	LtrL590_07:606,019..608,538(+)	0	1	0	1	0	21	4	0	0	1	17
LTRL590_070018900.1	LtrL590_07:610,010..611,263(+)	#DIV/0!	0	0	0	0	16	9	0	0	0	7
LTRL590_070019000.1	LtrL590_07:612,797..613,717(+)	#DIV/0!	1	0	0	1	20	17	1	0	0	3
LTRL590_070019100.1	LtrL590_07:614,367..614,678(+)	#DIV/0!	2	0	0	2	29	26	2	0	0	3
LTRL590_070019200.1	LtrL590_07:615,227..615,547(+)	#DIV/0!	0	0	0	0	31	25	0	0	0	6
LTRL590_070019300.1	LtrL590_07:616,904..617,992(+)	1	4	0	2	2	31	18	2	0	2	13
LTRL590_070019400.1	LtrL590_07:619,687..620,724(+)	#DIV/0!	1	0	0	1	35	9	1	0	0	26
LTRL590_070019500.1	LtrL590_07:622,826..624,556(+)	#DIV/0!	1	0	0	1	35	17	1	0	0	18
LTRL590_070019600.1	LtrL590_07:625,420..625,950(+)	#DIV/0!	0	0	0	0	26	16	0	0	0	10
LTRL590_070019700.1	LtrL590_07:628,144..635,772(+)	1.8	14	0	5	9	39	24	9	0	5	15
LTRL590_070019800.1	LtrL590_07:636,619..638,094(+)	1	2	0	1	1	40	30	1	0	1	10
LTRL590_070019900.1	LtrL590_07:645,092..645,592(+)	#DIV/0!	2	0	0	2	38	24	2	0	0	14
LTRL590_080005000.1	LtrL590_08:3,305..6,901(+)	0.35	27	0	20	7	162	88	7	0	20	74
LTRL590_080005100.1	LtrL590_08:7,908..8,729(+)	0.75	14	0	8	6	147	81	6	0	8	66
LTRL590_080005200.1	LtrL590_08:9,766..10,413(+)	0	2	0	2	0	160	91	0	0	2	69
LTRL590_080005300.1	LtrL590_08:12,182..12,871(+)	0	3	0	3	0	163	75	0	0	3	88
LTRL590_080005400.1	LtrL590_08:13,949..14,176(+)	0	1	0	1	0	146	63	0	0	1	83
LTRL590_080005500.1	LtrL590_08:15,730..16,287(+)	1	2	0	1	1	148	56	1	0	1	92
LTRL590_080005600.1	LtrL590_08:17,003..18,892(+)	1.14286	15	0	7	8	130	55	8	0	7	75
LTRL590_080005700.1	LtrL590_08:19,783..22,383(+)	0.636364	18	0	11	7	104	44	7	0	11	60
LTRL590_080005800.1	LtrL590_08:22,977..23,183(+)	#DIV/0!	3	0	0	3	99	42	3	0	0	57
LTRL590_080005900.1	LtrL590_08:23,888..27,286(+)	0.615385	21	0	13	9	105	50	8	0	13	55
LTRL590_080006000.1	LtrL590_08:28,986..30,650(+)	1.16667	13	0	6	7	91	48	7	0	6	43
LTRL590_080006100.1	LtrL590_08:31,140..33,410(+)	0.5625	25	0	16	9	107	64	9	0	16	43
LTRL590_080006200.1	LtrL590_08:35,141..35,953(+)	0	3	0	3	0	114	66	0	0	3	48
LTRL590_080006300.1	LtrL590_08:37,374..40,829(+)	0.714286	36	0	21	15	145	80	15	0	21	65
LTRL590_080006400.1	LtrL590_08:43,769..44,038(+)	1	6	1	3	3	125	62	3	1	3	63
LTRL590_080006500.1	LtrL590_08:46,266..50,048(+)	0.882353	32	0	17	15	123	41	15	0	17	82
LTRL590_080006600.1	LtrL590_08:51,112..52,671(+)	1.33333	7	0	3	4	68	18	4	0	3	50
LTRL590_080006700.1	LtrL590_08:53,938..54,639(+)	1	2	0	1	1	57	9	1	0	1	48
LTRL590_080006800.1	LtrL590_08:56,724..57,425(+)	#DIV/0!	0	0	0	0	74	53	0	0	0	21
LTRL590_080006900.1	LtrL590_08:63,939..65,888(+)	0.272727	14	0	11	3	147	74	3	0	11	73
LTRL590_080007000.1	LtrL590_08:71,686..72,570(+)	0	2	0	2	0	141	64	0	0	2	77
LTRL590_080007100.1	LtrL590_08:73,697..76,471(+)	1.38462	31	0	13	18	130	69	18	0	13	61
LTRL590_080007200.1	LtrL590_08:78,072..80,033(+)	0.636364	18	0	11	8	139	76	7	0	11	63
LTRL590_080007300.1	LtrL590_08:81,866..83,371(+)	2.4	17	0	5	12	115	46	12	0	5	69
LTRL590_080007400.1	LtrL590_08:83,932..87,201(+)	1.66667	24	0	9	16	126	51	15	0	9	75
LTRL590_080007500.1	LtrL590_08:88,039..89,607(+)	0.166667	7	0	6	1	115	70	1	0	6	45
LTRL590_080007600.1	LtrL590_08:90,930..91,718(+)	0	5	0	5	0	112	65	0	0	5	47
LTRL590_080007700.1	LtrL590_08:92,700..93,041(+)	0	3	0	3	0	123	64	0	0	3	59
LTRL590_080007800.1	LtrL590_08:94,004..96,034(+)	2.33333	20	0	6	14	141	74	14	0	6	67
LTRL590_080007900.1	LtrL590_08:97,393..99,978(+)	1.91667	35	0	12	23	134	65	23	0	12	69
LTRL590_080008000.1	LtrL590_08:103,169..104,449(+)	0.75	7	0	4	3	155	78	3	0	4	77
LTRL590_080008100.1	LtrL590_08:105,326..106,018(+)	1.75	11	0	4	7	140	72	7	0	4	68
LTRL590_080008200.1	LtrL590_08:107,918..108,676(+)	2	6	0	2	4	142	71	4	0	2	71
LTRL590_080008300.1	LtrL590_08:109,912..110,559(+)	#DIV/0!	1	0	0	1	141	58	1	0	0	83
LTRL590_080008400.1	LtrL590_08:111,564..112,241(+)	0.666667	5	0	3	2	115	45	2	0	3	70
LTRL590_080008500.1	LtrL590_08:113,402..113,689(+)	#DIV/0!	1	0	0	1	115	43	1	0	0	72
LTRL590_080008600.1	LtrL590_08:114,413..123,085(+)	1.56667	77	0	30	48	112	49	47	0	30	63
LTRL590_080008700.1	LtrL590_08:123,252..129,500(+)	1.53571	71	0	28	43	142	91	43	0	28	51
LTRL590_080008800.1	LtrL590_08:130,388..135,280(+)	1.5	90	0	36	54	140	79	54	0	36	61
LTRL590_080008900.1	LtrL590_08:135,949..136,140(+)	4	5	0	1	4	168	79	4	0	1	89
LTRL590_080009000.1	LtrL590_08:138,091..139,833(+)	1.85714	20	0	7	16	191	95	13	0	7	96
LTRL590_080009100.1	LtrL590_08:141,299..141,961(+)	0.2	6	0	5	1	180	99	1	0	5	81
LTRL590_080009200.1	LtrL590_08:143,086..148,929(+)	2.42857	96	0	28	69	140	59	68	0	28	81
LTRL590_080009300.1	LtrL590_08:150,109..156,315(+)	3.0625	65	0	16	49	142	62	49	0	16	80
LTRL590_080009400.1	LtrL590_08:157,298..160,864(+)	1.26667	34	0	15	19	114	52	19	0	15	62
LTRL590_080009500.1	LtrL590_08:162,274..166,494(+)	0.166667	21	0	18	5	134	70	3	0	18	64
LTRL590_080009600.1	LtrL590_08:169,168..175,116(+)	0.904762	40	0	21	20	111	43	19	0	21	68
LTRL590_080009700.1	LtrL590_08:175,673..178,450(+)	0.727273	19	0	11	8	91	53	8	0	11	38
LTRL590_080009800.1	LtrL590_08:179,905..187,251(+)	0.810811	67	0	37	31	129	86	30	0	37	43
LTRL590_080009900.1	LtrL590_08:188,662..189,552(+)	0.4	7	0	5	2	149	101	2	0	5	48
LTRL590_080010000.1	LtrL590_08:192,576..192,929(+)	#DIV/0!	0	0	0	0	160	69	0	0	0	91
LTRL590_080010100.1	LtrL590_08:193,883..194,104(+)	2	6	1	2	4	148	58	4	0	2	90
LTRL590_080010200.1	LtrL590_08:195,561..196,409(+)	0	2	0	2	0	172	76	0	0	2	96
LTRL590_080010300.1	LtrL590_08:197,370..198,893(+)	3	12	0	3	9	140	75	9	0	3	65
LTRL590_080010400.1	LtrL590_08:199,718..200,758(+)	1.83333	17	0	6	12	135	69	11	0	6	66
LTRL590_080010500.1	LtrL590_08:201,502..204,024(+)	0.5	21	0	14	7	147	71	7	0	14	76
LTRL590_080010600.1	LtrL590_08:206,342..213,325(+)	1.31034	67	0	29	39	141	72	38	0	29	69
LTRL590_080010700.1	LtrL590_08:214,001..219,790(+)	1.51852	68	0	27	43	129	71	41	0	27	58
LTRL590_080010800.1	LtrL590_08:220,409..221,467(+)	0.2	6	0	5	1	132	70	1	0	5	62
LTRL590_080010900.1	LtrL590_08:224,007..225,473(+)	1	10	0	5	5	138	70	5	0	5	68
LTRL590_080011000.1	LtrL590_08:227,342..228,379(+)	1	6	0	3	3	121	56	3	0	3	65
LTRL590_080011100.1	LtrL590_08:230,287..231,117(+)	0	5	0	5	0	138	69	0	0	5	69
LTRL590_080011200.1	LtrL590_08:232,265..232,891(+)	#DIV/0!	1	0	0	1	141	82	1	0	0	59
LTRL590_080011300.1	LtrL590_08:235,592..236,308(+)	2	6	0	2	4	144	76	4	0	2	68
LTRL590_080011400.1	LtrL590_08:238,509..240,062(+)	1.71429	19	2	7	12	163	79	12	1	7	84
LTRL590_080011500.1	LtrL590_08:240,636..240,932(+)	1	4	0	2	2	144	79	2	0	2	65
LTRL590_080011600.1	LtrL590_08:245,764..246,195(+)	5	6	0	1	5	173	93	5	0	1	80
LTRL590_080011700.1	LtrL590_08:253,399..262,095(+)	1.17857	61	0	28	39	164	70	33	0	28	94
LTRL590_080011800.1	LtrL590_08:265,713..272,387(+)	1.45	49	0	20	30	124	58	29	0	20	66
LTRL590_080011900.1	LtrL590_08:274,204..275,106(+)	3	12	0	3	9	118	72	9	0	3	46
LTRL590_080012000.1	LtrL590_08:284,242..285,087(+)	1.5	5	0	2	3	67	28	3	0	2	39
LTRL590_080012100.1	LtrL590_08:287,343..291,347(+)	0.818182	20	0	11	9	131	90	9	0	11	41
LTRL590_080012200.1	LtrL590_08:294,866..295,846(+)	1.2	11	0	5	6	114	43	6	0	5	71
LTRL590_080012300.1	LtrL590_08:297,864..299,678(+)	0.8	9	0	5	4	137	62	4	0	5	75
LTRL590_080012400.1	LtrL590_08:300,067..300,942(+)	1	4	0	2	2	117	67	2	0	2	50
LTRL590_080012500.1	LtrL590_08:301,940..302,527(+)	4.33333	16	0	3	13	99	58	13	0	3	41
LTRL590_080012600.1	LtrL590_08:303,984..304,856(+)	5	6	0	1	5	120	58	5	0	1	62
LTRL590_080012700.1	LtrL590_08:308,315..308,509(-)	0.5	3	0	2	1	99	62	1	0	2	37
LTRL590_080012800.1	LtrL590_08:308,532..309,791(-)	1	8	0	4	4	104	63	4	0	4	41
LTRL590_080012900.1	LtrL590_08:311,602..313,128(-)	1.66667	8	0	3	5	123	60	5	0	3	63
LTRL590_080013000.1	LtrL590_08:314,873..316,003(-)	0	8	0	8	0	96	40	0	0	8	56
LTRL590_080013100.1	LtrL590_08:317,527..322,008(-)	2.54545	39	0	11	29	87	56	28	0	11	31
LTRL590_080013200.1	LtrL590_08:324,112..330,459(-)	1.30769	30	0	13	17	94	47	17	0	13	47
LTRL590_080013300.1	LtrL590_08:331,852..332,466(-)	1	4	1	2	2	80	29	2	0	2	51
LTRL590_080013400.1	LtrL590_08:333,485..333,703(-)	0.5	3	0	2	1	76	36	1	0	2	40
LTRL590_080013500.1	LtrL590_08:333,732..333,920(-)	0	2	0	2	0	75	37	0	0	2	38
LTRL590_080013600.1	LtrL590_08:337,094..340,549(-)	2.66667	11	0	3	8	105	54	8	0	3	51
LTRL590_080013700.1	LtrL590_08:341,476..342,279(-)	0.5	6	0	4	2	73	24	2	0	4	49
LTRL590_080013800.1	LtrL590_08:343,085..343,525(-)	0	4	0	4	0	78	36	0	0	4	42
LTRL590_080013900.1	LtrL590_08:344,967..346,664(-)	1.66667	8	0	3	5	94	52	5	0	3	42
LTRL590_080014000.1	LtrL590_08:350,880..351,320(-)	4	5	0	1	4	74	39	4	0	1	35
LTRL590_080014100.1	LtrL590_08:351,597..354,713(-)	1.8	14	0	5	9	70	42	9	0	5	28
LTRL590_080014200.1	LtrL590_08:356,301..363,662(-)	0.733333	26	0	15	11	85	35	11	0	15	50
LTRL590_080014300.1	LtrL590_08:366,794..368,623(-)	0	2	0	2	0	80	51	0	0	2	29
LTRL590_080014400.1	LtrL590_08:376,139..377,236(+)	1	2	0	1	1	66	26	1	0	1	40
LTRL590_080014500.1	LtrL590_08:378,357..379,997(+)	0.333333	4	0	3	1	61	32	1	0	3	29
LTRL590_080014600.1	LtrL590_08:381,706..384,315(+)	0.333333	8	0	6	2	60	34	2	0	6	26
LTRL590_080014700.1	LtrL590_08:386,266..387,381(+)	0.333333	4	0	3	1	57	31	1	0	3	26
LTRL590_080014800.1	LtrL590_08:389,062..391,899(+)	0.875	15	0	8	7	57	24	7	0	8	33
LTRL590_080014900.1	LtrL590_08:392,898..396,332(+)	0.2	12	0	10	2	53	22	2	0	10	31
LTRL590_080015000.1	LtrL590_08:397,297..398,577(+)	3	4	0	1	3	51	28	3	0	1	23
LTRL590_080015100.1	LtrL590_08:399,761..401,428(+)	0.166667	7	0	6	1	54	30	1	0	6	24
LTRL590_080015200.1	LtrL590_08:402,688..403,953(+)	0.4	7	0	5	2	51	28	2	0	5	23
LTRL590_080015300.1	LtrL590_08:404,767..408,510(+)	0.166667	7	0	6	1	95	59	1	0	6	36
LTRL590_080015400.1	LtrL590_08:409,673..410,260(+)	2	3	0	1	2	63	31	2	0	1	32
LTRL590_080015500.1	LtrL590_08:411,052..412,236(+)	0.428571	10	0	7	3	56	13	3	0	7	43
LTRL590_090005000.1	LtrL590_09:1,921..2,355(+)	#DIV/0!	1	0	0	1	13	4	1	0	0	9
LTRL590_090005100.1	LtrL590_09:2,952..4,073(+)	#DIV/0!	0	0	0	0	15	2	0	0	0	13
LTRL590_090005200.1	LtrL590_09:4,730..5,053(+)	#DIV/0!	0	0	0	0	15	1	0	0	0	14
LTRL590_090005300.1	LtrL590_09:5,696..5,881(+)	#DIV/0!	0	0	0	0	12	1	0	0	0	11
LTRL590_090005400.1	LtrL590_09:6,272..8,131(+)	#DIV/0!	1	0	0	1	10	0	1	0	0	10
LTRL590_090005500.1	LtrL590_09:8,576..9,541(+)	#DIV/0!	0	0	0	0	2	0	0	0	0	2
LTRL590_090005600.1	LtrL590_09:10,235..10,984(+)	#DIV/0!	0	0	0	0	3	2	0	0	0	1
LTRL590_090005700.1	LtrL590_09:12,745..13,518(+)	#DIV/0!	0	0	0	0	4	4	0	0	0	0
LTRL590_090005800.1	LtrL590_09:14,180..14,575(+)	#DIV/0!	0	0	0	0	4	4	0	0	0	0
LTRL590_090005900.1	LtrL590_09:16,426..20,379(+)	0	2	0	2	0	5	3	0	0	2	2
LTRL590_090006000.1	LtrL590_09:21,772..22,509(+)	#DIV/0!	0	0	0	0	9	6	0	0	0	3
LTRL590_090006100.1	LtrL590_09:33,485..34,381(+)	#DIV/0!	0	0	0	0	11	5	0	0	0	6
LTRL590_090006200.1	LtrL590_09:46,655..48,403(+)	0	4	0	4	0	10	5	0	0	4	5
LTRL590_090006300.1	LtrL590_09:50,868..51,533(+)	#DIV/0!	0	0	0	0	13	6	0	0	0	7
LTRL590_090006400.1	LtrL590_09:52,619..54,742(+)	1	2	0	1	1	14	5	1	0	1	9
LTRL590_090006500.1	LtrL590_09:55,684..58,944(+)	#DIV/0!	1	0	0	1	12	6	1	0	0	6
LTRL590_090006600.1	LtrL590_09:61,099..62,673(+)	#DIV/0!	0	0	0	0	16	11	0	0	0	5
LTRL590_090006700.1	LtrL590_09:68,337..68,699(+)	#DIV/0!	0	0	0	0	17	8	0	0	0	9
LTRL590_090006800.1	LtrL590_09:69,899..71,410(+)	2	3	0	1	2	12	4	2	0	1	8
LTRL590_090006900.1	LtrL590_09:71,918..72,835(+)	#DIV/0!	0	0	0	0	12	3	0	0	0	9
LTRL590_090007000.1	LtrL590_09:75,003..77,444(+)	0	2	0	2	0	11	6	0	0	2	5
LTRL590_090007100.1	LtrL590_09:78,503..80,017(+)	0	1	0	1	0	8	5	0	0	1	3
LTRL590_090007200.1	LtrL590_09:81,625..84,474(+)	1	2	0	1	1	8	3	1	0	1	5
LTRL590_090007300.1	LtrL590_09:85,258..88,215(+)	#DIV/0!	0	0	0	0	13	7	0	0	0	6
LTRL590_090007400.1	LtrL590_09:88,729..89,547(+)	#DIV/0!	0	0	0	0	12	9	0	0	0	3
LTRL590_090007500.1	LtrL590_09:91,847..93,715(+)	#DIV/0!	2	0	0	2	12	7	2	0	0	5
LTRL590_090007600.1	LtrL590_09:96,383..98,707(+)	#DIV/0!	0	0	0	0	11	2	0	0	0	9
LTRL590_090007700.1	LtrL590_09:99,637..103,533(+)	#DIV/0!	0	0	0	0	13	8	0	0	0	5
LTRL590_090007800.1	LtrL590_09:104,411..105,115(+)	2	3	0	1	2	6	4	2	0	1	2
LTRL590_090007900.1	LtrL590_09:105,981..108,629(+)	0	1	0	1	1	11	5	0	0	1	6
LTRL590_090008000.1	LtrL590_09:110,886..111,614(+)	0	1	0	1	0	9	6	0	0	1	3
LTRL590_090008100.1	LtrL590_09:115,272..117,851(+)	3	8	1	2	6	13	7	6	1	2	6
LTRL590_090008200.1	LtrL590_09:119,975..123,169(+)	0	1	0	1	0	20	5	0	0	1	15
LTRL590_090008300.1	LtrL590_09:124,339..125,100(+)	#DIV/0!	0	0	0	0	8	4	0	0	0	4
LTRL590_090008400.1	LtrL590_09:125,962..128,532(+)	#DIV/0!	0	0	0	0	9	3	0	0	0	6
LTRL590_090008500.1	LtrL590_09:129,378..132,620(+)	#DIV/0!	0	0	0	0	9	5	0	0	0	4
LTRL590_090008600.1	LtrL590_09:133,351..133,983(+)	#DIV/0!	0	0	0	0	7	4	0	0	0	3
LTRL590_090008700.1	LtrL590_09:135,208..135,471(+)	#DIV/0!	0	0	0	0	5	3	0	0	0	2
LTRL590_090008800.1	LtrL590_09:136,699..137,424(+)	#DIV/0!	0	0	0	0	7	2	0	0	0	5
LTRL590_090008900.1	LtrL590_09:138,095..139,498(+)	#DIV/0!	0	0	0	0	6	2	0	0	0	4
LTRL590_090009000.1	LtrL590_09:141,051..147,314(+)	0	1	0	1	1	8	5	0	0	1	3
LTRL590_090009100.1	LtrL590_09:148,489..149,898(+)	#DIV/0!	0	0	0	0	7	5	0	0	0	2
LTRL590_090009200.1	LtrL590_09:152,584..154,011(+)	#DIV/0!	0	0	0	0	6	1	0	0	0	5
LTRL590_090009300.1	LtrL590_09:155,878..159,129(+)	#DIV/0!	0	0	0	0	5	2	0	0	0	3
LTRL590_090009400.1	LtrL590_09:161,308..162,711(+)	#DIV/0!	0	0	0	0	2	0	0	0	0	2
LTRL590_090009500.1	LtrL590_09:164,438..166,384(+)	#DIV/0!	0	0	0	0	4	2	0	0	0	2
LTRL590_090009600.1	LtrL590_09:167,298..170,384(+)	#DIV/0!	0	0	0	0	5	5	0	0	0	0
LTRL590_090009700.1	LtrL590_09:171,428..180,685(+)	0.666667	10	0	6	4	9	7	4	0	6	2
LTRL590_090009800.1	LtrL590_09:181,610..183,568(+)	0	1	0	1	0	13	5	0	0	1	8
LTRL590_090009900.1	LtrL590_09:186,177..188,408(+)	#DIV/0!	0	0	0	0	11	6	0	0	0	5
LTRL590_090010000.1	LtrL590_09:189,362..190,597(+)	0	1	0	1	0	7	2	0	0	1	5
LTRL590_090010100.1	LtrL590_09:191,348..196,381(+)	0	1	0	1	1	11	7	0	0	1	4
LTRL590_090010200.1	LtrL590_09:197,214..198,467(+)	#DIV/0!	3	0	0	3	10	8	3	0	0	2
LTRL590_090010300.1	LtrL590_09:199,400..201,715(+)	#DIV/0!	0	0	0	0	18	11	0	0	0	7
LTRL590_090010400.1	LtrL590_09:205,336..208,335(+)	0	2	0	2	1	58	48	0	0	2	10
LTRL590_090010500.1	LtrL590_09:210,640..213,978(+)	2.5	21	0	6	15	39	6	15	0	6	33
LTRL590_090010600.1	LtrL590_09:215,919..217,694(+)	1	2	0	1	1	23	1	1	0	1	22
LTRL590_090010700.1	LtrL590_09:218,723..219,511(+)	#DIV/0!	0	0	0	0	14	7	0	0	0	7
LTRL590_090010800.1	LtrL590_09:220,372..221,868(+)	#DIV/0!	0	0	0	0	14	10	0	0	0	4
LTRL590_090010900.1	LtrL590_09:225,134..225,991(+)	#DIV/0!	0	0	0	0	16	8	0	0	0	8
LTRL590_090011000.1	LtrL590_09:228,051..231,548(+)	1	2	0	1	1	22	9	1	0	1	13
LTRL590_090011100.1	LtrL590_09:232,488..233,495(+)	0	1	0	1	0	14	6	0	0	1	8
LTRL590_090011200.1	LtrL590_09:234,317..237,238(+)	0	2	0	2	0	13	5	0	0	2	8
LTRL590_090011300.1	LtrL590_09:238,293..240,542(+)	#DIV/0!	0	0	0	0	25	18	0	0	0	7
LTRL590_090011400.1	LtrL590_09:241,981..245,469(+)	1.75	11	0	4	8	23	18	7	0	4	5
LTRL590_090011500.1	LtrL590_09:246,527..248,029(+)	0	1	0	1	0	50	25	0	0	1	25
LTRL590_090011600.1	LtrL590_09:249,059..250,975(+)	4	5	0	1	5	48	27	4	0	1	21
LTRL590_090011700.1	LtrL590_09:251,624..252,682(+)	0.6	8	0	5	3	40	22	3	0	5	18
LTRL590_090011800.1	LtrL590_09:253,381..253,797(+)	#DIV/0!	0	0	0	0	66	39	0	0	0	27
LTRL590_090011900.1	LtrL590_09:254,321..255,433(+)	0.5	3	0	2	1	80	54	1	0	2	26
LTRL590_090012000.1	LtrL590_09:255,546..256,646(+)	3	4	0	1	3	115	89	3	0	1	26
LTRL590_090012100:rRNA	LtrL590_09:261,941..262,059(-)	#DIV/0!	0	0	0	0	158	97	0	0	0	61
LTRL590_090012200:tRNA	LtrL590_09:262,134..262,205(+)	#DIV/0!	0	0	0	0	157	60	0	0	0	97
LTRL590_090012300:tRNA	LtrL590_09:262,265..262,348(+)	#DIV/0!	0	0	0	0	159	60	0	0	0	99
LTRL590_090012400.1	LtrL590_09:263,499..265,049(-)	2.25	13	0	4	10	149	91	9	0	4	58
LTRL590_090012500.1	LtrL590_09:266,519..268,069(-)	1	18	0	9	9	123	72	9	0	9	51
LTRL590_090012600.1	LtrL590_09:269,617..270,639(-)	#DIV/0!	2	0	0	3	112	63	2	0	0	49
LTRL590_090012700.1	LtrL590_09:271,390..273,291(-)	0.8	18	0	10	8	92	53	8	0	10	39
LTRL590_090012800.1	LtrL590_09:274,047..280,742(-)	1.29412	39	0	17	22	101	53	22	0	17	48
LTRL590_090012900.1	LtrL590_09:282,464..285,463(-)	0.615385	21	0	13	8	83	42	8	0	13	41
LTRL590_090013000.1	LtrL590_09:286,561..294,759(-)	0.485714	52	0	35	17	87	50	17	0	35	37
LTRL590_090013100.1	LtrL590_09:294,840..303,071(-)	1.40741	65	1	27	40	95	32	38	0	27	63
LTRL590_090013200.1	LtrL590_09:304,907..307,102(-)	0.857143	13	0	7	6	109	60	6	0	7	49
LTRL590_090013300.1	LtrL590_09:308,509..309,207(-)	0.5	3	0	2	1	106	58	1	0	2	48
LTRL590_090013400.1	LtrL590_09:309,910..313,653(-)	1.9	29	0	10	19	95	50	19	0	10	45
LTRL590_090013500.1	LtrL590_09:314,489..318,673(-)	1.2	33	0	15	19	114	47	18	0	15	67
LTRL590_090013600.1	LtrL590_09:319,768..320,412(-)	1.33333	7	0	3	4	105	55	4	0	3	50
LTRL590_090013700.1	LtrL590_09:320,933..322,612(-)	2.25	13	0	4	9	122	63	9	0	4	59
LTRL590_090013800.1	LtrL590_09:323,528..325,858(-)	0.636364	18	0	11	7	133	65	7	0	11	68
LTRL590_090013900.1	LtrL590_09:326,544..327,746(-)	0.625	13	0	8	6	132	58	5	0	8	74
LTRL590_090014000.1	LtrL590_09:328,637..329,461(-)	0	2	0	2	0	137	60	0	0	2	77
LTRL590_090014100.1	LtrL590_09:330,583..330,933(-)	3	4	1	1	3	132	69	3	0	1	63
LTRL590_090014200.1	LtrL590_09:331,798..333,372(-)	0.444444	13	2	9	4	141	75	4	0	9	66
LTRL590_090014300.1	LtrL590_09:334,341..335,894(-)	2.25	13	0	4	9	134	75	9	0	4	59
LTRL590_090014400.1	LtrL590_09:337,466..344,998(-)	1.40741	65	2	27	39	141	68	38	0	27	73
LTRL590_090014500.1	LtrL590_09:347,818..348,204(-)	0	5	0	5	0	150	68	0	0	5	82
LTRL590_090014600.1	LtrL590_09:349,107..349,667(-)	1	2	0	1	1	156	78	1	0	1	78
LTRL590_090014700.1	LtrL590_09:351,315..351,764(-)	0	1	0	1	0	124	77	0	0	1	47
LTRL590_090014800.1	LtrL590_09:358,170..361,844(-)	1	18	0	9	9	72	35	9	0	9	37
LTRL590_090014900.1	LtrL590_09:362,308..364,095(-)	0.333333	8	0	6	2	94	41	2	0	6	53
LTRL590_090015000.1	LtrL590_09:364,928..367,045(-)	1.8	14	0	5	9	87	34	9	0	5	53
LTRL590_090015100.1	LtrL590_09:368,691..369,905(-)	2	6	0	2	4	100	55	4	0	2	45
LTRL590_090015200.1	LtrL590_09:374,193..377,591(-)	1.13333	32	2	15	19	81	41	17	0	15	40
LTRL590_090015300.1	LtrL590_09:379,447..395,580(-)	1.05634	146	0	71	77	149	59	75	0	71	90
LTRL590_090015400.1	LtrL590_09:396,056..396,994(-)	4	5	0	1	4	150	63	4	0	1	87
LTRL590_090015500:tRNA	LtrL590_09:397,501..397,574(+)	#DIV/0!	0	0	0	0	150	69	0	0	0	81
LTRL590_090015600:rRNA	LtrL590_09:397,636..397,754(+)	#DIV/0!	0	0	0	0	151	71	0	0	0	80
LTRL590_090015700:tRNA	LtrL590_09:397,827..397,898(+)	#DIV/0!	0	0	0	0	152	70	0	0	0	82
LTRL590_090015800.1	LtrL590_09:398,014..398,280(+)	#DIV/0!	2	0	0	2	154	73	2	0	0	81
LTRL590_090015900:tRNA	LtrL590_09:398,079..398,151(-)	#DIV/0!	0	0	0	0	153	80	0	0	0	73
LTRL590_090016000.1	LtrL590_09:399,163..399,924(+)	3.5	9	0	2	7	143	55	7	0	2	88
LTRL590_090016100.1	LtrL590_09:400,648..402,498(+)	0.2	12	0	10	2	158	67	2	0	10	91
LTRL590_090016200.1	LtrL590_09:407,978..408,247(+)	1.5	5	0	2	3	137	70	3	0	2	67
LTRL590_090016300:tRNA	LtrL590_09:410,346..410,417(-)	#DIV/0!	0	0	0	0	145	76	0	0	0	69
LTRL590_090016400:rRNA	LtrL590_09:410,475..410,593(-)	#DIV/0!	0	0	0	0	149	77	0	0	0	72
LTRL590_090016500:tRNA	LtrL590_09:410,655..410,728(-)	#DIV/0!	0	0	0	0	147	77	0	0	0	70
LTRL590_090016600:tRNA	LtrL590_09:410,803..410,875(+)	#DIV/0!	0	0	0	0	144	66	0	0	0	78
LTRL590_090016700:tRNA	LtrL590_09:410,941..411,012(+)	#DIV/0!	0	0	0	0	142	62	0	0	0	80
LTRL590_090016800.1	LtrL590_09:411,978..413,765(-)	1	10	1	5	5	128	82	5	0	5	46
LTRL590_090016900.1	LtrL590_09:414,960..416,081(-)	2.66667	11	0	3	8	116	74	8	0	3	42
LTRL590_090017000.1	LtrL590_09:417,676..418,671(-)	#DIV/0!	0	0	0	0	86	55	0	0	0	31
LTRL590_090017100.1	LtrL590_09:420,703..422,973(-)	3.5	9	0	2	7	59	37	7	0	2	22
LTRL590_090017200.1	LtrL590_09:425,650..426,543(-)	#DIV/0!	0	0	0	0	39	11	0	0	0	28
LTRL590_090017300.1	LtrL590_09:430,669..432,027(-)	0.25	5	0	4	1	46	23	1	0	4	23
LTRL590_090017400.1	LtrL590_09:432,510..433,247(-)	0.5	3	0	2	1	33	19	1	0	2	14
LTRL590_090017500.1	LtrL590_09:434,434..435,048(-)	#DIV/0!	0	0	0	0	31	31	0	0	0	0
LTRL590_090017600.1	LtrL590_09:435,155..435,352(-)	#DIV/0!	0	0	0	0	30	30	0	0	0	0
LTRL590_090017700.1	LtrL590_09:442,866..443,714(-)	0.5	6	0	4	2	36	4	2	0	4	32
LTRL590_090017800.1	LtrL590_09:446,821..448,197(-)	#DIV/0!	2	2	0	2	63	35	2	0	0	28
LTRL590_090017900.1	LtrL590_09:449,227..449,955(-)	#DIV/0!	0	0	0	0	59	33	0	0	0	26
LTRL590_090018000.1	LtrL590_09:450,937..451,395(-)	#DIV/0!	1	0	0	1	52	26	1	0	0	26
LTRL590_090018100.1	LtrL590_09:452,436..452,966(-)	0	3	0	3	0	44	24	0	0	3	20
LTRL590_090018200.1	LtrL590_09:453,673..454,530(-)	0	1	0	1	0	52	28	0	0	1	24
LTRL590_090018300.1	LtrL590_09:455,555..457,777(-)	0.4	7	0	5	2	55	29	2	0	5	26
LTRL590_090018400.1	LtrL590_09:459,538..460,128(-)	0	1	0	1	0	47	24	0	0	1	23
LTRL590_090018500.1	LtrL590_09:461,412..464,423(-)	0.5	9	0	6	3	60	28	3	0	6	32
LTRL590_090018600.1	LtrL590_09:467,418..469,241(-)	0.75	7	0	4	3	41	28	3	0	4	13
LTRL590_090018700.1	LtrL590_09:469,788..474,410(-)	2	9	0	3	6	47	31	6	0	3	16
LTRL590_090018800.1	LtrL590_09:475,494..476,759(-)	2	3	0	1	2	33	13	2	0	1	20
LTRL590_090018900.1	LtrL590_09:478,003..482,118(-)	1	16	0	8	8	43	18	8	0	8	25
LTRL590_090019000.1	LtrL590_09:483,047..484,372(-)	3	4	0	1	3	42	21	3	0	1	21
LTRL590_090019100.1	LtrL590_09:485,160..485,501(-)	0.666667	5	0	3	2	39	28	2	0	3	11
LTRL590_090019200.1	LtrL590_09:486,522..492,746(-)	1.85714	20	0	7	13	48	25	13	0	7	23
LTRL590_090019300.1	LtrL590_09:495,049..495,603(-)	#DIV/0!	0	0	0	0	44	22	0	0	0	22
LTRL590_090019400.1	LtrL590_09:496,454..498,412(-)	0.4	7	0	5	2	45	21	2	0	5	24
LTRL590_090019500.1	LtrL590_09:499,956..500,981(-)	0	1	0	1	0	40	22	0	0	1	18
LTRL590_090019600.1	LtrL590_09:502,534..503,637(-)	#DIV/0!	2	0	0	2	45	25	2	0	0	20
LTRL590_090019700.1	LtrL590_09:504,577..506,307(-)	1	4	0	2	2	51	17	2	0	2	34
LTRL590_090019800.1	LtrL590_09:507,154..507,810(-)	#DIV/0!	1	0	0	1	47	16	1	0	0	31
LTRL590_090019900.1	LtrL590_09:509,706..510,470(-)	0.2	6	0	5	1	47	26	1	0	5	21
LTRL590_090020000.1	LtrL590_09:511,800..512,852(-)	#DIV/0!	3	0	0	3	50	29	3	0	0	21
LTRL590_090020100.1	LtrL590_09:514,713..516,533(-)	0	2	0	2	0	52	25	0	0	2	27
LTRL590_090020200.1	LtrL590_09:518,239..520,062(-)	1	8	0	4	4	56	20	4	0	4	36
LTRL590_090020300.1	LtrL590_09:521,814..522,149(-)	1	6	0	3	3	63	30	3	0	3	33
LTRL590_090020400.1	LtrL590_09:523,350..523,928(-)	1	2	0	1	1	58	30	1	0	1	28
LTRL590_090020500.1	LtrL590_09:524,758..524,985(-)	0	2	0	2	0	52	34	0	0	2	18
LTRL590_090020600.1	LtrL590_09:524,998..525,183(-)	0.5	3	0	2	1	51	36	1	0	2	15
LTRL590_090020700.1	LtrL590_09:525,187..525,516(-)	#DIV/0!	0	0	0	0	58	39	0	0	0	19
LTRL590_090020800.1	LtrL590_09:527,563..528,369(-)	#DIV/0!	0	0	0	0	51	32	0	0	0	19
LTRL590_090020900.1	LtrL590_09:530,592..532,403(-)	0.25	5	0	4	1	40	19	1	0	4	21
LTRL590_090021000.1	LtrL590_09:533,891..535,876(-)	3	4	0	1	3	43	23	3	0	1	20
LTRL590_090021100.1	LtrL590_09:536,649..538,244(-)	0.2	6	0	5	1	43	22	1	0	5	21
LTRL590_090021200.1	LtrL590_09:538,978..539,283(-)	#DIV/0!	0	0	0	0	35	15	0	0	0	20
LTRL590_090021300.1	LtrL590_09:539,990..541,711(-)	2	3	0	1	2	43	19	2	0	1	24
LTRL590_090021400.1	LtrL590_09:542,899..543,318(-)	0	1	0	1	0	51	23	0	0	1	28
LTRL590_090021500.1	LtrL590_09:544,095..544,811(-)	0	1	0	1	0	54	20	0	0	1	34
LTRL590_090021600.1	LtrL590_09:547,343..547,618(-)	#DIV/0!	0	0	0	0	47	25	0	0	0	22
LTRL590_090021700.1	LtrL590_09:547,662..548,339(-)	1	4	1	2	2	43	24	2	1	2	19
LTRL590_090021800.1	LtrL590_09:550,436..551,674(-)	#DIV/0!	1	0	0	1	63	31	1	0	0	32
LTRL590_090021900.1	LtrL590_09:552,605..553,000(-)	#DIV/0!	0	0	0	0	52	22	0	0	0	30
LTRL590_090022000.1	LtrL590_09:553,652..554,104(-)	#DIV/0!	0	0	0	0	45	22	0	0	0	23
LTRL590_090022100.1	LtrL590_09:555,057..555,416(-)	#DIV/0!	1	0	0	1	45	21	1	0	0	24
LTRL590_090022200.1	LtrL590_09:557,002..559,446(-)	0.666667	5	0	3	2	56	32	2	0	3	24
LTRL590_090022300.1	LtrL590_09:560,571..560,924(-)	#DIV/0!	0	0	0	0	42	22	0	0	0	20
LTRL590_090022400.1	LtrL590_09:563,051..563,416(-)	#DIV/0!	1	0	0	1	33	24	1	0	0	9
LTRL590_090022500.1	LtrL590_09:564,303..569,231(-)	0.5	9	0	6	3	49	25	3	0	6	24
LTRL590_090022600.1	LtrL590_09:569,840..570,856(-)	#DIV/0!	0	0	0	0	47	12	0	0	0	35
LTRL590_090022700.1	LtrL590_09:571,349..571,834(-)	#DIV/0!	0	0	0	0	67	14	0	0	0	53
LTRL590_090022800.1	LtrL590_09:572,322..574,313(-)	2.33333	10	0	3	7	58	19	7	0	3	39
LTRL590_090022900.1	LtrL590_09:574,809..575,354(-)	0	1	0	1	0	59	29	0	0	1	30
LTRL590_090023000.1	LtrL590_09:576,502..576,867(+)	5	6	0	1	5	49	2	5	0	1	47
LTRL590_100005000.1	LtrL590_10:1,939..2,646(-)	#DIV/0!	2	0	0	2	75	24	2	0	0	51
LTRL590_100005100.1	LtrL590_10:3,220..4,047(+)	4	5	0	1	4	87	49	4	0	1	38
LTRL590_100005200.1	LtrL590_10:4,724..5,215(+)	#DIV/0!	0	0	0	0	111	54	0	0	0	57
LTRL590_100005300.1	LtrL590_10:5,305..5,853(+)	5.5	13	0	2	11	104	49	11	0	2	55
LTRL590_100005400.1	LtrL590_10:8,639..8,917(+)	#DIV/0!	3	1	0	4	106	61	3	0	0	45
LTRL590_100005500.1	LtrL590_10:11,500..12,666(+)	0	2	0	2	0	132	76	0	0	2	56
LTRL590_100005600.1	LtrL590_10:17,809..38,091(+)	0.695652	117	0	69	52	144	67	48	0	69	77
LTRL590_100005700.1	LtrL590_10:40,121..41,224(+)	0	5	0	5	0	109	50	0	0	5	59
LTRL590_100005800.1	LtrL590_10:44,118..44,339(-)	0.5	3	0	2	1	93	56	1	0	2	37
LTRL590_100005900.1	LtrL590_10:45,391..48,114(-)	1.75	22	0	8	14	73	45	14	0	8	28
LTRL590_100006000.1	LtrL590_10:48,920..52,489(-)	1.83333	17	0	6	11	63	38	11	0	6	25
LTRL590_100006100.1	LtrL590_10:53,648..56,914(-)	13	14	0	1	13	66	27	13	0	1	39
LTRL590_100006200.1	LtrL590_10:57,767..59,062(-)	0.166667	7	0	6	1	64	29	1	0	6	35
LTRL590_100006300.1	LtrL590_10:59,681..60,793(-)	1	4	0	2	2	70	33	2	0	2	37
LTRL590_100006400.1	LtrL590_10:61,609..63,045(-)	1	4	0	2	2	69	40	2	0	2	29
LTRL590_100006500.1	LtrL590_10:64,040..66,475(-)	1.8	14	0	5	9	64	35	9	0	5	29
LTRL590_100006600.1	LtrL590_10:66,717..67,520(-)	1	4	0	2	2	63	27	2	0	2	36
LTRL590_100006700.1	LtrL590_10:67,818..69,605(-)	0.5	3	0	2	1	105	30	1	0	2	75
LTRL590_100006800.1	LtrL590_10:75,388..75,672(-)	1	2	0	1	1	95	74	1	0	1	21
LTRL590_100006900.1	LtrL590_10:75,991..77,523(-)	2	3	0	1	2	109	70	2	0	1	39
LTRL590_100007000.1	LtrL590_10:79,377..81,650(-)	4	20	0	4	17	69	24	16	0	4	45
LTRL590_100007100.1	LtrL590_10:83,833..85,635(-)	2.66667	11	0	3	8	81	48	8	0	3	33
LTRL590_100007200.1	LtrL590_10:87,231..87,962(-)	#DIV/0!	0	0	0	0	73	40	0	0	0	33
LTRL590_100007300.1	LtrL590_10:88,925..90,331(-)	0.25	5	0	4	1	65	33	1	0	4	32
LTRL590_100007400.1	LtrL590_10:91,765..97,635(-)	1.42857	34	0	14	23	64	26	20	0	14	38
LTRL590_100007500.1	LtrL590_10:100,326..101,450(-)	2	3	0	1	2	76	41	2	0	1	35
LTRL590_100007600.1	LtrL590_10:102,529..104,469(-)	1.2	11	2	5	6	54	36	6	0	5	18
LTRL590_100007700.1	LtrL590_10:104,968..109,959(-)	0.777778	16	2	9	7	46	24	7	0	9	22
LTRL590_100007800.1	LtrL590_10:110,834..113,698(-)	1	8	0	4	4	33	15	4	0	4	18
LTRL590_100007900.1	LtrL590_10:115,028..116,494(-)	3	8	0	3	6	23	22	6	0	2	1
LTRL590_100008000.1	LtrL590_10:124,619..124,807(-)	#DIV/0!	0	0	0	0	70	28	0	0	0	42
LTRL590_100008100.1	LtrL590_10:125,380..126,225(-)	1	4	0	2	2	76	39	2	0	2	37
LTRL590_100008200.1	LtrL590_10:128,267..128,644(-)	0	1	0	1	0	84	50	0	0	1	34
LTRL590_100008300.1	LtrL590_10:131,720..137,734(-)	1.68421	51	0	19	33	67	36	32	0	19	31
LTRL590_100008400.1	LtrL590_10:139,908..141,833(-)	0.75	7	0	4	3	76	45	3	0	4	31
LTRL590_100008500.1	LtrL590_10:142,474..144,897(-)	0.111111	10	0	9	1	82	31	1	0	9	51
LTRL590_100008600.1	LtrL590_10:146,422..147,681(-)	0	4	0	4	0	92	34	0	0	4	58
LTRL590_100008700.1	LtrL590_10:149,600..150,265(-)	0.5	3	0	2	1	97	52	1	0	2	45
LTRL590_100008800.1	LtrL590_10:151,264..155,184(-)	1	24	0	12	14	97	57	12	0	12	40
LTRL590_100008900.1	LtrL590_10:156,862..163,032(-)	0.789474	34	0	19	17	73	42	15	0	19	31
LTRL590_100009000.1	LtrL590_10:164,670..166,238(-)	0.2	6	0	5	1	60	35	1	0	5	25
LTRL590_100009100.1	LtrL590_10:166,878..172,127(-)	2	27	0	9	20	70	37	18	0	9	33
LTRL590_100009200.1	LtrL590_10:173,676..175,844(-)	1	6	0	3	3	75	38	3	0	3	37
LTRL590_100009300.1	LtrL590_10:176,675..177,049(-)	0	1	0	1	0	64	35	0	0	1	29
LTRL590_100009400.1	LtrL590_10:178,149..178,739(-)	0	1	0	1	0	57	28	0	0	1	29
LTRL590_100009500.1	LtrL590_10:179,673..180,065(-)	#DIV/0!	1	0	0	1	64	30	1	0	0	34
LTRL590_100009600.1	LtrL590_10:180,847..184,347(-)	0.75	14	0	8	7	79	37	6	0	8	42
LTRL590_100009700.1	LtrL590_10:185,272..185,739(-)	#DIV/0!	1	0	0	1	69	33	1	0	0	36
LTRL590_100009800.1	LtrL590_10:186,620..191,362(-)	1.5	30	0	12	20	71	32	18	0	12	39
LTRL590_100009900.1	LtrL590_10:192,718..193,344(-)	0	1	0	1	0	73	43	0	0	1	30
LTRL590_100010000.1	LtrL590_10:195,420..196,019(-)	1	2	0	1	1	63	40	1	0	1	23
LTRL590_100010100.1	LtrL590_10:196,830..197,201(-)	0	1	0	1	0	60	30	0	0	1	30
LTRL590_100010200.1	LtrL590_10:197,463..198,635(-)	1.5	5	0	2	3	58	29	3	0	2	29
LTRL590_100010300.1	LtrL590_10:198,816..199,433(-)	#DIV/0!	0	1	0	0	65	30	0	1	0	35
LTRL590_100010400.1	LtrL590_10:199,449..200,330(-)	#DIV/0!	4	0	0	4	64	24	4	0	0	40
LTRL590_100010500.1	LtrL590_10:200,355..201,992(-)	4	15	0	3	12	51	20	12	0	3	31
LTRL590_100010600.1	LtrL590_10:202,057..202,533(-)	#DIV/0!	2	0	0	2	59	30	2	0	0	29
LTRL590_100010700.1	LtrL590_10:205,671..209,666(-)	1.75	11	0	4	7	88	43	7	0	4	45
LTRL590_100010800.1	LtrL590_10:210,886..211,209(-)	#DIV/0!	0	0	0	0	71	23	0	0	0	48
LTRL590_100010900.1	LtrL590_10:212,198..213,799(-)	0	6	0	6	0	83	34	0	0	6	49
LTRL590_100011000.1	LtrL590_10:215,154..217,736(-)	0.714286	12	0	7	6	110	51	5	0	7	59
LTRL590_100011100.1	LtrL590_10:219,160..219,552(-)	#DIV/0!	1	0	0	1	105	49	1	0	0	56
LTRL590_100011200.1	LtrL590_10:221,589..223,442(-)	0.875	15	0	8	7	95	57	7	0	8	38
LTRL590_100011300.1	LtrL590_10:224,727..225,119(-)	#DIV/0!	1	0	0	1	90	52	1	0	0	38
LTRL590_100011400.1	LtrL590_10:225,600..226,865(-)	0	3	0	3	0	84	48	0	0	3	36
LTRL590_100011500.1	LtrL590_10:228,127..229,152(-)	1.33333	7	0	3	4	80	39	4	0	3	41
LTRL590_100011600.1	LtrL590_10:230,531..231,709(-)	0.666667	5	0	3	2	76	37	2	0	3	39
LTRL590_100011700.1	LtrL590_10:233,607..234,746(-)	1	4	0	2	2	80	43	2	0	2	37
LTRL590_100011800.1	LtrL590_10:235,929..239,600(-)	1.18182	24	0	11	13	99	37	13	0	11	62
LTRL590_100011900.1	LtrL590_10:240,158..240,913(-)	0.166667	7	0	6	1	104	45	1	0	6	59
LTRL590_100012000.1	LtrL590_10:241,643..242,611(-)	1	8	0	4	4	122	56	4	0	4	66
LTRL590_100012100.1	LtrL590_10:243,259..245,037(-)	2.5	14	0	4	10	119	58	10	0	4	61
LTRL590_100012200.1	LtrL590_10:247,895..250,243(-)	0.25	15	0	12	3	156	66	3	0	12	90
LTRL590_100012300.1	LtrL590_10:251,805..252,368(-)	2.5	7	2	2	5	123	64	5	0	2	59
LTRL590_100012400.1	LtrL590_10:252,578..253,069(-)	2.5	7	3	3	5	122	61	5	1	2	61
LTRL590_100012500.1	LtrL590_10:254,299..254,832(-)	#DIV/0!	2	0	0	2	147	91	2	0	0	56
LTRL590_100012600.1	LtrL590_10:256,473..257,747(-)	2.5	7	0	2	5	141	74	5	0	2	67
LTRL590_100012700.1	LtrL590_10:258,669..258,986(-)	3	4	0	1	3	110	56	3	0	1	54
LTRL590_100012800.1	LtrL590_10:260,158..261,726(-)	0.8	9	0	5	5	108	58	4	0	5	50
LTRL590_100012900.1	LtrL590_10:262,825..263,403(-)	1	2	0	1	1	107	65	1	0	1	42
LTRL590_100013000.1	LtrL590_10:264,335..268,927(-)	0.611111	29	0	18	11	108	53	11	0	18	55
LTRL590_100013100.1	LtrL590_10:271,122..272,204(-)	0.5	3	0	2	1	107	44	1	0	2	63
LTRL590_100013200.1	LtrL590_10:273,250..274,692(-)	0.166667	7	0	6	1	119	57	1	0	6	62
LTRL590_100013300.1	LtrL590_10:277,253..277,903(-)	#DIV/0!	2	0	0	2	124	62	2	0	0	62
LTRL590_100013400.1	LtrL590_10:279,738..280,409(-)	1	2	0	1	1	132	62	1	0	1	70
LTRL590_100013500.1	LtrL590_10:282,394..282,816(-)	0.5	3	0	2	1	117	57	1	0	2	60
LTRL590_100013600.1	LtrL590_10:284,832..286,025(-)	0	3	0	3	0	120	70	0	0	3	50
LTRL590_100013700.1	LtrL590_10:287,300..287,869(-)	0	2	0	2	0	101	64	0	0	2	37
LTRL590_100013800.1	LtrL590_10:289,296..292,619(-)	0.636364	18	0	11	7	106	58	7	0	11	48
LTRL590_100013900.1	LtrL590_10:294,126..295,829(-)	0.875	15	0	8	7	107	33	7	0	8	74
LTRL590_100014000.1	LtrL590_10:296,937..297,857(-)	0.333333	4	0	3	1	138	48	1	0	3	90
LTRL590_100014100.1	LtrL590_10:298,516..298,917(-)	0.5	3	0	2	1	151	50	1	0	2	101
LTRL590_100014200.1	LtrL590_10:299,791..299,994(-)	3	4	0	1	3	176	67	3	0	1	109
LTRL590_100014300.1	LtrL590_10:300,502..300,906(-)	3	4	0	1	3	178	75	3	0	1	103
LTRL590_100014400.1	LtrL590_10:301,346..302,083(-)	0	6	0	6	0	176	75	0	0	6	101
LTRL590_100014500:tRNA	LtrL590_10:302,682..302,755(+)	#DIV/0!	0	0	0	0	180	94	0	0	0	86
LTRL590_100014600:tRNA	LtrL590_10:302,795..302,865(-)	#DIV/0!	0	0	0	0	180	90	0	0	0	90
LTRL590_100014700:tRNA	LtrL590_10:302,919..302,992(-)	#DIV/0!	0	0	0	0	182	94	0	0	0	88
LTRL590_100014800.1	LtrL590_10:303,272..304,018(+)	0.142857	8	0	7	1	193	93	1	0	7	100
LTRL590_100014900.1	LtrL590_10:304,778..305,764(+)	0.444444	13	0	9	4	181	74	4	0	9	107
LTRL590_100015000.1	LtrL590_10:306,431..307,102(+)	0	4	0	4	0	167	65	0	0	4	102
LTRL590_100015100.1	LtrL590_10:309,227..310,117(+)	0.2	6	0	5	1	153	63	1	0	5	90
LTRL590_100015200.1	LtrL590_10:311,194..312,135(+)	1.5	5	0	2	3	150	84	3	0	2	66
LTRL590_100015300.1	LtrL590_10:313,151..313,522(+)	0	1	0	1	0	153	89	0	0	1	64
LTRL590_100015400.1	LtrL590_10:314,694..315,659(+)	1	4	0	2	2	128	62	2	0	2	66
LTRL590_100015500.1	LtrL590_10:317,446..318,402(+)	1.66667	8	0	3	5	109	22	5	0	3	87
LTRL590_100015600.1	LtrL590_10:328,950..329,792(+)	0	3	0	3	0	88	51	0	0	3	37
LTRL590_100015700.1	LtrL590_10:332,752..333,936(+)	0.2	6	0	5	1	73	2	1	0	5	71
LTRL590_110005000.1	LtrL590_11:1,815..3,649(+)	#DIV/0!	1	0	0	1	15	2	1	0	0	11
LTRL590_110005100.1	LtrL590_11:4,623..5,102(+)	#DIV/0!	0	0	0	0	19	4	0	0	0	15
LTRL590_110005200.1	LtrL590_11:5,792..6,697(+)	#DIV/0!	0	0	0	0	18	5	0	0	0	13
LTRL590_110005300.1	LtrL590_11:7,266..10,142(+)	1	4	0	2	2	17	14	2	0	2	3
LTRL590_110005400.1	LtrL590_11:12,219..13,142(+)	#DIV/0!	2	0	0	2	16	0	2	0	0	16
LTRL590_110005500.1	LtrL590_11:13,827..14,732(+)	#DIV/0!	0	0	0	0	20	3	0	0	0	17
LTRL590_110005600.1	LtrL590_11:19,210..22,581(+)	1	4	0	2	2	34	34	2	0	2	0
LTRL590_110005700.1	LtrL590_11:23,994..25,267(+)	1.33333	7	0	3	4	37	22	4	0	3	15
LTRL590_110005800.1	LtrL590_11:25,368..26,444(+)	2	3	0	1	2	42	23	2	0	1	19
LTRL590_110005900.1	LtrL590_11:27,432..28,109(+)	0	2	0	2	0	43	9	0	0	2	34
LTRL590_110006000.1	LtrL590_11:28,843..30,843(+)	1	2	0	1	1	45	16	1	0	1	29
LTRL590_110006100.1	LtrL590_11:31,783..33,207(+)	#DIV/0!	0	0	0	0	42	23	0	0	0	19
LTRL590_110006200.1	LtrL590_11:34,822..36,015(+)	1	2	0	1	1	53	38	1	0	1	15
LTRL590_110006300.1	LtrL590_11:37,029..37,598(+)	1	2	0	1	1	52	35	1	0	1	17
LTRL590_110006400.1	LtrL590_11:39,544..40,383(+)	0	2	0	2	0	52	26	0	0	2	26
LTRL590_110006500.1	LtrL590_11:41,441..42,319(+)	#DIV/0!	0	0	0	0	54	18	0	0	0	36
LTRL590_110006600.1	LtrL590_11:43,145..45,811(+)	#DIV/0!	0	0	0	1	56	17	0	0	0	39
LTRL590_110006700.1	LtrL590_11:48,075..51,152(+)	0.666667	10	0	6	4	21	11	4	0	6	10
LTRL590_110006800.1	LtrL590_11:51,784..53,949(+)	1.5	5	0	2	3	26	12	3	0	2	14
LTRL590_110006900.1	LtrL590_11:54,573..55,163(+)	#DIV/0!	0	0	0	0	27	16	0	0	0	11
LTRL590_110007000.1	LtrL590_11:55,954..57,783(+)	#DIV/0!	0	0	0	0	39	27	0	0	0	12
LTRL590_110007100.1	LtrL590_11:58,527..59,081(+)	0	1	0	1	0	46	35	0	0	1	11
LTRL590_110007200.1	LtrL590_11:59,972..61,303(+)	0	1	0	1	0	47	31	0	0	1	16
LTRL590_110007300.1	LtrL590_11:63,988..64,194(+)	#DIV/0!	1	0	0	1	40	5	1	0	0	35
LTRL590_110007400.1	LtrL590_11:64,903..65,238(+)	#DIV/0!	0	0	0	0	34	3	0	0	0	31
LTRL590_110007500.1	LtrL590_11:65,681..67,441(+)	1	2	0	1	1	31	0	1	0	1	31
LTRL590_110007600.1	LtrL590_11:68,410..69,153(+)	#DIV/0!	0	0	0	0	6	0	0	0	0	6
LTRL590_110007700.1	LtrL590_11:70,420..70,845(-)	#DIV/0!	0	0	0	0	3	3	0	0	0	0
LTRL590_110007800.1	LtrL590_11:78,122..81,154(+)	1	4	2	2	2	13	13	2	0	2	0
LTRL590_110007900.1	LtrL590_11:83,194..84,975(+)	0	2	0	2	0	33	19	0	0	2	14
LTRL590_110008000.1	LtrL590_11:85,728..86,984(+)	#DIV/0!	0	0	0	0	40	27	0	0	0	13
LTRL590_110008100.1	LtrL590_11:88,219..88,533(+)	#DIV/0!	1	0	0	1	39	26	1	0	0	13
LTRL590_110008200.1	LtrL590_11:89,194..89,721(+)	#DIV/0!	1	0	0	1	44	27	1	0	0	17
LTRL590_110008300.1	LtrL590_11:89,979..90,269(+)	#DIV/0!	0	0	0	0	45	26	0	0	0	19
LTRL590_110008400.1	LtrL590_11:90,372..91,046(+)	1.5	5	0	2	3	41	23	3	0	2	18
LTRL590_110008500.1	LtrL590_11:91,608..91,820(+)	#DIV/0!	1	0	0	1	48	22	1	0	0	26
LTRL590_110008600.1	LtrL590_11:92,658..94,067(+)	4	5	0	1	4	43	17	4	0	1	26
LTRL590_110008700.1	LtrL590_11:94,889..95,713(+)	#DIV/0!	2	0	0	2	42	14	2	0	0	28
LTRL590_110008800.1	LtrL590_11:96,206..102,295(+)	1	10	0	5	6	49	24	5	0	5	25
LTRL590_110008900.1	LtrL590_11:106,274..110,821(+)	0.666667	5	0	3	2	30	8	2	0	3	22
LTRL590_110009000.1	LtrL590_11:113,127..116,801(+)	0.6	8	0	5	3	12	6	3	0	5	6
LTRL590_110009100.1	LtrL590_11:118,681..120,177(+)	#DIV/0!	0	0	0	0	14	0	0	0	0	14
LTRL590_110009200.1	LtrL590_11:121,065..121,826(+)	#DIV/0!	0	0	0	0	10	0	0	0	0	10
LTRL590_110009300.1	LtrL590_11:124,141..125,637(+)	#DIV/0!	0	0	0	0	22	22	0	0	0	0
LTRL590_110009400.1	LtrL590_11:126,523..127,284(+)	#DIV/0!	0	0	0	0	29	29	0	0	0	0
LTRL590_110009500.1	LtrL590_11:129,283..130,479(+)	0.25	5	0	4	1	34	18	1	0	4	16
LTRL590_110009600.1	LtrL590_11:131,729..133,747(+)	0.666667	5	0	3	2	41	13	2	0	3	28
LTRL590_110009700.1	LtrL590_11:135,751..139,161(+)	2	6	0	2	4	42	22	4	0	2	20
LTRL590_110009800.1	LtrL590_11:140,554..142,263(+)	#DIV/0!	1	0	0	1	48	34	1	0	0	14
LTRL590_110009900.1	LtrL590_11:145,875..149,993(+)	0.666667	10	0	6	4	52	25	4	0	6	27
LTRL590_110010000.1	LtrL590_11:151,896..154,436(+)	1	2	0	1	1	38	16	1	0	1	22
LTRL590_110010100.1	LtrL590_11:155,625..157,958(+)	2	3	0	1	2	31	14	2	0	1	17
LTRL590_110010200.1	LtrL590_11:159,449..161,383(+)	0	1	0	1	0	30	14	0	0	1	16
LTRL590_110010300.1	LtrL590_11:162,510..164,255(+)	#DIV/0!	0	0	0	0	23	9	0	0	0	14
LTRL590_110010400.1	LtrL590_11:165,012..167,300(+)	2	3	0	1	2	23	12	2	0	1	11
LTRL590_110010500.1	LtrL590_11:167,797..169,731(+)	#DIV/0!	0	0	0	0	28	19	0	0	0	9
LTRL590_110010600.1	LtrL590_11:170,357..172,597(+)	1	2	0	1	1	24	11	1	0	1	13
LTRL590_110010700.1	LtrL590_11:173,331..173,714(+)	#DIV/0!	0	0	0	0	52	36	0	0	0	16
LTRL590_110010800.1	LtrL590_11:173,937..175,328(+)	2	3	0	1	2	73	56	2	0	1	17
LTRL590_110010900:tRNA	LtrL590_11:178,871..178,953(-)	#DIV/0!	0	0	0	0	87	35	0	0	0	52
LTRL590_110011000:tRNA	LtrL590_11:179,027..179,099(+)	#DIV/0!	0	0	0	0	88	53	0	0	0	35
LTRL590_110011100:tRNA	LtrL590_11:180,793..180,864(-)	#DIV/0!	0	0	0	0	98	56	0	0	0	42
LTRL590_110011200:tRNA	LtrL590_11:180,924..180,996(-)	#DIV/0!	0	0	0	0	98	56	0	0	0	42
LTRL590_110011300:tRNA	LtrL590_11:181,070..181,152(+)	#DIV/0!	0	0	0	0	98	41	0	0	0	57
LTRL590_110011400:rRNA	LtrL590_11:181,202..181,320(+)	#DIV/0!	0	0	0	0	98	41	0	0	0	57
LTRL590_110011500:tRNA	LtrL590_11:185,467..185,538(-)	#DIV/0!	0	0	0	0	49	42	0	0	0	7
LTRL590_110011600:tRNA	LtrL590_11:185,598..185,670(-)	#DIV/0!	0	0	0	0	49	42	0	0	0	7
LTRL590_110011700:tRNA	LtrL590_11:185,744..185,826(+)	#DIV/0!	0	0	0	0	50	8	0	0	0	42
LTRL590_110011800:rRNA	LtrL590_11:185,877..185,995(+)	#DIV/0!	0	0	0	0	50	8	0	0	0	42
LTRL590_110011900.1	LtrL590_11:187,990..191,172(+)	0.333333	4	0	3	1	52	31	1	0	3	21
LTRL590_110012000.1	LtrL590_11:192,159..193,382(+)	1	2	0	2	1	45	35	1	0	1	10
LTRL590_110012100.1	LtrL590_11:193,990..194,388(+)	0	1	0	1	0	45	36	0	0	1	9
LTRL590_110012200.1	LtrL590_11:197,318..199,054(+)	0.5	3	0	2	1	43	7	1	0	2	36
LTRL590_110012300.1	LtrL590_11:205,964..208,156(+)	#DIV/0!	3	0	0	3	20	8	3	0	0	12
LTRL590_110012400.1	LtrL590_11:208,917..210,860(+)	#DIV/0!	1	0	0	1	21	11	1	0	0	10
LTRL590_110012500.1	LtrL590_11:212,406..214,058(+)	#DIV/0!	0	0	0	0	19	11	0	0	0	8
LTRL590_110012600.1	LtrL590_11:220,874..224,122(+)	#DIV/0!	1	0	0	1	33	24	1	0	0	9
LTRL590_110012700.1	LtrL590_11:225,950..226,327(+)	#DIV/0!	1	0	0	1	25	15	1	0	0	10
LTRL590_110012800.1	LtrL590_11:226,359..226,670(+)	#DIV/0!	0	0	0	0	26	15	0	0	0	11
LTRL590_110012900.1	LtrL590_11:226,674..226,913(+)	#DIV/0!	0	0	0	0	26	15	0	0	0	11
LTRL590_110013000.1	LtrL590_11:229,167..229,595(+)	#DIV/0!	0	0	0	0	40	16	0	0	0	24
LTRL590_110013100.1	LtrL590_11:235,144..237,225(+)	0	2	1	2	0	22	4	0	0	2	18
LTRL590_110013200.1	LtrL590_11:238,185..239,984(+)	0	2	0	2	0	18	1	0	0	2	17
LTRL590_110013300.1	LtrL590_11:253,669..257,067(+)	0.25	5	0	4	1	55	15	1	0	4	40
LTRL590_110013400.1	LtrL590_11:268,972..269,343(+)	0	1	0	1	0	21	11	0	0	1	10
LTRL590_110013500.1	LtrL590_11:271,605..277,436(+)	1.33333	7	0	3	5	46	31	4	0	3	15
LTRL590_110013600.1	LtrL590_11:279,323..281,248(+)	0.5	3	0	2	1	49	29	1	0	2	20
LTRL590_110013700.1	LtrL590_11:284,830..286,180(+)	1.5	5	0	2	3	49	22	3	0	2	27
LTRL590_110013800.1	LtrL590_11:286,299..286,889(+)	1	4	0	2	2	48	19	2	0	2	29
LTRL590_110013900.1	LtrL590_11:288,999..290,382(+)	1.5	5	0	2	3	40	17	3	0	2	23
LTRL590_110014000.1	LtrL590_11:290,483..290,846(+)	#DIV/0!	0	0	0	0	41	17	0	0	0	24
LTRL590_110014100.1	LtrL590_11:291,061..291,462(+)	#DIV/0!	0	0	0	0	41	19	0	0	0	22
LTRL590_110014200.1	LtrL590_11:295,803..296,303(+)	#DIV/0!	1	0	0	1	37	20	1	0	0	17
LTRL590_110014300.1	LtrL590_11:305,718..306,947(+)	#DIV/0!	0	0	0	0	21	18	0	0	0	3
LTRL590_110014400.1	LtrL590_11:308,778..310,448(+)	1.5	5	0	2	3	28	16	3	0	2	12
LTRL590_110014500.1	LtrL590_11:313,587..315,548(+)	#DIV/0!	1	0	0	1	37	16	1	0	0	21
LTRL590_110014600.1	LtrL590_11:318,173..322,357(+)	1.6	13	2	5	8	49	34	8	0	5	15
LTRL590_110014700.1	LtrL590_11:323,344..324,678(+)	1	2	0	1	1	53	24	1	0	1	29
LTRL590_110014800.1	LtrL590_11:326,536..327,153(+)	0.5	3	0	2	1	50	14	1	0	2	36
LTRL590_110014900.1	LtrL590_11:330,496..330,990(+)	#DIV/0!	0	0	0	0	33	15	0	0	0	18
LTRL590_110015000.1	LtrL590_11:333,480..334,250(+)	#DIV/0!	0	0	0	0	31	15	0	0	0	16
LTRL590_110015100.1	LtrL590_11:335,711..336,154(+)	#DIV/0!	0	0	0	0	38	23	0	0	0	15
LTRL590_110015200.1	LtrL590_11:336,849..339,776(+)	0.8	9	0	5	4	38	23	4	0	5	15
LTRL590_110015300.1	LtrL590_11:342,043..343,470(+)	#DIV/0!	0	0	0	1	47	25	0	0	0	22
LTRL590_110015400.1	LtrL590_11:349,806..354,053(+)	0	2	0	2	0	64	30	0	0	2	34
LTRL590_110015500.1	LtrL590_11:356,609..358,093(+)	1	2	0	1	1	49	29	1	0	1	20
LTRL590_110015600.1	LtrL590_11:360,686..362,104(+)	#DIV/0!	2	0	0	3	40	12	2	0	0	28
LTRL590_110015700.1	LtrL590_11:363,515..369,010(+)	2	3	0	1	2	42	19	2	0	1	23
LTRL590_110015800.1	LtrL590_11:370,714..375,171(+)	1	8	0	4	4	50	32	4	0	4	18
LTRL590_110015900.1	LtrL590_11:381,696..382,667(+)	#DIV/0!	4	0	0	4	75	25	4	0	0	50
LTRL590_110016000.1	LtrL590_11:384,089..385,300(+)	1.5	5	0	2	3	63	17	3	0	2	46
LTRL590_110016100.1	LtrL590_11:387,023..390,079(+)	0.333333	4	0	3	1	43	18	1	0	3	25
LTRL590_110016200.1	LtrL590_11:391,421..391,993(+)	#DIV/0!	0	0	0	0	30	12	0	0	0	18
LTRL590_110016300.1	LtrL590_11:393,798..398,441(+)	3	4	0	1	3	29	11	3	0	1	18
LTRL590_110016400.1	LtrL590_11:399,088..400,941(+)	2	3	1	1	2	20	16	2	0	1	4
LTRL590_110016500:tRNA	LtrL590_11:402,343..402,417(-)	#DIV/0!	0	0	0	0	29	6	0	0	0	23
LTRL590_110016600:tRNA	LtrL590_11:402,491..402,565(+)	#DIV/0!	0	0	0	0	29	21	0	0	0	8
LTRL590_110016700:rRNA	LtrL590_11:402,624..402,742(+)	#DIV/0!	0	0	0	0	33	21	0	0	0	11
LTRL590_110016800.1	LtrL590_11:403,708..405,069(+)	0	1	0	1	0	32	21	0	0	1	11
LTRL590_110016900.1	LtrL590_11:412,631..414,658(+)	#DIV/0!	1	0	0	1	17	11	1	0	0	6
LTRL590_110017000.1	LtrL590_11:417,121..418,662(+)	#DIV/0!	1	0	0	1	28	23	1	0	0	5
LTRL590_110017100.1	LtrL590_11:423,432..424,004(+)	#DIV/0!	0	0	0	0	39	15	0	0	0	24
LTRL590_110017200.1	LtrL590_11:425,301..426,755(+)	0.333333	4	0	3	1	30	16	1	0	3	14
LTRL590_110017300.1	LtrL590_11:428,530..431,502(+)	0.5	3	0	2	1	44	29	1	0	2	15
LTRL590_110017400.1	LtrL590_11:434,178..436,922(+)	#DIV/0!	0	0	0	0	45	13	0	0	0	32
LTRL590_110017500.1	LtrL590_11:439,036..441,102(+)	#DIV/0!	1	0	0	1	42	34	1	0	0	8
LTRL590_110017600.1	LtrL590_11:445,132..450,753(+)	0.727273	19	2	11	8	50	21	8	0	11	29
LTRL590_110017700.1	LtrL590_11:451,537..452,343(+)	0	1	0	1	0	50	34	0	0	1	16
LTRL590_110017800.1	LtrL590_11:462,073..464,823(+)	4	5	0	1	4	48	30	4	0	1	18
LTRL590_110017900.1	LtrL590_11:468,902..470,362(+)	#DIV/0!	0	0	0	0	60	26	0	0	0	34
LTRL590_110018000.1	LtrL590_11:474,388..474,849(+)	0	1	0	1	0	30	5	0	0	1	25
LTRL590_110018100.1	LtrL590_11:475,063..475,419(+)	#DIV/0!	0	0	0	0	32	6	0	0	0	26
LTRL590_110018200.1	LtrL590_11:475,628..477,424(+)	#DIV/0!	2	0	0	2	37	12	2	0	0	25
LTRL590_110018300.1	LtrL590_11:477,437..480,697(+)	1.5	5	0	2	3	53	32	3	0	2	21
LTRL590_110018400.1	LtrL590_11:482,681..484,561(+)	4	5	0	1	4	55	42	4	0	1	13
LTRL590_110018500.1	LtrL590_11:486,893..488,251(+)	3	4	0	1	3	67	26	3	0	1	41
LTRL590_110018600.1	LtrL590_11:490,659..492,098(+)	#DIV/0!	4	0	0	4	52	18	4	0	0	34
LTRL590_110018700.1	LtrL590_11:496,648..497,658(+)	1	2	0	1	1	40	23	1	0	1	17
LTRL590_110018800.1	LtrL590_11:500,645..504,121(+)	0.333333	4	0	3	1	46	15	1	0	3	31
LTRL590_110018900.1	LtrL590_11:506,531..508,798(+)	1	2	0	1	2	33	21	1	0	1	12
LTRL590_110019000.1	LtrL590_11:510,665..512,002(+)	0	1	0	1	0	36	23	0	0	1	13
LTRL590_110019100.1	LtrL590_11:514,685..515,077(+)	#DIV/0!	0	0	0	0	36	15	0	0	0	21
LTRL590_110019200.1	LtrL590_11:516,742..518,820(+)	1	2	0	1	1	46	22	1	0	1	24
LTRL590_110019300.1	LtrL590_11:520,173..520,724(+)	#DIV/0!	0	0	0	0	38	24	0	0	0	14
LTRL590_110019400.1	LtrL590_11:526,698..527,452(+)	#DIV/0!	0	0	0	0	34	8	0	0	0	26
LTRL590_110019500.1	LtrL590_11:527,553..529,446(+)	#DIV/0!	1	0	0	1	59	35	1	0	0	24
LTRL590_110019600.1	LtrL590_11:529,736..531,247(+)	#DIV/0!	0	0	0	0	69	56	0	0	0	13
LTRL590_110019700.1	LtrL590_11:532,602..532,853(+)	1.5	5	0	2	3	64	54	3	0	2	10
LTRL590_110019800.1	LtrL590_11:533,135..533,575(+)	0	1	1	1	0	70	55	0	0	1	15
LTRL590_110019900.1	LtrL590_11:535,044..540,407(+)	0.473684	28	0	19	11	78	29	9	0	19	49
LTRL590_110020000.1	LtrL590_11:546,932..547,942(+)	#DIV/0!	0	0	0	0	50	26	0	0	0	24
LTRL590_110020100.1	LtrL590_11:549,792..555,737(+)	1.18182	24	0	11	13	50	30	13	0	11	20
LTRL590_110020200.1	LtrL590_11:558,334..558,894(+)	0	1	0	1	0	45	15	0	0	1	30
LTRL590_110020300.1	LtrL590_11:559,827..561,035(+)	2	3	0	1	2	40	12	2	0	1	28
LTRL590_110020400.1	LtrL590_11:561,870..563,204(+)	0.25	5	0	4	1	36	12	1	0	4	24
LTRL590_110020500.1	LtrL590_11:564,552..569,885(+)	3.5	9	0	2	8	37	22	7	0	2	15
LTRL590_110020600.1	LtrL590_11:570,826..572,709(+)	3	4	0	1	3	32	18	3	0	1	14
LTRL590_110020700.1	LtrL590_11:574,847..575,449(+)	1	2	0	1	1	46	24	1	0	1	22
LTRL590_110020800.1	LtrL590_11:576,585..577,895(+)	0	2	0	2	0	53	33	0	0	2	20
LTRL590_110020900.1	LtrL590_11:580,029..581,885(+)	0.666667	5	0	3	2	62	37	2	0	3	25
LTRL590_110021000.1	LtrL590_11:582,499..582,720(+)	#DIV/0!	0	0	0	0	85	56	0	0	0	29
LTRL590_110021100.1	LtrL590_11:583,134..584,294(+)	6	7	0	1	6	76	44	6	0	1	32
LTRL590_110021200.1	LtrL590_11:586,166..586,399(+)	#DIV/0!	0	0	0	0	63	28	0	0	0	35
LTRL590_120005000.1	LtrL590_12:1,021..1,206(-)	0.75	7	0	4	3	59	13	3	0	4	46
LTRL590_120005100.1	LtrL590_12:2,743..3,648(+)	1	2	0	1	1	78	33	1	0	1	45
LTRL590_120005200.1	LtrL590_12:4,069..4,716(+)	0	2	0	2	0	87	32	0	0	2	55
LTRL590_120005300.1	LtrL590_12:5,117..5,968(+)	1	2	0	1	1	96	33	1	0	1	63
LTRL590_120005400.1	LtrL590_12:6,599..8,002(+)	0.2	6	0	5	1	77	36	1	0	5	41
LTRL590_120005500.1	LtrL590_12:8,601..8,924(+)	0	2	0	2	0	66	33	0	0	2	33
LTRL590_120005600.1	LtrL590_12:9,279..10,550(+)	0.166667	7	0	6	1	61	29	1	0	6	32
LTRL590_120005700.1	LtrL590_12:11,359..11,937(+)	1	2	0	1	1	64	30	1	0	1	34
LTRL590_120005800.1	LtrL590_12:12,829..14,559(+)	1.33333	7	0	3	4	66	29	4	0	3	37
LTRL590_120005900.1	LtrL590_12:15,304..15,576(+)	#DIV/0!	2	0	0	2	60	31	2	0	0	29
LTRL590_120006000.1	LtrL590_12:16,071..16,688(+)	0.5	3	0	2	1	64	38	1	0	2	26
LTRL590_120006100.1	LtrL590_12:17,246..18,691(+)	1	4	0	2	2	64	34	2	0	2	30
LTRL590_120006200.1	LtrL590_12:21,344..21,604(+)	#DIV/0!	1	0	0	1	73	38	1	0	0	35
LTRL590_120006300.1	LtrL590_12:22,695..22,997(+)	#DIV/0!	1	0	0	1	76	43	1	0	0	33
LTRL590_120006400.1	LtrL590_12:23,905..24,777(+)	0.25	5	0	4	1	73	39	1	0	4	34
LTRL590_120006500.1	LtrL590_12:26,539..29,238(+)	1	18	0	9	9	58	21	9	0	9	37
LTRL590_120006600.1	LtrL590_12:30,390..34,520(+)	0.555556	14	0	9	5	43	9	5	0	9	34
LTRL590_120006700.1	LtrL590_12:42,992..44,374(+)	2.5	7	0	3	5	44	20	5	0	2	24
LTRL590_120006800.1	LtrL590_12:45,901..49,875(+)	1.66667	16	0	6	10	86	46	10	0	6	40
LTRL590_120006900.1	LtrL590_12:50,768..52,549(+)	#DIV/0!	3	1	0	3	76	43	3	1	0	33
LTRL590_120007000.1	LtrL590_12:54,836..56,194(+)	0.75	7	0	4	3	79	33	3	0	4	46
LTRL590_120007100.1	LtrL590_12:56,867..59,596(+)	1	12	0	6	7	71	31	6	0	6	40
LTRL590_120007200.1	LtrL590_12:60,568..65,397(+)	0.846154	24	0	13	11	84	52	11	0	13	32
LTRL590_120007300.1	LtrL590_12:68,531..71,800(+)	2	18	0	6	14	79	32	12	0	6	47
LTRL590_120007400.1	LtrL590_12:73,570..74,805(+)	0	1	0	1	0	74	36	0	0	1	38
LTRL590_120007500.1	LtrL590_12:75,598..76,485(+)	1	2	0	1	1	64	30	1	0	1	34
LTRL590_120007600.1	LtrL590_12:77,760..82,520(+)	1.08333	25	0	12	14	66	34	13	0	12	32
LTRL590_120007700.1	LtrL590_12:82,970..85,048(+)	2.33333	10	0	3	7	50	29	7	0	3	21
LTRL590_120007800.1	LtrL590_12:87,643..89,997(+)	2	6	0	2	4	75	40	4	0	2	35
LTRL590_120007900.1	LtrL590_12:93,316..102,102(+)	1.125	34	0	16	19	68	34	18	0	16	34
LTRL590_120008000.1	LtrL590_12:102,724..104,550(+)	1.5	10	0	4	6	68	49	6	0	4	19
LTRL590_120008100.1	LtrL590_12:105,537..107,651(+)	1.14286	15	0	7	8	88	57	8	0	7	31
LTRL590_120008200.1	LtrL590_12:112,225..117,078(+)	1.2	22	0	10	12	79	20	12	0	10	59
LTRL590_120008300.1	LtrL590_12:117,509..123,184(+)	0.833333	22	0	12	11	50	27	10	0	12	23
LTRL590_120008400.1	LtrL590_12:123,636..125,510(+)	2	3	0	1	2	59	33	2	0	1	26
LTRL590_120008500.1	LtrL590_12:127,383..137,162(+)	1.31818	51	0	22	29	48	23	29	0	22	25
LTRL590_120008600.1	LtrL590_12:138,440..142,435(+)	1.71429	19	0	7	12	55	32	12	0	7	23
LTRL590_120008700.1	LtrL590_12:143,915..150,130(+)	3.57143	32	0	7	26	71	39	25	0	7	32
LTRL590_120008800.1	LtrL590_12:152,834..154,534(+)	0.666667	5	0	3	4	79	41	2	0	3	38
LTRL590_120008900.1	LtrL590_12:156,540..157,652(+)	0.5	3	0	2	1	88	47	1	0	2	41
LTRL590_120009000.1	LtrL590_12:158,944..159,897(+)	0.166667	7	0	6	1	83	46	1	0	6	37
LTRL590_120009100.1	LtrL590_12:166,109..170,485(+)	0.444444	13	0	9	5	84	35	4	0	9	49
LTRL590_120009200.1	LtrL590_12:171,593..172,843(+)	1	6	0	3	3	61	35	3	0	3	26
LTRL590_120009300.1	LtrL590_12:177,018..178,163(+)	#DIV/0!	4	0	0	4	52	17	4	0	0	35
LTRL590_120009400.1	LtrL590_12:180,893..182,125(-)	3	8	0	2	6	61	20	6	0	2	41
LTRL590_120009500.1	LtrL590_12:183,756..184,241(-)	2	3	0	1	2	56	19	2	0	1	37
LTRL590_120009600.1	LtrL590_12:187,214..189,343(-)	#DIV/0!	7	0	0	7	65	41	7	0	0	24
LTRL590_120009700.1	LtrL590_12:190,317..192,251(-)	0.5	6	0	4	2	56	32	2	0	4	24
LTRL590_120009800.1	LtrL590_12:193,769..197,221(-)	1	12	0	6	6	92	26	6	0	6	66
LTRL590_120009900.1	LtrL590_12:203,835..206,189(-)	#DIV/0!	5	0	0	5	133	68	5	0	0	65
LTRL590_120010000.1	LtrL590_12:221,711..223,993(-)	0.5	6	0	4	3	74	34	2	0	4	40
LTRL590_120010100.1	LtrL590_12:232,220..234,049(-)	#DIV/0!	0	0	0	0	31	16	0	0	0	15
LTRL590_120010200.1	LtrL590_12:239,354..239,620(-)	#DIV/0!	0	0	0	0	19	15	0	0	0	4
LTRL590_120010300.1	LtrL590_12:260,396..261,328(-)	#DIV/0!	0	0	0	0	19	13	0	0	0	6
LTRL590_120010400.1	LtrL590_12:267,165..271,601(-)	4	5	0	1	4	16	7	4	0	1	9
LTRL590_120010500.1	LtrL590_12:282,785..283,351(-)	#DIV/0!	0	0	0	0	21	12	0	0	0	9
LTRL590_120010600.1	LtrL590_12:288,131..291,100(-)	0	1	0	1	0	14	9	0	0	1	5
LTRL590_120010700.1	LtrL590_12:294,417..294,683(-)	#DIV/0!	0	0	0	0	16	4	0	0	0	12
LTRL590_120010800.1	LtrL590_12:300,928..301,218(+)	#DIV/0!	1	0	0	1	19	7	1	0	0	12
LTRL590_120010900.1	LtrL590_12:301,530..301,943(+)	#DIV/0!	0	0	0	0	16	5	0	0	0	11
LTRL590_120011000.1	LtrL590_12:302,509..304,326(+)	#DIV/0!	0	0	0	0	10	4	0	0	0	6
LTRL590_120011100.1	LtrL590_12:305,360..305,863(+)	#DIV/0!	0	0	0	0	10	3	0	0	0	7
LTRL590_120011200.1	LtrL590_12:308,353..310,851(+)	0	2	0	2	0	14	10	0	0	2	4
LTRL590_120011300.1	LtrL590_12:314,156..318,265(+)	#DIV/0!	2	0	0	2	17	5	2	0	0	12
LTRL590_120011400.1	LtrL590_12:319,558..326,532(+)	#DIV/0!	0	0	0	0	14	7	0	0	0	7
LTRL590_120011500.1	LtrL590_12:332,198..337,984(+)	1	2	0	1	1	15	10	1	0	1	5
LTRL590_120011600.1	LtrL590_12:339,789..341,345(+)	#DIV/0!	0	0	0	0	11	2	0	0	0	9
LTRL590_120011700.1	LtrL590_12:342,598..345,855(+)	#DIV/0!	0	0	0	0	13	3	0	0	0	10
LTRL590_120011800.1	LtrL590_12:346,918..351,294(+)	#DIV/0!	1	0	0	1	10	7	1	0	0	3
LTRL590_120011900.1	LtrL590_12:352,588..354,081(+)	#DIV/0!	0	0	0	0	15	12	0	0	0	3
LTRL590_120012000.1	LtrL590_12:355,815..358,055(+)	1	4	0	2	2	20	14	2	0	2	6
LTRL590_120012100.1	LtrL590_12:361,020..362,849(+)	0	2	0	2	0	20	4	0	0	2	16
LTRL590_120012200.1	LtrL590_12:364,730..367,615(+)	#DIV/0!	0	0	0	0	15	6	0	0	0	9
LTRL590_120012300.1	LtrL590_12:373,170..374,201(+)	#DIV/0!	0	0	0	0	16	9	0	0	0	7
LTRL590_120012400.1	LtrL590_12:376,617..377,906(+)	#DIV/0!	0	0	0	0	14	4	0	0	0	10
LTRL590_120012500.1	LtrL590_12:379,113..379,613(+)	#DIV/0!	0	0	0	0	15	6	0	0	0	9
LTRL590_120012600.1	LtrL590_12:380,602..383,154(+)	#DIV/0!	0	0	0	1	21	17	0	0	0	4
LTRL590_120012700.1	LtrL590_12:384,522..384,848(+)	#DIV/0!	0	0	0	0	19	13	0	0	0	6
LTRL590_120012800.1	LtrL590_12:391,184..392,599(+)	3.5	18	2	4	14	62	52	14	1	4	10
LTRL590_120012900.1	LtrL590_12:394,068..394,694(+)	#DIV/0!	8	0	0	8	90	52	8	0	0	38
LTRL590_120013000.1	LtrL590_12:395,291..395,907(+)	5.5	13	2	2	12	83	27	11	0	2	56
LTRL590_120013100.1	LtrL590_12:400,983..406,058(+)	1	10	0	5	5	35	7	5	0	5	28
LTRL590_120013200.1	LtrL590_12:406,722..408,671(+)	1	2	0	1	1	14	6	1	0	1	8
LTRL590_120013300.1	LtrL590_12:411,455..415,330(+)	#DIV/0!	1	0	0	1	15	7	1	0	0	8
LTRL590_120013400.1	LtrL590_12:418,517..418,777(+)	#DIV/0!	0	0	0	0	17	12	0	0	0	5
LTRL590_120013500.1	LtrL590_12:419,824..420,978(+)	0	1	0	1	0	15	9	0	0	1	6
LTRL590_120013600.1	LtrL590_12:425,268..427,754(+)	#DIV/0!	1	0	0	1	21	12	1	0	0	9
LTRL590_120013700.1	LtrL590_12:432,568..436,353(+)	1	2	0	1	1	18	7	1	0	1	11
LTRL590_120013800.1	LtrL590_12:438,270..441,077(+)	#DIV/0!	1	0	0	1	16	10	1	0	0	6
LTRL590_120013900.1	LtrL590_12:443,254..445,428(+)	0	1	0	1	0	14	4	0	0	1	10
LTRL590_120014000.1	LtrL590_12:446,380..449,010(+)	#DIV/0!	3	0	0	3	14	6	3	0	0	8
LTRL590_120014100.1	LtrL590_12:450,731..455,554(+)	1	6	0	3	3	9	5	3	0	3	4
LTRL590_120014200.1	LtrL590_12:457,070..458,623(+)	1	2	0	1	1	13	6	1	0	1	7
LTRL590_120014300.1	LtrL590_12:464,066..467,098(+)	3	4	0	1	3	14	6	3	0	1	8
LTRL590_120014400.1	LtrL590_12:468,847..473,079(+)	1	4	0	2	2	13	6	2	0	2	7
LTRL590_120014500.1	LtrL590_12:476,279..477,160(+)	#DIV/0!	0	0	0	0	13	6	0	0	0	7
LTRL590_120014600.1	LtrL590_12:477,651..480,311(+)	0	1	0	1	0	12	7	0	0	1	5
LTRL590_120014700.1	LtrL590_12:482,318..486,433(+)	1	2	0	1	1	14	7	1	0	1	7
LTRL590_120014800.1	LtrL590_12:487,660..488,979(+)	#DIV/0!	0	0	0	0	15	10	0	0	0	5
LTRL590_120014900.1	LtrL590_12:491,835..492,866(+)	1	2	0	1	1	18	9	1	0	1	9
LTRL590_120015000.1	LtrL590_12:494,330..496,249(+)	1	2	0	1	1	16	6	1	0	1	10
LTRL590_120015100.1	LtrL590_12:497,272..497,913(+)	#DIV/0!	1	0	0	1	14	5	1	0	0	9
LTRL590_120015200.1	LtrL590_12:498,372..500,240(+)	#DIV/0!	1	0	0	1	14	6	1	0	0	8
LTRL590_120015300.1	LtrL590_12:502,434..505,046(+)	0.5	3	0	2	1	12	7	1	0	2	5
LTRL590_120015400.1	LtrL590_12:505,723..508,638(+)	#DIV/0!	5	0	0	5	16	9	5	0	0	7
LTRL590_120015500.1	LtrL590_12:509,543..511,405(+)	#DIV/0!	1	0	0	1	24	17	1	0	0	7
LTRL590_120015600.1	LtrL590_12:516,371..517,687(+)	1	2	0	1	1	28	11	1	0	1	17
LTRL590_120015700.1	LtrL590_12:518,340..519,302(+)	2	3	0	1	2	20	8	2	0	1	12
LTRL590_130005000.1	LtrL590_13:1,629..3,581(-)	0.777778	16	0	9	7	88	32	7	0	9	56
LTRL590_130005100.1	LtrL590_13:5,166..6,341(-)	2	6	0	2	4	126	69	4	0	2	57
LTRL590_130005200.1	LtrL590_13:6,960..7,565(-)	0.5	3	0	2	1	108	48	1	0	2	60
LTRL590_130005300.1	LtrL590_13:8,396..9,442(-)	1.4	12	0	5	7	108	54	7	0	5	54
LTRL590_130005400.1	LtrL590_13:9,994..10,884(-)	1.33333	7	0	3	4	101	49	4	0	3	52
LTRL590_130005500.1	LtrL590_13:11,630..13,015(-)	1	8	0	4	4	102	61	4	0	4	41
LTRL590_130005600.1	LtrL590_13:13,888..14,478(-)	2.5	7	0	2	5	87	56	5	0	2	31
LTRL590_130005700.1	LtrL590_13:15,256..19,548(-)	0.5625	25	0	16	9	104	52	9	0	16	52
LTRL590_130005800.1	LtrL590_13:23,170..24,681(-)	0.5	6	0	4	2	116	57	2	0	4	59
LTRL590_130005900.1	LtrL590_13:28,711..30,018(-)	3	12	0	3	9	116	52	9	0	3	64
LTRL590_130006000.1	LtrL590_13:31,311..32,369(-)	1.75	11	0	4	7	123	61	7	0	4	62
LTRL590_130006100.1	LtrL590_13:33,570..34,040(-)	0.5	6	0	4	2	116	62	2	0	4	54
LTRL590_130006200.1	LtrL590_13:38,141..40,321(-)	0.333333	8	0	6	2	108	58	2	0	6	50
LTRL590_130006300.1	LtrL590_13:41,477..42,241(-)	0.25	5	0	4	1	86	39	1	0	4	47
LTRL590_130006400.1	LtrL590_13:42,994..44,415(-)	1.33333	7	0	3	4	91	39	4	0	3	52
LTRL590_130006500.1	LtrL590_13:46,424..47,932(-)	0.285714	9	0	7	2	87	46	2	0	7	41
LTRL590_130006600.1	LtrL590_13:48,884..50,809(-)	0.5	12	0	8	4	107	51	4	0	8	56
LTRL590_130006700.1	LtrL590_13:51,235..52,623(-)	0.6	8	0	5	3	100	41	3	0	5	59
LTRL590_130006800.1	LtrL590_13:57,562..58,308(-)	1	2	0	1	1	152	59	1	0	1	93
LTRL590_130006900.1	LtrL590_13:61,764..64,217(-)	3.125	33	0	8	26	144	82	25	0	8	62
LTRL590_130007000.1	LtrL590_13:66,641..69,058(-)	1.72727	30	0	11	19	134	64	19	0	11	70
LTRL590_130007100.1	LtrL590_13:70,322..70,957(-)	0	3	0	3	0	121	61	0	0	3	60
LTRL590_130007200.1	LtrL590_13:72,668..73,930(-)	0.571429	11	0	7	4	126	72	4	0	7	54
LTRL590_130007300.1	LtrL590_13:75,645..76,568(-)	0.2	6	0	5	1	112	59	1	0	5	53
LTRL590_130007400.1	LtrL590_13:79,115..80,716(-)	1.16667	13	0	6	7	87	55	7	0	6	32
LTRL590_130007500.1	LtrL590_13:81,219..82,001(-)	0.5	3	0	2	1	87	53	1	0	2	34
LTRL590_130007600.1	LtrL590_13:84,882..90,518(-)	0.95	39	0	20	20	82	33	19	0	20	49
LTRL590_130007700.1	LtrL590_13:91,823..97,918(-)	1.13636	47	0	22	25	96	49	25	0	22	47
LTRL590_130007800.1	LtrL590_13:98,986..102,279(-)	0.333333	20	0	15	5	70	43	5	0	15	27
LTRL590_130007900.1	LtrL590_13:102,961..104,970(-)	0.666667	5	0	3	2	80	48	2	0	3	32
LTRL590_130008000.1	LtrL590_13:106,003..107,799(-)	0.4	7	0	5	3	60	27	2	0	5	33
LTRL590_130008100.1	LtrL590_13:109,885..113,157(-)	0.214286	17	0	14	3	116	34	3	0	14	82
LTRL590_130008200.1	LtrL590_13:113,899..114,162(-)	#DIV/0!	4	1	0	4	104	34	4	0	0	70
LTRL590_130008300.1	LtrL590_13:115,074..115,439(-)	0	2	0	2	0	117	46	0	0	2	71
LTRL590_130008400.1	LtrL590_13:119,570..119,863(-)	2	3	0	1	2	129	64	2	0	1	65
LTRL590_130008500.1	LtrL590_13:121,354..122,583(+)	1.2	11	0	5	6	123	49	6	0	5	74
LTRL590_130008600.1	LtrL590_13:123,792..125,657(+)	1.66667	16	0	6	10	98	36	10	0	6	62
LTRL590_130008700.1	LtrL590_13:126,373..128,658(+)	2	12	0	4	8	110	57	8	0	4	53
LTRL590_130008800.1	LtrL590_13:130,051..131,589(+)	2.5	7	0	2	5	91	52	5	0	2	39
LTRL590_130008900.1	LtrL590_13:133,577..140,044(+)	0.16	29	0	25	4	95	38	4	0	25	57
LTRL590_130009000.1	LtrL590_13:140,937..141,686(+)	0.666667	5	0	3	2	73	48	2	0	3	25
LTRL590_130009100.1	LtrL590_13:142,579..143,415(+)	0.25	5	0	4	1	75	37	1	0	4	38
LTRL590_130009200.1	LtrL590_13:146,032..149,736(+)	0.933333	29	0	15	15	94	52	14	0	15	42
LTRL590_130009300.1	LtrL590_13:150,714..151,310(+)	0.5	3	0	2	1	104	56	1	0	2	48
LTRL590_130009400.1	LtrL590_13:152,160..154,172(+)	0.857143	13	0	7	6	112	73	6	0	7	39
LTRL590_130009500.1	LtrL590_13:155,346..155,942(+)	0	1	0	1	0	120	65	0	0	1	55
LTRL590_130009600.1	LtrL590_13:157,191..157,616(+)	#DIV/0!	1	0	0	1	111	48	1	0	0	63
LTRL590_130009700.1	LtrL590_13:160,229..165,790(+)	1.05882	35	0	17	18	123	58	18	0	17	65
LTRL590_130009800.1	LtrL590_13:166,888..167,865(+)	2	6	0	2	4	109	65	4	0	2	44
LTRL590_130009900.1	LtrL590_13:168,662..169,555(+)	0.5	6	0	4	2	119	74	2	0	4	45
LTRL590_130010000.1	LtrL590_13:170,579..171,403(+)	0.666667	10	0	6	4	134	77	4	0	6	57
LTRL590_130010100.1	LtrL590_13:173,602..174,873(+)	1.33333	14	0	6	8	117	47	8	0	6	70
LTRL590_130010200.1	LtrL590_13:176,383..177,291(+)	1	6	0	3	4	104	28	3	0	3	76
LTRL590_130010300.1	LtrL590_13:177,763..181,788(+)	0.666667	15	0	9	8	105	38	6	0	9	67
LTRL590_130010400.1	LtrL590_13:182,834..184,657(+)	0.8	9	0	5	4	46	12	4	0	5	34
LTRL590_130010500.1	LtrL590_13:186,693..188,807(+)	#DIV/0!	0	0	0	0	67	29	0	0	0	38
LTRL590_130010600.1	LtrL590_13:190,769..192,097(+)	4	5	2	1	4	58	48	4	0	1	10
LTRL590_130010700.1	LtrL590_13:192,705..194,429(+)	#DIV/0!	4	0	0	4	79	51	4	0	0	28
LTRL590_130010800.1	LtrL590_13:196,546..199,686(+)	0.6875	27	0	16	11	99	48	11	0	16	51
LTRL590_130010900.1	LtrL590_13:202,795..207,078(+)	0.8125	29	0	16	14	96	45	13	0	16	51
LTRL590_130011000.1	LtrL590_13:208,483..209,811(-)	2	6	0	2	5	90	47	4	0	2	43
LTRL590_130011100.1	LtrL590_13:210,849..211,886(-)	0	1	0	1	0	114	49	0	0	1	65
LTRL590_130011200.1	LtrL590_13:212,876..215,428(-)	1.28571	16	2	7	11	103	44	9	0	7	59
LTRL590_130011300.1	LtrL590_13:216,524..219,751(-)	0.666667	20	1	12	8	111	60	8	0	12	51
LTRL590_130011400.1	LtrL590_13:221,229..222,107(-)	0.333333	4	0	3	3	88	49	1	0	3	39
LTRL590_130011500.1	LtrL590_13:222,758..228,958(-)	0.65	33	0	20	15	104	52	13	0	20	52
LTRL590_130011600.1	LtrL590_13:229,855..231,513(-)	1.66667	16	0	6	10	77	31	10	0	6	46
LTRL590_130011700.1	LtrL590_13:232,926..234,755(-)	0.357143	19	0	14	5	58	47	5	0	14	11
LTRL590_130011800.1	LtrL590_13:236,128..238,242(-)	#DIV/0!	0	0	0	0	49	49	0	0	0	0
LTRL590_130011900.1	LtrL590_13:245,249..247,333(-)	0.923077	25	0	13	13	60	0	12	0	13	60
LTRL590_130012000.1	LtrL590_13:248,089..248,766(-)	0.4	7	0	5	2	94	34	2	0	5	60
LTRL590_130012100.1	LtrL590_13:251,404..259,383(-)	1.09375	67	0	32	36	142	66	35	0	32	76
LTRL590_130012200.1	LtrL590_13:262,037..262,921(-)	0.333333	4	0	3	2	128	72	1	0	3	56
LTRL590_130012300.1	LtrL590_13:263,800..267,510(-)	1.21429	31	0	14	17	133	77	17	0	14	56
LTRL590_130012400.1	LtrL590_13:268,111..271,524(-)	1.73333	41	0	15	26	91	54	26	0	15	37
LTRL590_130012500.1	LtrL590_13:273,993..276,176(-)	1.125	17	0	8	9	72	45	9	0	8	27
LTRL590_130012600.1	LtrL590_13:276,182..276,403(-)	#DIV/0!	0	0	0	0	69	40	0	0	0	29
LTRL590_130012700.1	LtrL590_13:278,820..279,174(-)	#DIV/0!	2	0	0	2	82	18	2	0	0	64
LTRL590_130012800.1	LtrL590_13:280,471..281,511(-)	0.75	7	0	4	4	97	31	3	0	4	66
LTRL590_130012900.1	LtrL590_13:282,903..284,489(-)	1	12	0	6	6	119	58	6	0	6	61
LTRL590_130013000.1	LtrL590_13:288,618..290,699(-)	0.833333	11	0	6	6	123	64	5	0	6	59
LTRL590_130013100.1	LtrL590_13:291,625..292,659(-)	0.8	9	0	5	4	120	58	4	0	5	62
LTRL590_130013200.1	LtrL590_13:293,362..295,248(-)	2.2	16	0	5	13	123	53	11	0	5	70
LTRL590_130013300.1	LtrL590_13:296,845..299,337(-)	1.85714	20	0	7	13	115	65	13	0	7	50
LTRL590_130013400.1	LtrL590_13:301,124..305,704(-)	1.3125	37	0	16	22	107	62	21	0	16	45
LTRL590_130013500.1	LtrL590_13:306,493..307,320(-)	1	2	0	1	1	88	44	1	0	1	44
LTRL590_130013600.1	LtrL590_13:308,130..310,289(-)	0.4	14	0	10	4	106	45	4	0	10	61
LTRL590_130013700.1	LtrL590_13:311,132..312,583(-)	1	8	0	4	4	114	42	4	0	4	72
LTRL590_130013800.1	LtrL590_13:313,431..315,128(-)	0.454545	16	0	11	5	124	59	5	0	11	65
LTRL590_130013900.1	LtrL590_13:316,492..318,426(-)	1.5	15	0	6	9	116	69	9	0	6	47
LTRL590_130014000.1	LtrL590_13:319,350..324,329(-)	0.789474	34	0	19	16	114	68	15	0	19	46
LTRL590_130014100.1	LtrL590_13:325,370..326,842(-)	0.75	14	0	8	6	89	42	6	0	8	47
LTRL590_130014200.1	LtrL590_13:327,700..329,088(-)	1.5	10	0	4	6	97	44	6	0	4	53
LTRL590_130014300.1	LtrL590_13:329,906..330,889(-)	1	6	0	3	3	106	49	3	0	3	57
LTRL590_130014400.1	LtrL590_13:331,946..335,866(-)	1.46667	37	0	15	23	104	45	22	0	15	59
LTRL590_130014500.1	LtrL590_13:336,832..337,932(-)	0.5	6	0	4	2	113	64	2	0	4	49
LTRL590_130014600.1	LtrL590_13:338,790..344,060(-)	1.38889	43	1	18	26	141	63	25	0	18	78
LTRL590_130014700.1	LtrL590_13:345,117..345,866(-)	2.5	7	0	2	5	119	53	5	0	2	66
LTRL590_130014800.1	LtrL590_13:346,636..347,355(-)	2	3	0	1	2	150	64	2	0	1	86
LTRL590_130014900.1	LtrL590_13:349,398..350,324(-)	0	3	0	3	0	147	70	0	0	3	77
LTRL590_130015000.1	LtrL590_13:353,920..361,008(-)	2.2	64	0	20	45	122	70	44	0	20	52
LTRL590_130015100.1	LtrL590_13:361,557..366,344(-)	1.8125	45	0	16	30	119	42	29	0	16	77
LTRL590_130015200.1	LtrL590_13:370,343..371,659(-)	0	3	0	3	0	141	84	0	0	3	57
LTRL590_130015300.1	LtrL590_13:373,771..376,998(-)	0.636364	18	0	11	7	136	70	7	0	11	66
LTRL590_130015400.1	LtrL590_13:378,700..380,295(-)	1	10	0	5	5	106	52	5	0	5	54
LTRL590_130015500.1	LtrL590_13:381,435..381,704(-)	#DIV/0!	0	0	0	0	119	65	0	0	0	54
LTRL590_130015600.1	LtrL590_13:382,984..384,762(-)	0.166667	7	0	6	1	140	61	1	0	6	79
LTRL590_130015700.1	LtrL590_13:385,904..387,115(-)	1	8	0	4	4	123	55	4	0	4	68
LTRL590_130015800.1	LtrL590_13:388,393..389,355(-)	0.125	9	0	8	1	130	64	1	0	8	66
LTRL590_130015900.1	LtrL590_13:390,120..390,728(-)	0.333333	4	0	3	1	135	74	1	0	3	61
LTRL590_130016000.1	LtrL590_13:391,467..393,095(-)	6	7	0	1	6	138	69	6	0	1	69
LTRL590_130016100.1	LtrL590_13:394,566..394,922(-)	#DIV/0!	1	0	0	1	111	61	1	0	0	50
LTRL590_130016200.1	LtrL590_13:397,518..399,650(-)	3	12	0	3	9	136	67	9	0	3	69
LTRL590_130016300.1	LtrL590_13:402,036..402,599(-)	0	2	0	2	0	139	49	0	0	2	90
LTRL590_130016400.1	LtrL590_13:407,480..408,985(-)	0.333333	12	0	9	3	159	90	3	0	9	69
LTRL590_130016500.1	LtrL590_13:410,544..411,365(-)	#DIV/0!	1	0	0	1	157	80	1	0	0	77
LTRL590_130016600.1	LtrL590_13:413,227..414,048(-)	#DIV/0!	1	0	0	1	144	77	1	0	0	67
LTRL590_130016700.1	LtrL590_13:415,867..417,501(-)	0.777778	16	0	9	7	151	71	7	0	9	80
LTRL590_130016800:tRNA	LtrL590_13:416,791..416,868(+)	#DIV/0!	0	0	0	0	147	78	0	0	0	69
LTRL590_130016900.1	LtrL590_13:418,563..419,015(-)	2	6	0	2	4	147	59	4	0	2	88
LTRL590_130017000.1	LtrL590_13:421,397..421,975(-)	5	6	0	1	5	164	76	5	0	1	88
LTRL590_130017100.1	LtrL590_13:424,795..425,238(-)	#DIV/0!	3	0	0	3	148	89	3	0	0	59
LTRL590_130017200.1	LtrL590_13:427,011..429,455(-)	1.5	15	0	6	10	152	86	9	0	6	66
LTRL590_130017300.1	LtrL590_13:432,310..433,290(-)	1	6	0	3	3	117	54	3	0	3	63
LTRL590_130017400.1	LtrL590_13:434,723..437,806(-)	1.53846	33	0	13	21	141	64	20	0	13	77
LTRL590_130017500.1	LtrL590_13:439,179..439,769(-)	0	4	0	4	0	131	59	0	0	4	72
LTRL590_130017600.1	LtrL590_13:443,141..444,403(-)	0.25	5	0	4	1	160	80	1	0	4	80
LTRL590_130017700.1	LtrL590_13:447,933..449,330(-)	4	5	0	1	4	131	83	4	0	1	48
LTRL590_130017800.1	LtrL590_13:451,417..452,892(-)	0.428571	10	0	7	4	117	62	3	0	7	55
LTRL590_130017900.1	LtrL590_13:454,079..458,254(-)	1.31818	51	0	22	29	114	48	29	0	22	66
LTRL590_130018000.1	LtrL590_13:459,849..463,310(-)	0.9375	31	0	16	15	116	75	15	0	16	41
LTRL590_130018100.1	LtrL590_13:464,919..467,432(-)	0.375	11	0	8	3	120	52	3	0	8	68
LTRL590_130018200.1	LtrL590_13:469,756..471,849(-)	0.625	13	0	8	5	96	52	5	0	8	44
LTRL590_130018300.1	LtrL590_13:472,878..474,647(-)	1.125	17	0	8	9	94	67	9	0	8	27
LTRL590_130018400.1	LtrL590_13:475,850..477,055(-)	0.666667	5	0	3	2	107	46	2	0	3	61
LTRL590_130018500.1	LtrL590_13:477,548..479,893(-)	2.5	14	0	4	11	106	36	10	0	4	70
LTRL590_130018600.1	LtrL590_13:484,006..488,181(-)	1.26667	34	2	15	20	124	70	19	0	15	54
LTRL590_130018700.1	LtrL590_13:493,374..494,114(-)	#DIV/0!	0	0	0	0	54	54	0	0	0	0
LTRL590_130018800.1	LtrL590_13:495,336..495,542(+)	#DIV/0!	0	0	0	0	26	7	0	0	0	19
LTRL590_130018900.1	LtrL590_13:495,720..496,157(-)	#DIV/0!	0	0	0	0	22	8	0	0	0	14
LTRL590_130019000.1	LtrL590_13:497,270..499,159(-)	#DIV/0!	0	0	0	0	40	0	0	0	0	40
LTRL590_130019100.1	LtrL590_13:499,742..504,517(-)	1.05263	39	0	19	22	72	5	20	0	19	67
LTRL590_130019200.1	LtrL590_13:505,444..505,776(-)	0.75	7	0	4	3	110	59	3	0	4	51
LTRL590_130019300.1	LtrL590_13:507,412..508,116(-)	0	2	0	2	0	116	76	0	0	2	40
LTRL590_130019400.1	LtrL590_13:509,075..525,988(-)	0.615385	126	0	78	48	132	74	48	0	78	58
LTRL590_130019500.1	LtrL590_13:529,516..529,992(-)	0	2	0	2	0	114	55	0	0	2	59
LTRL590_130019600.1	LtrL590_13:530,867..533,191(-)	1.33333	21	0	9	13	112	57	12	0	9	55
LTRL590_130019700.1	LtrL590_13:534,629..537,811(-)	0.777778	32	0	18	14	104	57	14	0	18	47
LTRL590_130019800.1	LtrL590_13:541,264..541,455(-)	#DIV/0!	0	0	0	0	60	60	0	0	0	0
LTRL590_130020000.1	LtrL590_13:550,864..551,301(+)	#DIV/0!	0	0	0	0	11	11	0	0	0	0
LTRL590_130020100.1	LtrL590_13:551,479..551,685(-)	#DIV/0!	0	0	0	0	16	0	0	0	0	16
LTRL590_130020200.1	LtrL590_13:555,218..555,409(-)	#DIV/0!	0	0	0	0	57	0	0	0	0	57
LTRL590_130020300.1	LtrL590_13:557,435..559,519(-)	2.14286	22	0	7	15	81	29	15	0	7	52
LTRL590_130020400.1	LtrL590_13:562,801..565,638(-)	1.14286	15	0	7	8	118	62	8	0	7	56
LTRL590_130020500.1	LtrL590_13:568,748..572,041(-)	1.23077	29	0	13	16	132	50	16	0	13	82
LTRL590_130020600.1	LtrL590_13:573,994..575,457(-)	1.75	11	0	4	7	128	65	7	0	4	63
LTRL590_130020700.1	LtrL590_13:577,492..581,034(-)	2	27	0	9	18	147	80	18	0	9	67
LTRL590_130020800.1	LtrL590_13:582,205..583,266(-)	0.375	11	0	8	3	124	56	3	0	8	68
LTRL590_130020900.1	LtrL590_13:584,778..586,541(-)	2.2	16	0	5	11	148	70	11	0	5	78
LTRL590_130021000.1	LtrL590_13:595,098..595,514(-)	0	1	0	2	0	119	75	0	0	1	44
LTRL590_130021100.1	LtrL590_13:598,272..600,524(-)	0.333333	8	0	6	2	126	73	2	0	6	53
LTRL590_130021200.1	LtrL590_13:601,988..605,929(-)	1.46667	37	0	15	22	92	42	22	0	15	50
LTRL590_130021300.1	LtrL590_13:609,356..611,542(-)	0	5	0	5	0	125	58	0	0	5	67
LTRL590_130021400.1	LtrL590_13:613,459..615,168(-)	0.857143	13	0	7	6	103	43	6	0	7	60
LTRL590_130021500.1	LtrL590_13:617,343..622,277(-)	0.266667	19	2	15	4	142	78	4	0	15	64
LTRL590_130021600.1	LtrL590_13:623,510..625,249(-)	0.857143	13	0	7	6	79	34	6	0	7	45
LTRL590_130021700.1	LtrL590_13:626,947..640,944(-)	0.192982	68	0	57	11	134	64	11	0	57	70
LTRL590_130021800.1	LtrL590_13:642,058..643,674(-)	0.230769	16	0	13	3	134	40	3	0	13	94
LTRL590_130021900.1	LtrL590_13:644,169..644,489(-)	0	3	0	3	0	138	53	0	0	3	85
LTRL590_130022000.1	LtrL590_13:645,215..646,033(-)	6	7	0	1	6	161	70	6	0	1	91
LTRL590_130022100.1	LtrL590_13:647,884..649,707(+)	1	14	0	7	7	190	95	7	0	7	95
LTRL590_130022200.1	LtrL590_13:651,398..652,774(+)	0.818182	20	0	11	9	171	81	9	0	11	90
LTRL590_130022300.1	LtrL590_13:655,947..656,258(+)	3.5	9	0	2	7	101	12	7	0	2	89
LTRL590_140005000.1	LtrL590_14:2,771..3,694(+)	0.25	10	0	8	2	67	11	2	0	8	56
LTRL590_140005100.1	LtrL590_14:10,211..12,904(+)	0.142857	8	0	7	1	51	51	1	0	7	0
LTRL590_140005200.1	LtrL590_14:14,191..16,392(+)	1.1	21	0	10	11	78	55	11	0	10	23
LTRL590_140005300.1	LtrL590_14:16,954..17,529(+)	0	2	0	2	0	106	57	0	0	2	49
LTRL590_140005400.1	LtrL590_14:18,199..20,934(+)	1.18182	24	2	11	13	106	53	13	0	11	53
LTRL590_140005500.1	LtrL590_14:21,447..22,259(+)	2.5	7	0	2	5	104	50	5	0	2	54
LTRL590_140005600.1	LtrL590_14:23,424..24,287(+)	0.25	5	0	4	1	99	39	1	0	4	60
LTRL590_140005700.1	LtrL590_14:24,918..26,075(+)	1.33333	7	0	3	4	87	29	4	0	3	58
LTRL590_140005800.1	LtrL590_14:27,260..30,424(+)	0.8	18	0	10	8	50	0	8	0	10	50
LTRL590_140005900.1	LtrL590_14:30,810..31,868(+)	#DIV/0!	0	0	0	0	30	0	0	0	0	30
LTRL590_140006000.1	LtrL590_14:37,921..38,784(+)	1.5	5	0	2	3	27	27	3	0	2	0
LTRL590_140006100.1	LtrL590_14:39,759..41,333(+)	2	9	0	3	7	44	28	6	0	3	16
LTRL590_140006200.1	LtrL590_14:42,124..43,182(+)	#DIV/0!	0	0	0	0	68	39	0	0	0	29
LTRL590_140006300.1	LtrL590_14:44,057..45,115(+)	2	6	1	2	4	76	48	4	0	2	28
LTRL590_140006400.1	LtrL590_14:47,260..48,837(+)	0.166667	7	0	6	1	57	21	1	0	6	36
LTRL590_140006500.1	LtrL590_14:49,847..50,392(+)	#DIV/0!	1	0	0	1	61	12	1	0	0	49
LTRL590_140006600.1	LtrL590_14:51,218..52,074(+)	#DIV/0!	0	0	0	0	79	40	0	0	0	39
LTRL590_140006700.1	LtrL590_14:52,175..52,792(+)	#DIV/0!	0	0	0	0	79	50	0	0	0	29
LTRL590_140006800.1	LtrL590_14:53,623..54,705(+)	0.666667	5	0	3	2	81	59	2	0	3	22
LTRL590_140006900.1	LtrL590_14:58,067..60,124(+)	0.3	13	0	10	3	95	42	3	0	10	53
LTRL590_140007000.1	LtrL590_14:62,496..62,714(+)	1	2	0	1	1	86	57	1	0	1	29
LTRL590_140007100.1	LtrL590_14:63,927..64,526(+)	0.5	3	0	2	1	88	52	1	0	2	36
LTRL590_140007200.1	LtrL590_14:66,103..66,675(+)	0.5	3	0	2	1	87	41	1	0	2	46
LTRL590_140007300.1	LtrL590_14:68,474..69,808(+)	0.6	8	0	5	3	89	35	3	0	5	54
LTRL590_140007400.1	LtrL590_14:71,316..73,031(+)	0.666667	10	0	6	4	94	54	4	0	6	40
LTRL590_140007500.1	LtrL590_14:75,139..75,633(+)	1	6	1	3	3	77	41	3	0	3	36
LTRL590_140007600.1	LtrL590_14:77,335..82,860(+)	0.888889	34	0	18	16	96	43	16	0	18	53
LTRL590_140007700.1	LtrL590_14:83,822..84,250(+)	0	5	0	5	0	71	33	0	0	5	38
LTRL590_140007800.1	LtrL590_14:84,908..85,426(+)	0	2	0	2	0	70	25	0	0	2	45
LTRL590_140007900.1	LtrL590_14:87,700..89,868(+)	0.6	8	0	5	3	43	0	3	0	5	43
LTRL590_140008000.1	LtrL590_14:91,513..92,007(+)	#DIV/0!	0	0	0	0	18	0	0	0	0	18
LTRL590_140008100.1	LtrL590_14:92,026..92,466(+)	#DIV/0!	0	0	0	0	13	0	0	0	0	13
LTRL590_140008200.1	LtrL590_14:93,561..94,661(+)	#DIV/0!	0	0	0	0	16	12	0	0	0	4
LTRL590_140008300.1	LtrL590_14:96,308..96,802(+)	#DIV/0!	0	0	0	0	27	27	0	0	0	0
LTRL590_140008400.1	LtrL590_14:96,821..97,261(+)	#DIV/0!	0	0	0	0	32	32	0	0	0	0
LTRL590_140008500.1	LtrL590_14:98,344..101,244(+)	0.384615	18	0	13	5	40	38	5	0	13	2
LTRL590_140008600.1	LtrL590_14:102,235..103,257(+)	1	4	0	2	3	88	56	2	0	2	32
LTRL590_140008700.1	LtrL590_14:104,080..104,802(+)	1	4	0	2	2	95	57	2	0	2	38
LTRL590_140008800.1	LtrL590_14:105,663..106,520(+)	0	1	0	1	0	94	54	0	0	1	40
LTRL590_140008900.1	LtrL590_14:109,315..111,726(+)	1.2	11	0	5	6	110	55	6	0	5	55
LTRL590_140009000.1	LtrL590_14:113,260..115,395(+)	0.571429	11	0	7	4	96	43	4	0	7	53
LTRL590_140009100.1	LtrL590_14:119,914..123,219(+)	1.6	26	1	10	16	73	29	16	1	10	44
LTRL590_140009200.1	LtrL590_14:125,665..127,695(+)	2.66667	11	0	3	8	79	45	8	0	3	34
LTRL590_140009300.1	LtrL590_14:129,734..132,859(+)	1	24	0	12	12	93	47	12	0	12	46
LTRL590_140009400.1	LtrL590_14:136,143..136,658(+)	0	1	0	1	0	97	55	0	0	1	42
LTRL590_140009500.1	LtrL590_14:136,742..142,999(+)	2.04545	67	0	22	46	93	51	45	0	22	42
LTRL590_140009600.1	LtrL590_14:144,395..146,218(+)	0.375	11	0	8	3	116	58	3	0	8	58
LTRL590_140009700.1	LtrL590_14:152,847..153,431(+)	#DIV/0!	1	0	0	1	88	43	1	0	0	45
LTRL590_140009800.1	LtrL590_14:154,073..157,282(+)	0.857143	13	0	7	6	98	54	6	0	7	44
LTRL590_140009900.1	LtrL590_14:158,446..160,914(+)	1.16667	13	0	6	8	84	41	7	0	6	43
LTRL590_140010000.1	LtrL590_14:162,178..163,380(+)	0.666667	5	0	3	2	102	48	2	0	3	54
LTRL590_140010100.1	LtrL590_14:164,125..165,777(+)	0.333333	4	0	3	1	92	50	1	0	3	42
LTRL590_140010200.1	LtrL590_14:168,468..169,445(+)	0.5	3	0	2	2	102	58	1	0	2	44
LTRL590_140010300.1	LtrL590_14:170,208..171,770(+)	0.625	13	0	8	5	111	63	5	0	8	48
LTRL590_140010400.1	LtrL590_14:174,377..175,618(+)	9	10	0	1	9	173	118	9	0	1	55
LTRL590_140010500.1	LtrL590_14:185,098..185,925(-)	5	6	0	1	5	118	70	5	0	1	48
LTRL590_140010600.1	LtrL590_14:196,269..198,074(-)	2	18	0	6	13	113	57	12	0	6	56
LTRL590_140010700.1	LtrL590_14:202,262..203,665(-)	#DIV/0!	0	0	0	0	62	62	0	0	0	0
LTRL590_140010800.1	LtrL590_14:205,643..205,972(-)	#DIV/0!	0	0	0	0	17	17	0	0	0	0
LTRL590_140010900.1	LtrL590_14:210,001..211,404(-)	#DIV/0!	0	0	0	0	20	0	0	0	0	20
LTRL590_140011000.1	LtrL590_14:213,376..213,705(-)	#DIV/0!	0	0	0	0	46	0	0	0	0	46
LTRL590_140011100.1	LtrL590_14:214,474..215,988(-)	1.2	11	0	5	6	49	7	6	0	5	42
LTRL590_140011200.1	LtrL590_14:217,418..219,082(-)	0.4	14	0	10	4	58	33	4	0	10	25
LTRL590_140011300.1	LtrL590_14:221,925..223,016(-)	0.666667	5	0	3	2	47	40	2	0	3	7
LTRL590_140011400.1	LtrL590_14:231,502..232,968(-)	#DIV/0!	0	0	0	0	9	9	0	0	0	0
LTRL590_140011500.1	LtrL590_14:233,988..234,770(-)	#DIV/0!	0	0	0	0	9	9	0	0	0	0
LTRL590_140011600.1	LtrL590_14:239,978..241,444(-)	#DIV/0!	0	0	0	0	20	0	0	0	0	20
LTRL590_140011700.1	LtrL590_14:242,466..243,248(-)	#DIV/0!	0	0	0	0	30	0	0	0	0	30
LTRL590_140011800.1	LtrL590_14:244,456..248,004(-)	0.7	17	0	10	7	82	12	7	0	10	70
LTRL590_140011900.1	LtrL590_14:249,270..249,650(-)	#DIV/0!	0	0	0	0	94	42	0	0	0	52
LTRL590_140012000.1	LtrL590_14:250,225..254,931(-)	1.93333	44	0	15	29	87	47	29	0	15	40
LTRL590_140012100.1	LtrL590_14:255,906..257,390(-)	0.6	8	0	5	3	91	43	3	0	5	48
LTRL590_140012200.1	LtrL590_14:258,112..259,524(-)	1	10	0	5	6	81	32	5	0	5	49
LTRL590_140012300.1	LtrL590_14:260,277..261,713(-)	2.66667	11	2	3	8	94	40	8	0	3	54
LTRL590_140012400.1	LtrL590_14:262,966..263,646(-)	0	4	0	4	0	101	48	0	0	4	53
LTRL590_140012500.1	LtrL590_14:267,220..268,137(-)	0.6	8	0	5	3	112	53	3	0	5	59
LTRL590_140012600.1	LtrL590_14:270,332..271,177(-)	0.5	6	0	4	2	119	56	2	0	4	63
LTRL590_140012700.1	LtrL590_14:274,366..275,223(-)	0	2	0	2	0	97	69	0	0	2	28
LTRL590_140012800.1	LtrL590_14:280,982..281,836(-)	2	3	0	1	2	80	25	2	0	1	55
LTRL590_140012900.1	LtrL590_14:286,638..287,522(-)	0.6	8	0	5	3	124	54	3	0	5	70
LTRL590_140013000.1	LtrL590_14:289,369..290,346(-)	0.2	6	0	5	1	150	70	1	0	5	80
LTRL590_140013100.1	LtrL590_14:295,542..296,138(-)	#DIV/0!	3	0	0	3	88	78	3	0	0	10
LTRL590_140013200.1	LtrL590_14:305,274..305,654(-)	4	5	0	1	4	92	38	4	0	1	54
LTRL590_140013300.1	LtrL590_14:307,108..308,079(-)	1	4	0	2	2	114	48	2	0	2	66
LTRL590_140013400.1	LtrL590_14:312,611..313,744(-)	0.666667	5	0	3	2	117	66	2	0	3	51
LTRL590_140013500.1	LtrL590_14:319,098..319,737(-)	0	1	0	1	0	71	46	0	0	1	25
LTRL590_140013600.1	LtrL590_14:322,736..323,233(-)	1	2	0	1	1	38	38	1	0	1	0
LTRL590_140013700.1	LtrL590_14:336,745..336,924(-)	1.25	9	0	4	5	128	74	5	0	4	54
LTRL590_140013800.1	LtrL590_14:338,057..338,962(-)	#DIV/0!	1	0	0	1	151	92	1	0	0	59
LTRL590_140013900.1	LtrL590_14:340,739..346,639(-)	0.928571	54	1	28	26	147	98	26	1	28	49
LTRL590_140014000.1	LtrL590_14:347,559..348,680(-)	1.4	12	0	5	7	83	45	7	0	5	38
LTRL590_140014100.1	LtrL590_14:351,307..352,590(-)	0.75	7	0	4	3	100	48	3	0	4	52
LTRL590_140014200.1	LtrL590_14:353,497..354,057(-)	0	3	0	3	0	94	41	0	0	3	53
LTRL590_140014300.1	LtrL590_14:354,713..367,357(-)	0.779661	105	0	59	50	90	44	46	0	59	46
LTRL590_140014400.1	LtrL590_14:370,088..371,380(-)	0.333333	8	0	6	3	81	36	2	0	6	45
LTRL590_140014500.1	LtrL590_14:373,757..377,704(-)	1.0625	33	0	16	17	86	42	17	0	16	44
LTRL590_140014600.1	LtrL590_14:378,960..380,693(-)	1	6	0	3	4	97	49	3	0	3	48
LTRL590_140014700.1	LtrL590_14:382,040..385,033(-)	1.875	23	2	8	16	79	43	15	0	8	36
LTRL590_140014800.1	LtrL590_14:387,107..390,889(-)	1.25	27	0	12	15	78	48	15	0	12	30
LTRL590_140014900.1	LtrL590_14:397,024..397,371(-)	0	1	0	1	0	86	22	0	0	1	64
LTRL590_140015000.1	LtrL590_14:398,584..398,784(-)	3	4	0	1	3	89	33	3	0	1	56
LTRL590_140015100.1	LtrL590_14:399,794..402,895(-)	1.2	33	0	15	18	88	53	18	0	15	35
LTRL590_140015200.1	LtrL590_14:403,717..406,980(-)	1	14	0	7	8	98	57	7	0	7	41
LTRL590_140015300.1	LtrL590_14:408,055..409,995(-)	0.625	13	1	8	5	75	35	5	0	8	40
LTRL590_140015400.1	LtrL590_14:410,861..411,271(-)	1	2	0	1	1	77	38	1	0	1	39
LTRL590_140015500.1	LtrL590_14:413,422..416,343(-)	0.583333	19	0	12	7	99	42	7	0	12	57
LTRL590_140015600.1	LtrL590_14:419,311..419,535(-)	#DIV/0!	0	0	0	0	108	45	0	0	0	63
LTRL590_140015700.1	LtrL590_14:423,670..425,493(-)	2.66667	11	0	3	8	93	65	8	0	3	28
LTRL590_140015800.1	LtrL590_14:426,423..431,738(-)	0.8	27	0	15	12	101	50	12	0	15	51
LTRL590_140015900.1	LtrL590_14:434,200..436,785(-)	0.571429	11	0	7	4	89	57	4	0	7	32
LTRL590_140016000.1	LtrL590_14:439,486..442,890(-)	2.875	31	0	8	24	61	21	23	0	8	40
LTRL590_140016100.1	LtrL590_14:444,659..445,165(-)	#DIV/0!	0	0	0	0	87	49	0	0	0	38
LTRL590_140016200.1	LtrL590_14:446,471..449,818(-)	0.888889	17	0	9	8	86	46	8	0	9	40
LTRL590_140016300.1	LtrL590_14:452,081..452,944(-)	1.5	5	0	2	3	91	42	3	0	2	49
LTRL590_140016400.1	LtrL590_14:462,543..465,191(-)	2	15	0	5	10	80	22	10	0	5	58
LTRL590_140016500.1	LtrL590_14:466,436..467,566(-)	0.428571	10	0	7	3	91	34	3	0	7	57
LTRL590_140016600.1	LtrL590_14:469,005..469,289(-)	0	1	0	1	0	113	55	0	0	1	58
LTRL590_140016700.1	LtrL590_14:469,712..471,022(-)	1.25	9	0	5	5	125	58	5	0	4	67
LTRL590_140016800.1	LtrL590_14:471,440..474,499(-)	0.7	34	0	20	14	117	57	14	0	20	60
LTRL590_140016900.1	LtrL590_14:475,978..476,922(-)	0.25	5	0	4	1	144	68	1	0	4	76
LTRL590_140017000.1	LtrL590_14:477,615..479,132(-)	0.181818	13	0	11	2	141	58	2	0	11	83
LTRL590_140017100.1	LtrL590_14:482,033..482,578(-)	0.333333	4	0	3	1	155	78	1	0	3	77
LTRL590_140017200.1	LtrL590_14:483,259..483,882(-)	#DIV/0!	6	0	0	6	172	79	6	0	0	93
LTRL590_140017300.1	LtrL590_14:486,014..486,826(-)	0	7	0	7	0	148	77	0	0	7	71
LTRL590_140017400.1	LtrL590_14:489,018..501,821(+)	0.711111	77	0	45	33	150	56	32	0	45	94
LTRL590_140017500.1	LtrL590_14:504,697..507,813(+)	1.11111	19	0	9	10	88	38	10	0	9	50
LTRL590_140017600.1	LtrL590_14:510,062..511,258(+)	1	8	0	4	4	85	51	4	0	4	34
LTRL590_140017700.1	LtrL590_14:512,204..512,887(+)	#DIV/0!	1	0	0	1	98	59	1	0	0	39
LTRL590_140017800.1	LtrL590_14:513,902..514,162(+)	4	5	0	1	4	95	54	4	0	1	41
LTRL590_140017900.1	LtrL590_14:514,379..516,004(+)	1.14286	15	1	7	8	84	40	8	0	7	44
LTRL590_140018000.1	LtrL590_14:516,143..518,248(+)	5	24	0	4	21	76	25	20	0	4	51
LTRL590_140018100.1	LtrL590_14:518,325..519,107(+)	4	5	0	1	4	80	20	4	0	1	60
LTRL590_140018200.1	LtrL590_14:521,022..524,537(+)	0.444444	13	2	9	4	61	21	4	2	9	40
LTRL590_140018300.1	LtrL590_14:524,554..524,859(+)	0.5	3	0	2	1	38	22	1	0	2	16
LTRL590_140018400.1	LtrL590_14:529,512..529,733(-)	3	4	0	1	3	54	20	3	0	1	34
[truncated: 6,861 more rows]

## Sheet: MN-11
TranscriptId	Genomic Location (Gene)	dN/dS	dN+dS	variants_impact_HIGH	variants_impact_LOW	variants_impact_MODERATE	variants_impact_MODIFIER	variants_effect_downstream_gene_variant	variants_effect_missense_variant	variants_effect_stop_gained	variants_effect_synonymous_variant	variants_effect_upstream_gene_variant
LTRL590_000005100.1	LTRL590_SCAF000002:1,789..4,101(+)	#DIV/0!	0	0	0	0	1	1	0	0	0	0
LTRL590_000005200.1	LTRL590_SCAF000002:5,331..7,991(+)	#DIV/0!	0	0	0	0	5	5	0	0	0	0
LTRL590_000005300.1	LTRL590_SCAF000002:8,587..8,826(+)	#DIV/0!	0	0	0	0	5	5	0	0	0	0
LTRL590_000005500.1	LTRL590_SCAF000005:1..308(-)	2	3	0	1	2	12	0	2	0	1	12
LTRL590_000005600.1	LTRL590_SCAF000005:1,168..2,493(-)	0.333333	4	0	3	1	11	11	1	0	3	0
LTRL590_000005700.1	LTRL590_SCAF000007:1,127..2,140(-)	0	2	0	2	0	15	15	0	0	2	0
LTRL590_000005800.1	LTRL590_SCAF000008:449..3,187(+)	#DIV/0!	0	0	0	0	5	5	0	0	0	0
LTRL590_000005900.1	LTRL590_SCAF000008:4,181..4,516(+)	#DIV/0!	0	0	0	0	5	5	0	0	0	0
LTRL590_000006000.1	LTRL590_SCAF000009:407..1,029(+)	#DIV/0!	1	0	0	1	3	0	1	0	0	3
LTRL590_000006100.1	LTRL590_SCAF000012:48..2,606(+)	1	12	0	6	6	4	4	6	0	6	0
LTRL590_000006400.1	LTRL590_SCAF000019:597..1,211(-)	2.5	7	0	2	5	10	10	5	0	2	0
LTRL590_000006500.1	LTRL590_SCAF000021:319..1,077(+)	#DIV/0!	0	0	0	0	12	12	0	0	0	0
LTRL590_000006600.1	LTRL590_SCAF000021:1,948..2,889(+)	#DIV/0!	0	0	0	0	16	13	0	0	0	3
LTRL590_000006700.1	LTRL590_SCAF000021:4,707..5,681(+)	0	1	0	1	0	15	5	0	0	1	10
LTRL590_000006800.1	LTRL590_SCAF000021:6,372..6,695(+)	#DIV/0!	0	0	0	0	15	3	0	0	0	12
LTRL590_000006900.1	LTRL590_SCAF000022:2,474..3,376(+)	0.666667	5	0	3	2	45	31	2	0	3	14
LTRL590_000007000.1	LTRL590_SCAF000022:4,098..5,354(+)	0.333333	4	0	3	1	58	34	1	0	3	24
LTRL590_000007100.1	LTRL590_SCAF000022:6,381..7,313(+)	0.666667	5	0	3	2	59	24	2	0	3	35
LTRL590_000007200.1	LTRL590_SCAF000022:8,041..9,849(+)	0.6	8	0	5	3	50	17	3	0	5	33
LTRL590_000007300.1	LTRL590_SCAF000022:10,490..11,332(+)	0	1	0	1	0	49	15	0	0	1	34
LTRL590_000007400.1	LTRL590_SCAF000022:12,258..13,106(+)	0	1	0	1	0	45	20	0	0	1	25
LTRL590_000007500.1	LTRL590_SCAF000022:14,327..18,166(+)	0.5	15	0	10	6	45	28	5	0	10	17
LTRL590_000007600.1	LTRL590_SCAF000022:19,057..20,007(+)	0	1	0	1	0	54	26	0	0	1	28
LTRL590_000007700.1	LTRL590_SCAF000022:20,942..22,153(+)	0	2	0	2	0	57	26	0	0	2	31
LTRL590_000007800.1	LTRL590_SCAF000022:22,937..23,458(+)	0	2	0	2	0	45	17	0	0	2	28
LTRL590_000007900.1	LTRL590_SCAF000022:24,898..25,539(+)	#DIV/0!	1	0	0	1	33	7	1	0	0	26
LTRL590_000008000.1	LTRL590_SCAF000022:26,379..28,238(+)	0	2	0	2	0	26	0	0	0	2	26
LTRL590_000008100.1	LTRL590_SCAF000022:28,843..29,100(+)	#DIV/0!	0	0	0	0	14	0	0	0	0	14
LTRL590_000008200.1	LTRL590_SCAF000022:31,659..31,916(+)	#DIV/0!	0	0	0	0	2	0	0	0	0	2
LTRL590_000008300.1	LTRL590_SCAF000025:7..1,295(+)	0.5	3	0	2	1	0	0	1	0	2	0
LTRL590_000008400.1	LTRL590_SCAF000026:1..444(+)	0	1	0	1	0	1	1	0	0	1	0
LTRL590_000008600.1	LTRL590_SCAF000032:540..920(-)	2	3	0	1	2	10	7	2	0	1	3
LTRL590_000008700.1	LTRL590_SCAF000032:1,066..1,387(-)	#DIV/0!	1	0	0	2	11	11	1	0	0	0
LTRL590_000008800.1	LTRL590_SCAF000033:1..1,651(-)	2	6	0	2	4	15	0	4	0	2	15
LTRL590_000008900.1	LTRL590_SCAF000033:3,642..4,904(-)	1	6	1	3	3	14	14	3	0	3	0
LTRL590_000009000.1	LTRL590_SCAF000036:1..885(-)	0	1	0	1	0	68	0	0	0	1	68
LTRL590_000009100.1	LTRL590_SCAF000036:3,618..4,937(-)	1.8	14	0	5	9	109	44	9	0	5	65
LTRL590_000009200.1	LTRL590_SCAF000036:13,655..15,427(-)	0.833333	11	0	6	5	153	80	5	0	6	73
LTRL590_000009300.1	LTRL590_SCAF000036:23,689..27,135(-)	1.625	21	0	8	14	143	72	13	0	8	71
LTRL590_000009400.1	LTRL590_SCAF000036:33,974..34,336(-)	0	2	0	2	0	112	67	0	0	2	45
LTRL590_000009500.1	LTRL590_SCAF000036:36,250..37,119(-)	#DIV/0!	1	0	0	1	121	63	1	0	0	58
LTRL590_000009600.1	LTRL590_SCAF000036:38,708..39,577(-)	0	1	0	1	0	143	49	0	0	1	94
LTRL590_000009700.1	LTRL590_SCAF000036:40,355..42,349(-)	0.916667	23	0	12	11	129	49	11	0	12	80
LTRL590_000009800.1	LTRL590_SCAF000036:44,501..45,148(+)	0.666667	5	0	3	2	155	62	2	0	3	93
LTRL590_000009900.1	LTRL590_SCAF000036:45,889..47,004(+)	0.142857	8	0	7	1	133	51	1	0	7	82
LTRL590_000010000.1	LTRL590_SCAF000036:50,467..52,991(+)	2	9	1	3	6	60	0	6	0	3	60
LTRL590_000010100.1	LTRL590_SCAF000037:1..531(+)	#DIV/0!	2	0	0	2	3	3	2	0	0	0
LTRL590_000010200.1	LTRL590_SCAF000037:675..935(+)	#DIV/0!	0	0	0	0	5	3	0	0	0	2
LTRL590_000010300.1	LTRL590_SCAF000040:865..1,488(-)	1	2	0	1	1	0	0	1	0	1	0
LTRL590_000010400.1	LTRL590_SCAF000042:38..442(-)	#DIV/0!	0	0	0	0	2	0	0	0	0	2
LTRL590_000010500.1	LTRL590_SCAF000043:1..919(-)	#DIV/0!	0	0	0	0	2	0	0	0	0	2
LTRL590_000010600.1	LTRL590_SCAF000044:1,053..1,555(-)	#DIV/0!	0	0	0	0	2	2	0	0	0	0
LTRL590_000010700.1	LTRL590_SCAF000045:1..1,290(-)	0.5	6	0	4	2	0	0	2	0	4	0
LTRL590_000010800.1	LTRL590_SCAF000046:274..573(-)	3	4	0	1	3	46	0	3	0	1	46
LTRL590_000010900.1	LTRL590_SCAF000046:2,107..2,742(-)	2	3	1	1	2	46	15	2	0	1	31
LTRL590_000011000.1	LTRL590_SCAF000047:1..1,416(-)	4	5	0	1	4	0	0	4	0	1	0
LTRL590_000011100.1	LTRL590_SCAF000048:525..1,427(-)	#DIV/0!	0	0	0	0	5	5	0	0	0	0
LTRL590_000011400.1	LTRL590_SCAF000054:3,807..4,271(-)	#DIV/0!	0	0	0	0	6	0	0	0	0	6
LTRL590_000011500.1	LTRL590_SCAF000054:4,855..6,159(-)	#DIV/0!	0	0	0	0	6	0	0	0	0	6
LTRL590_000011600.1	LTRL590_SCAF000054:6,832..7,584(-)	#DIV/0!	0	0	0	0	6	1	0	0	0	5
LTRL590_000011700.1	LTRL590_SCAF000057:313..2,079(-)	0	1	0	1	0	1	1	0	0	1	0
LTRL590_000011800.1	LTRL590_SCAF000058:1..1,280(-)	1.66667	8	0	3	5	2	0	5	0	3	2
LTRL590_000011900.1	LTRL590_SCAF000058:1,587..2,450(-)	#DIV/0!	1	0	0	1	9	9	1	0	0	0
LTRL590_000012000.1	LTRL590_SCAF000059:1..566(-)	#DIV/0!	0	0	0	0	2	0	0	0	0	2
LTRL590_000012100.1	LTRL590_SCAF000059:1,454..3,709(-)	#DIV/0!	0	0	0	0	6	2	0	0	0	4
LTRL590_000012200.1	LTRL590_SCAF000059:8,009..10,849(-)	#DIV/0!	0	0	0	0	4	4	0	0	0	0
LTRL590_000012300.1	LTRL590_SCAF000061:1..2,479(-)	0	1	0	1	0	1	0	0	0	1	1
LTRL590_000012400.1	LTRL590_SCAF000062:671..3,451(-)	#DIV/0!	0	0	0	0	15	0	0	0	0	15
LTRL590_000012500.1	LTRL590_SCAF000062:4,124..5,131(-)	0.333333	4	0	3	1	20	1	1	0	3	19
LTRL590_000012600.1	LTRL590_SCAF000062:6,374..12,154(-)	2.5	21	0	6	15	16	11	15	0	6	5
LTRL590_000012700.1	LTRL590_SCAF000062:14,467..18,060(-)	#DIV/0!	0	0	0	0	22	20	0	0	0	2
LTRL590_000012800.1	LTRL590_SCAF000062:19,691..20,539(-)	#DIV/0!	0	0	0	0	2	1	0	0	0	1
LTRL590_000012900.1	LTRL590_SCAF000062:21,365..22,795(-)	#DIV/0!	0	0	0	0	2	2	0	0	0	0
LTRL590_000013000.1	LTRL590_SCAF000062:23,458..26,115(-)	#DIV/0!	0	0	0	0	6	2	0	0	0	4
LTRL590_000013100.1	LTRL590_SCAF000062:28,664..28,960(-)	#DIV/0!	0	0	0	0	6	1	0	0	0	5
LTRL590_000013200.1	LTRL590_SCAF000062:32,119..32,508(-)	#DIV/0!	0	0	0	0	17	4	0	0	0	13
LTRL590_000013300.1	LTRL590_SCAF000062:37,153..37,404(-)	0	1	0	1	0	13	9	0	0	1	4
LTRL590_000013400.1	LTRL590_SCAF000064:2,268..2,609(-)	#DIV/0!	1	0	0	1	29	28	1	0	0	1
LTRL590_000013500.1	LTRL590_SCAF000067:1,286..1,489(-)	#DIV/0!	0	0	0	0	18	3	0	0	0	15
LTRL590_000013600.1	LTRL590_SCAF000068:1..835(-)	0	2	0	2	0	2	0	0	0	2	2
LTRL590_000013800.1	LTRL590_SCAF000075:497..1,473(+)	4	5	0	1	4	4	0	4	0	1	4
LTRL590_000013900.1	LTRL590_SCAF000076:1..372(+)	0	2	0	2	0	10	10	0	0	2	0
LTRL590_000014000.1	LTRL590_SCAF000077:2,266..2,499(+)	#DIV/0!	1	0	0	1	49	30	1	0	0	19
LTRL590_000014200.1	LTRL590_SCAF000080:2,364..2,627(+)	3	8	0	2	6	69	28	6	0	2	41
LTRL590_000014300.1	LTRL590_SCAF000080:4,481..4,833(+)	0	1	0	1	0	76	0	0	0	1	76
LTRL590_000014700.1	LTRL590_SCAF000082:1,669..1,965(-)	#DIV/0!	0	0	0	0	6	0	0	0	0	6
LTRL590_000014800.1	LTRL590_SCAF000082:5,988..7,064(-)	#DIV/0!	1	0	0	1	14	5	1	0	0	9
LTRL590_000014900.1	LTRL590_SCAF000082:9,199..9,764(-)	#DIV/0!	0	0	0	0	32	4	0	0	0	28
LTRL590_000015000.1	LTRL590_SCAF000082:13,711..14,514(-)	1	2	0	1	1	32	26	1	0	1	6
LTRL590_000015100.1	LTRL590_SCAF000082:19,004..19,504(-)	#DIV/0!	0	0	0	0	10	6	0	0	0	4
LTRL590_000015200.1	LTRL590_SCAF000083:49..1,197(-)	#DIV/0!	0	0	0	0	2	0	0	0	0	2
LTRL590_000015500.1	LTRL590_SCAF000085:147..1,043(+)	3	4	0	1	3	10	9	3	0	1	1
LTRL590_000016000.1	LTRL590_SCAF000087:2,872..4,623(+)	#DIV/0!	0	0	0	0	2	0	0	0	0	2
LTRL590_000016100.1	LTRL590_SCAF000088:338..1,945(+)	#DIV/0!	0	0	0	0	2	2	0	0	0	0
LTRL590_000016200.1	LTRL590_SCAF000088:11,134..11,448(+)	#DIV/0!	0	0	0	0	8	0	0	0	0	8
LTRL590_000016300.1	LTRL590_SCAF000088:15,657..21,389(+)	#DIV/0!	0	0	0	0	1	1	0	0	0	0
LTRL590_000016400.1	LTRL590_SCAF000089:440..2,752(+)	0.5	3	0	2	2	3	2	1	0	2	1
LTRL590_000016500.1	LTRL590_SCAF000090:299..772(+)	#DIV/0!	0	0	0	0	6	2	0	0	0	4
LTRL590_000016600.1	LTRL590_SCAF000091:759..1,308(+)	#DIV/0!	1	0	0	1	0	0	1	0	0	0
LTRL590_000016800.1	LTRL590_SCAF000093:1..869(-)	#DIV/0!	0	0	0	0	15	0	0	0	0	15
LTRL590_000016900.1	LTRL590_SCAF000093:1,736..2,554(-)	#DIV/0!	0	0	0	0	21	0	0	0	0	21
LTRL590_000017000.1	LTRL590_SCAF000093:4,561..6,519(-)	0	2	0	2	0	43	15	0	0	2	28
LTRL590_000017100.1	LTRL590_SCAF000093:8,867..10,789(-)	0.4	7	0	5	2	32	27	2	0	5	5
LTRL590_000017500.1	LTRL590_SCAF000096:43..2,313(+)	0.428571	10	0	7	3	3	3	3	0	7	0
LTRL590_000017600.1	LTRL590_SCAF000096:4,057..5,940(+)	#DIV/0!	0	0	0	0	13	0	0	0	0	13
LTRL590_000017700.1	LTRL590_SCAF000096:7,768..11,043(+)	#DIV/0!	0	0	0	0	1	0	0	0	0	1
LTRL590_000018000.1	LTRL590_SCAF000097:4,551..5,297(+)	#DIV/0!	0	0	0	0	0	0	0	1	0	34
LTRL590_000018200.1	LTRL590_SCAF000101:3,454..5,274(+)	0.333333	4	0	3	1	38	1	1	0	3	37
LTRL590_000018300.1	LTRL590_SCAF000101:13,955..15,865(+)	0	3	0	3	0	47	24	0	0	3	23
LTRL590_000018400.1	LTRL590_SCAF000101:19,426..19,704(+)	#DIV/0!	0	0	0	0	27	1	0	0	0	26
LTRL590_000018500.1	LTRL590_SCAF000101:21,612..24,956(+)	#DIV/0!	0	0	0	0	23	3	0	0	0	20
LTRL590_000018600.1	LTRL590_SCAF000101:32,869..33,147(+)	#DIV/0!	0	0	0	0	1	1	0	0	0	0
LTRL590_000018700.1	LTRL590_SCAF000101:34,826..35,386(+)	#DIV/0!	0	0	0	0	1	1	0	0	0	0
LTRL590_000018800.1	LTRL590_SCAF000101:38,388..40,106(+)	#DIV/0!	0	0	0	0	14	13	0	0	0	1
LTRL590_000018900.1	LTRL590_SCAF000101:41,816..43,165(+)	#DIV/0!	0	0	0	0	16	16	0	0	0	0
LTRL590_000019000.1	LTRL590_SCAF000101:46,046..48,031(+)	#DIV/0!	0	0	0	0	16	0	0	0	0	16
LTRL590_000019100.1	LTRL590_SCAF000103:766..2,682(+)	#DIV/0!	0	0	0	0	30	17	0	0	0	13
LTRL590_000019200.1	LTRL590_SCAF000103:3,841..4,176(-)	#DIV/0!	1	0	0	1	29	21	1	0	0	8
LTRL590_000019300.1	LTRL590_SCAF000106:1..3,741(-)	#DIV/0!	0	0	0	0	1	0	0	0	0	1
LTRL590_000019400.1	LTRL590_SCAF000106:4,798..5,604(-)	#DIV/0!	0	0	0	0	1	1	0	0	0	0
LTRL590_000019500.1	LTRL590_SCAF000108:1..603(-)	1	2	0	1	1	9	0	1	0	1	9
LTRL590_000019600.1	LTRL590_SCAF000108:1,478..1,981(-)	#DIV/0!	2	0	0	2	9	6	2	0	0	3
LTRL590_000019700.1	LTRL590_SCAF000108:2,371..2,613(-)	#DIV/0!	0	0	0	0	11	8	0	0	0	3
LTRL590_000019800.1	LTRL590_SCAF000108:3,648..3,827(-)	#DIV/0!	0	0	0	0	11	8	0	0	0	3
LTRL590_000019900.1	LTRL590_SCAF000108:6,030..9,980(-)	#DIV/0!	2	0	0	2	6	6	2	0	0	0
LTRL590_000020000.1	LTRL590_SCAF000108:10,130..13,333(-)	#DIV/0!	0	0	0	0	2	2	0	0	0	0
LTRL590_000020100.1	LTRL590_SCAF000110:1..359(+)	1	2	0	1	1	16	16	1	0	1	0
LTRL590_000020200.1	LTRL590_SCAF000110:997..1,804(+)	0	1	0	1	0	17	0	0	0	1	17
LTRL590_000020500.1	LTRL590_SCAF000111:14,730..17,723(+)	#DIV/0!	0	0	0	0	19	19	0	0	0	0
LTRL590_000020600.1	LTRL590_SCAF000111:20,184..20,459(-)	3	4	0	1	3	15	15	3	0	1	0
LTRL590_000020700.1	LTRL590_SCAF000112:2,479..4,458(-)	0.857143	13	0	7	6	61	19	6	0	7	42
LTRL590_000020800.1	LTRL590_SCAF000112:6,460..7,941(-)	0	3	0	3	0	111	48	0	0	3	63
LTRL590_000020900.1	LTRL590_SCAF000112:16,889..20,086(+)	1.75	11	0	4	7	111	35	7	0	4	76
LTRL590_000021000.1	LTRL590_SCAF000112:20,826..23,696(+)	2	18	0	6	12	79	43	12	0	6	36
LTRL590_000021100.1	LTRL590_SCAF000112:24,515..25,606(+)	0	1	0	1	0	81	45	0	0	1	36
LTRL590_000021200.1	LTRL590_SCAF000112:27,254..27,688(+)	0	1	0	1	0	85	42	0	0	1	43
LTRL590_000021300.1	LTRL590_SCAF000112:33,405..34,643(+)	0.25	5	0	4	1	63	22	1	0	4	41
LTRL590_000021400.1	LTRL590_SCAF000112:35,902..36,684(+)	#DIV/0!	1	0	0	1	59	28	1	0	0	31
LTRL590_000021500.1	LTRL590_SCAF000112:37,756..38,943(+)	0	1	0	1	0	82	57	0	0	1	25
LTRL590_000021600.1	LTRL590_SCAF000112:40,257..41,396(+)	0	1	0	1	0	107	83	0	0	1	24
LTRL590_000021700.1	LTRL590_SCAF000112:47,120..49,333(+)	2.25	13	0	4	9	120	47	9	0	4	73
LTRL590_000021800.1	LTRL590_SCAF000112:51,118..53,328(+)	#DIV/0!	8	0	0	8	105	58	8	0	0	47
LTRL590_000021900.1	LTRL590_SCAF000112:56,918..58,027(+)	0	3	0	3	0	97	42	0	0	3	55
LTRL590_000022000.1	LTRL590_SCAF000112:62,104..64,224(+)	0.3	13	0	10	3	73	31	3	0	10	42
LTRL590_000022100.1	LTRL590_SCAF000112:68,010..70,082(+)	0.666667	5	0	3	2	87	49	2	0	3	38
LTRL590_000022200.1	LTRL590_SCAF000112:71,960..72,676(+)	0.5	3	0	2	1	86	51	1	0	2	35
LTRL590_000022300.1	LTRL590_SCAF000112:74,829..76,784(+)	1.75	11	0	4	7	91	41	7	0	4	50
LTRL590_000022400.1	LTRL590_SCAF000112:77,809..78,474(+)	0.333333	4	0	3	1	87	36	1	0	3	51
LTRL590_000022500.1	LTRL590_SCAF000112:79,842..81,065(+)	#DIV/0!	1	0	0	1	92	45	1	0	0	47
LTRL590_000022600.1	LTRL590_SCAF000112:84,887..85,174(+)	#DIV/0!	1	0	0	1	93	57	1	0	0	36
LTRL590_000022700.1	LTRL590_SCAF000112:87,425..88,849(+)	1	2	0	1	2	108	56	1	0	1	52
LTRL590_000022800.1	LTRL590_SCAF000112:90,280..92,268(+)	0.666667	15	0	9	6	114	57	6	0	9	57
LTRL590_000022900.1	LTRL590_SCAF000112:93,043..93,873(+)	2	6	0	2	4	106	53	4	0	2	53
LTRL590_000023000.1	LTRL590_SCAF000112:97,289..98,764(+)	1	12	1	6	6	113	57	6	0	6	56
LTRL590_000023100.1	LTRL590_SCAF000112:101,891..103,147(+)	2	3	0	1	2	105	43	2	0	1	62
LTRL590_000023200.1	LTRL590_SCAF000112:105,135..107,336(+)	1.14286	15	0	7	8	97	50	8	0	7	47
LTRL590_000023300.1	LTRL590_SCAF000112:108,340..109,200(+)	1.66667	8	0	3	5	73	33	5	0	3	40
LTRL590_000023400.1	LTRL590_SCAF000112:109,959..110,348(+)	0.333333	4	0	3	1	71	25	1	0	3	46
LTRL590_000023500.1	LTRL590_SCAF000112:112,251..115,184(+)	1	10	0	5	5	80	29	5	0	5	51
LTRL590_000023600.1	LTRL590_SCAF000112:116,162..123,205(+)	2.4	34	1	10	24	67	39	24	0	10	28
LTRL590_000023700.1	LTRL590_SCAF000112:124,417..125,724(+)	1	2	0	1	1	73	42	1	0	1	31
LTRL590_000023800.1	LTRL590_SCAF000112:129,029..131,326(+)	0.666667	10	0	6	4	73	37	4	0	6	36
LTRL590_000023900.1	LTRL590_SCAF000112:133,395..136,511(+)	0.272727	14	0	11	3	74	36	3	0	11	38
LTRL590_000024000.1	LTRL590_SCAF000112:138,245..144,142(+)	1.5	35	0	14	22	69	41	21	0	14	28
LTRL590_000024100.1	LTRL590_SCAF000112:146,289..147,782(+)	0.333333	4	0	3	2	108	73	1	0	3	35
LTRL590_000024200.1	LTRL590_SCAF000112:149,546..151,618(+)	1.14286	30	4	14	16	110	66	16	0	14	44
LTRL590_000024300.1	LTRL590_SCAF000112:155,859..157,034(+)	0.6	8	2	5	3	109	40	3	0	5	69
LTRL590_000024400.1	LTRL590_SCAF000112:157,196..157,735(+)	1.25	9	0	4	5	113	51	5	0	4	62
LTRL590_000024500.1	LTRL590_SCAF000112:162,124..163,074(+)	1.08333	25	2	12	13	85	46	13	0	12	39
LTRL590_000024600.1	LTRL590_SCAF000112:164,812..166,980(+)	1.14286	15	0	7	8	104	47	8	0	7	57
LTRL590_000024700.1	LTRL590_SCAF000112:178,046..179,815(+)	1	8	0	4	4	77	49	4	0	4	28
LTRL590_000024800.1	LTRL590_SCAF000112:181,772..183,679(+)	1.83333	17	0	6	11	88	58	11	0	6	30
LTRL590_000024900.1	LTRL590_SCAF000112:184,986..185,471(+)	1.5	5	0	2	3	112	65	3	0	2	47
LTRL590_000025000.1	LTRL590_SCAF000112:188,846..189,457(+)	1	4	0	2	2	122	64	2	0	2	58
LTRL590_000025100.1	LTRL590_SCAF000112:191,955..192,485(+)	2	3	0	1	2	134	73	2	0	1	61
LTRL590_000025200.1	LTRL590_SCAF000112:192,579..192,935(+)	4	10	1	3	8	126	70	8	0	2	56
LTRL590_000025300.1	LTRL590_SCAF000112:193,058..193,396(+)	#DIV/0!	1	1	0	1	136	73	1	0	0	63
LTRL590_000025400.1	LTRL590_SCAF000112:193,698..193,904(+)	#DIV/0!	0	0	0	0	135	72	0	0	0	63
LTRL590_000025500.1	LTRL590_SCAF000112:193,938..194,267(+)	3	4	0	1	3	129	68	3	0	1	61
LTRL590_000025600.1	LTRL590_SCAF000112:195,356..195,607(+)	#DIV/0!	0	0	0	0	112	51	0	0	0	61
LTRL590_000026000.1	LTRL590_SCAF000117:1,118..2,458(-)	#DIV/0!	0	0	0	0	8	0	0	0	0	8
LTRL590_000026100.1	LTRL590_SCAF000117:2,944..3,309(-)	#DIV/0!	0	0	0	0	8	0	0	0	0	8
LTRL590_000026200.1	LTRL590_SCAF000117:8,177..8,899(-)	#DIV/0!	0	0	0	0	8	8	0	0	0	0
LTRL590_000026300.1	LTRL590_SCAF000118:1,122..1,982(-)	#DIV/0!	0	0	0	0	40	5	0	0	0	35
LTRL590_000026400.1	LTRL590_SCAF000118:2,499..3,596(-)	1	2	0	1	1	56	6	1	0	1	50
LTRL590_000026500.1	LTRL590_SCAF000118:12,449..12,685(-)	#DIV/0!	1	0	0	1	56	44	1	0	0	12
LTRL590_000026600.1	LTRL590_SCAF000118:12,716..13,780(-)	#DIV/0!	4	0	0	4	54	43	4	0	0	11
LTRL590_000026700.1	LTRL590_SCAF000118:14,927..17,728(-)	3	4	0	1	3	24	18	3	0	1	6
LTRL590_000026800.1	LTRL590_SCAF000118:19,957..20,643(-)	#DIV/0!	0	0	0	0	23	8	0	0	0	15
LTRL590_000026900.1	LTRL590_SCAF000118:21,644..22,525(-)	#DIV/0!	0	0	0	0	24	8	0	0	0	16
LTRL590_000027000.1	LTRL590_SCAF000118:23,710..25,551(-)	1	4	0	2	2	23	13	2	0	2	10
LTRL590_000027100.1	LTRL590_SCAF000118:29,065..31,287(-)	5	6	0	1	5	7	6	5	0	1	1
LTRL590_000027200.1	LTRL590_SCAF000118:33,549..33,926(-)	#DIV/0!	0	0	0	0	8	8	0	0	0	0
LTRL590_000027300.1	LTRL590_SCAF000119:271..540(-)	#DIV/0!	0	0	0	0	4	1	0	0	0	3
LTRL590_000027400.1	LTRL590_SCAF000119:586..1,332(-)	0.5	3	0	2	1	1	1	1	0	2	0
LTRL590_000027500.1	LTRL590_SCAF000119:1,355..1,540(-)	#DIV/0!	0	0	0	0	4	4	0	0	0	0
LTRL590_000027600.1	LTRL590_SCAF000120:1..1,230(-)	0	1	0	1	0	36	0	0	0	1	36
LTRL590_000027700.1	LTRL590_SCAF000120:3,275..3,889(-)	0	2	0	2	0	39	14	0	0	2	25
LTRL590_000027800.1	LTRL590_SCAF000120:4,732..5,115(-)	0	1	0	1	0	40	27	0	0	1	13
LTRL590_000027900.1	LTRL590_SCAF000120:5,780..7,690(-)	1.5	5	0	2	3	36	36	3	0	2	0
LTRL590_000028000.1	LTRL590_SCAF000120:8,561..9,379(-)	#DIV/0!	0	0	0	0	26	26	0	0	0	0
LTRL590_000028300.1	LTRL590_SCAF000121:7,234..10,023(-)	#DIV/0!	0	0	0	0	17	0	0	0	0	17
LTRL590_000028400.1	LTRL590_SCAF000121:11,692..12,894(-)	1	6	0	3	3	11	5	3	0	3	6
LTRL590_000028500.1	LTRL590_SCAF000121:13,981..16,284(-)	#DIV/0!	0	0	0	0	17	17	0	0	0	0
LTRL590_000028600.1	LTRL590_SCAF000123:705..1,352(-)	#DIV/0!	0	0	0	0	1	0	0	0	0	1
LTRL590_000028700.1	LTRL590_SCAF000123:2,320..2,949(-)	#DIV/0!	0	0	0	0	1	1	0	0	0	0
LTRL590_000028800.1	LTRL590_SCAF000123:4,261..4,977(-)	#DIV/0!	0	0	0	0	2	1	0	0	0	1
LTRL590_000028900.1	LTRL590_SCAF000123:6,002..6,506(-)	#DIV/0!	0	0	0	0	2	1	0	0	0	1
LTRL590_000029000.1	LTRL590_SCAF000123:8,652..9,869(-)	#DIV/0!	0	0	0	0	2	1	0	0	0	1
LTRL590_000029100.1	LTRL590_SCAF000123:11,424..12,359(-)	#DIV/0!	0	0	0	0	6	1	0	0	0	5
LTRL590_000029200.1	LTRL590_SCAF000123:13,025..16,348(-)	0	1	0	1	0	5	1	0	0	1	4
LTRL590_000029300.1	LTRL590_SCAF000123:19,138..20,136(-)	#DIV/0!	0	0	0	0	5	5	0	0	0	0
LTRL590_000029400.1	LTRL590_SCAF000124:396..1,451(+)	#DIV/0!	1	0	0	1	0	0	1	0	0	0
LTRL590_010005000.1	LtrL590_01:2,900..3,901(-)	#DIV/0!	0	0	0	0	13	4	0	0	0	9
LTRL590_010005100.1	LtrL590_01:4,984..6,645(-)	#DIV/0!	2	0	0	2	15	5	2	0	0	10
LTRL590_010005200.1	LtrL590_01:8,275..10,302(-)	0	2	0	2	1	17	8	0	0	2	9
LTRL590_010005300.1	LtrL590_01:11,370..11,930(-)	#DIV/0!	0	0	0	0	25	10	0	0	0	15
LTRL590_010005400.1	LtrL590_01:14,313..16,310(-)	0	1	0	1	0	29	11	0	0	1	18
LTRL590_010005500.1	LtrL590_01:17,414..18,151(-)	0.333333	4	0	3	1	24	15	1	0	3	9
LTRL590_010005600.1	LtrL590_01:19,225..21,033(-)	#DIV/0!	0	0	0	2	22	15	0	0	0	7
LTRL590_010005700.1	LtrL590_01:21,866..22,579(-)	#DIV/0!	0	0	0	0	21	12	0	0	0	9
LTRL590_010005800.1	LtrL590_01:24,119..24,943(-)	#DIV/0!	0	0	0	0	22	9	0	0	0	13
LTRL590_010005900.1	LtrL590_01:25,678..26,724(-)	1	2	0	1	1	22	7	1	0	1	15
LTRL590_010006000.1	LtrL590_01:27,751..28,338(-)	1	2	0	1	1	20	10	1	0	1	10
LTRL590_010006100.1	LtrL590_01:29,542..31,515(-)	#DIV/0!	1	0	0	1	24	13	1	0	0	11
LTRL590_010006200.1	LtrL590_01:32,810..34,012(-)	#DIV/0!	0	0	0	0	25	12	0	0	0	13
LTRL590_010006300.1	LtrL590_01:36,150..36,398(-)	#DIV/0!	0	0	0	0	25	10	0	0	0	15
LTRL590_010006400.1	LtrL590_01:36,980..37,330(-)	#DIV/0!	0	0	0	0	24	11	0	0	0	13
LTRL590_010006500.1	LtrL590_01:38,225..38,467(-)	#DIV/0!	0	0	0	0	24	12	0	0	0	12
LTRL590_010006600.1	LtrL590_01:40,542..41,921(-)	1	2	0	1	1	43	16	1	0	1	27
LTRL590_010006700.1	LtrL590_01:43,709..44,719(-)	0	1	0	1	0	42	11	0	0	1	31
LTRL590_010006800.1	LtrL590_01:47,820..50,138(-)	1	2	0	1	1	36	30	1	0	1	6
LTRL590_010006900.1	LtrL590_01:51,568..52,158(-)	#DIV/0!	0	0	0	0	13	10	0	0	0	3
LTRL590_010007000.1	LtrL590_01:52,836..53,729(-)	0	1	0	1	0	8	5	0	0	1	3
LTRL590_010007100.1	LtrL590_01:54,595..57,288(-)	#DIV/0!	0	0	0	0	8	7	0	0	0	1
LTRL590_010007200.1	LtrL590_01:65,403..65,819(-)	#DIV/0!	0	0	0	0	10	3	0	0	0	7
LTRL590_010007300.1	LtrL590_01:66,560..69,328(-)	#DIV/0!	1	0	0	1	20	6	1	0	0	14
LTRL590_010007400.1	LtrL590_01:70,115..72,586(-)	3	4	0	1	3	27	9	3	0	1	18
LTRL590_010007500.1	LtrL590_01:74,012..74,857(-)	#DIV/0!	0	0	0	0	28	14	0	0	0	14
LTRL590_010007600.1	LtrL590_01:76,073..76,399(-)	#DIV/0!	0	0	0	0	26	12	0	0	0	14
LTRL590_010007700.1	LtrL590_01:77,910..79,151(-)	#DIV/0!	0	0	0	0	26	17	0	0	0	9
LTRL590_010007800.1	LtrL590_01:80,578..81,096(-)	#DIV/0!	0	0	0	0	26	15	0	0	0	11
LTRL590_010007900.1	LtrL590_01:82,021..82,200(-)	#DIV/0!	0	0	0	0	19	13	0	0	0	6
LTRL590_010008000.1	LtrL590_01:82,761..83,927(-)	#DIV/0!	0	0	0	0	18	9	0	0	0	9
LTRL590_010008100.1	LtrL590_01:84,287..84,718(-)	#DIV/0!	0	0	0	0	24	10	0	0	0	14
LTRL590_010008200.1	LtrL590_01:85,683..86,606(+)	1	2	0	1	1	30	21	1	0	1	9
LTRL590_010008300.1	LtrL590_01:87,188..87,820(+)	#DIV/0!	0	0	0	0	31	25	0	0	0	6
LTRL590_010008400.1	LtrL590_01:88,397..88,690(+)	#DIV/0!	0	0	0	0	31	24	0	0	0	7
LTRL590_010008500.1	LtrL590_01:89,984..90,751(+)	0	1	0	1	0	34	20	0	0	1	14
LTRL590_010008600.1	LtrL590_01:92,492..94,729(+)	0	2	0	2	0	35	10	0	0	2	25
LTRL590_010008700.1	LtrL590_01:95,565..96,131(+)	#DIV/0!	0	0	0	0	36	16	0	0	0	20
LTRL590_010008800.1	LtrL590_01:98,170..100,632(+)	0.25	5	0	4	3	27	20	1	0	4	7
LTRL590_010008900.1	LtrL590_01:101,532..104,000(+)	0	3	0	3	0	39	22	0	0	3	17
LTRL590_010009000.1	LtrL590_01:104,881..106,563(+)	#DIV/0!	0	0	0	1	44	23	0	0	0	21
LTRL590_010009100.1	LtrL590_01:107,027..107,629(+)	#DIV/0!	0	0	0	0	36	23	0	0	0	13
LTRL590_010009200.1	LtrL590_01:108,854..109,456(+)	#DIV/0!	0	0	0	0	36	14	0	0	0	22
LTRL590_010009300.1	LtrL590_01:110,343..112,592(+)	0.4	7	0	5	2	33	15	2	0	5	18
LTRL590_010009400.1	LtrL590_01:113,930..115,693(+)	1	4	0	2	2	29	16	2	0	2	13
LTRL590_010009500.1	LtrL590_01:118,590..119,246(+)	#DIV/0!	1	0	0	1	25	7	1	0	0	18
LTRL590_010009600.1	LtrL590_01:121,404..126,092(+)	0.5	3	0	2	4	44	28	1	0	2	16
LTRL590_010009700.1	LtrL590_01:130,198..131,399(+)	#DIV/0!	0	0	0	0	33	4	0	0	0	29
LTRL590_010009800.1	LtrL590_01:131,500..131,832(+)	#DIV/0!	0	0	0	0	30	6	0	0	0	24
LTRL590_010009900.1	LtrL590_01:131,856..133,946(+)	#DIV/0!	0	0	0	0	32	9	0	0	0	23
LTRL590_010010000.1	LtrL590_01:134,769..135,848(+)	#DIV/0!	0	0	0	0	14	12	0	0	0	2
LTRL590_010010100.1	LtrL590_01:137,622..139,718(+)	#DIV/0!	1	0	0	1	28	19	1	0	0	9
LTRL590_010010200.1	LtrL590_01:140,866..142,989(+)	#DIV/0!	1	0	0	1	46	34	1	0	0	12
LTRL590_010010300.1	LtrL590_01:144,963..145,145(+)	#DIV/0!	0	0	0	0	41	21	0	0	0	20
LTRL590_010010400.1	LtrL590_01:146,272..146,682(+)	1	2	0	1	1	45	21	1	0	1	24
LTRL590_010010500.1	LtrL590_01:147,549..149,696(+)	0.25	5	0	4	1	53	21	1	0	4	32
LTRL590_010010600.1	LtrL590_01:153,621..158,462(+)	0.666667	5	0	3	2	33	9	2	0	3	24
LTRL590_010010700.1	LtrL590_01:159,626..161,656(+)	#DIV/0!	2	0	0	2	18	11	2	0	0	7
LTRL590_010010800.1	LtrL590_01:163,172..164,485(+)	#DIV/0!	1	0	0	1	16	7	1	0	0	9
LTRL590_010010900.1	LtrL590_01:165,574..167,451(+)	#DIV/0!	1	0	0	2	17	7	1	0	0	10
LTRL590_010011000.1	LtrL590_01:168,049..169,029(+)	#DIV/0!	0	0	0	0	14	8	0	0	0	6
LTRL590_010011100.1	LtrL590_01:169,770..172,676(+)	0	1	0	1	0	14	3	0	0	1	11
LTRL590_010011200.1	LtrL590_01:173,538..175,031(+)	0	1	0	1	0	12	5	0	0	1	7
LTRL590_010011300.1	LtrL590_01:176,140..181,707(+)	5.5	13	0	2	11	8	4	11	0	2	4
LTRL590_010011400.1	LtrL590_01:184,204..186,081(+)	#DIV/0!	0	0	0	0	20	7	0	0	0	13
LTRL590_010011500.1	LtrL590_01:187,869..190,373(+)	#DIV/0!	0	0	0	0	13	5	0	0	0	8
LTRL590_010011600.1	LtrL590_01:191,679..192,869(+)	1	4	0	2	2	8	3	2	0	2	5
LTRL590_010011700.1	LtrL590_01:193,765..196,269(+)	#DIV/0!	0	0	0	0	17	12	0	0	0	5
LTRL590_010011800.1	LtrL590_01:198,110..201,454(+)	1	8	0	4	5	15	12	4	0	4	3
LTRL590_010011900.1	LtrL590_01:202,350..203,834(+)	#DIV/0!	0	0	0	0	22	6	0	0	0	16
LTRL590_010012000.1	LtrL590_01:204,942..209,585(+)	1	2	0	1	1	10	0	1	0	1	10
LTRL590_010012200.1	LtrL590_01:214,264..217,119(+)	#DIV/0!	0	0	0	0	1	1	0	0	0	0
LTRL590_010012300.1	LtrL590_01:218,224..219,156(+)	#DIV/0!	0	0	0	0	8	8	0	0	0	0
LTRL590_010012400.1	LtrL590_01:222,893..225,289(+)	1	2	0	1	1	22	16	1	0	1	6
LTRL590_010012500.1	LtrL590_01:226,986..227,675(+)	#DIV/0!	0	0	0	0	37	22	0	0	0	15
LTRL590_010012600.1	LtrL590_01:229,871..231,526(+)	#DIV/0!	3	0	0	3	37	21	3	0	0	16
LTRL590_010012700.1	LtrL590_01:233,818..235,443(+)	#DIV/0!	0	0	0	0	30	5	0	0	0	25
LTRL590_010012800.1	LtrL590_01:236,025..240,902(+)	0.5	3	0	2	2	25	3	1	0	2	22
LTRL590_010012900.1	LtrL590_01:241,810..248,841(+)	0.333333	4	0	3	1	21	17	1	0	3	4
LTRL590_010013000.1	LtrL590_01:249,960..252,230(+)	#DIV/0!	0	0	0	0	29	18	0	0	0	11
LTRL590_010013100.1	LtrL590_01:253,585..257,841(+)	2	9	0	3	8	38	21	6	0	3	17
LTRL590_010013200.1	LtrL590_01:258,433..259,449(+)	#DIV/0!	4	0	0	4	46	31	4	0	0	15
LTRL590_010013300.1	LtrL590_01:260,315..261,526(+)	0	2	0	2	0	47	33	0	0	2	14
LTRL590_010013400.1	LtrL590_01:265,361..266,860(+)	#DIV/0!	2	0	0	2	50	16	2	0	0	34
LTRL590_010013500.1	LtrL590_01:267,784..267,966(+)	#DIV/0!	0	0	0	0	40	11	0	0	0	29
LTRL590_010013600.1	LtrL590_01:269,022..270,467(+)	#DIV/0!	1	0	0	1	24	4	1	0	0	20
LTRL590_010013700.1	LtrL590_01:271,787..274,828(+)	#DIV/0!	0	0	0	0	16	0	0	0	0	16
LTRL590_010013800.1	LtrL590_01:274,948..275,247(+)	#DIV/0!	0	0	0	0	4	0	0	0	0	4
LTRL590_010013900.1	LtrL590_01:275,292..275,510(+)	#DIV/0!	0	0	0	0	4	0	0	0	0	4
LTRL590_010014000.1	LtrL590_01:276,814..279,855(+)	#DIV/0!	0	0	0	0	7	7	0	0	0	0
LTRL590_010014100.1	LtrL590_01:279,975..280,274(+)	#DIV/0!	0	0	0	0	7	7	0	0	0	0
LTRL590_010014200.1	LtrL590_01:280,319..280,537(+)	#DIV/0!	0	0	0	0	9	9	0	0	0	0
LTRL590_010014300.1	LtrL590_01:281,498..284,980(+)	2	3	0	1	2	35	31	2	0	1	4
LTRL590_010014400.1	LtrL590_01:286,904..287,311(+)	3	8	2	2	6	25	12	6	0	2	13
LTRL590_010014500.1	LtrL590_01:287,726..288,322(+)	0.75	7	0	4	4	33	7	3	0	4	26
LTRL590_010014600.1	LtrL590_01:291,896..292,339(+)	0	1	0	1	0	43	22	0	0	1	21
LTRL590_010014700.1	LtrL590_01:294,395..295,030(-)	#DIV/0!	0	1	0	0	55	11	0	0	0	44
LTRL590_010014800.1	LtrL590_01:297,021..297,401(-)	0.5	3	0	2	1	56	20	1	0	2	36
LTRL590_020005000.1	LtrL590_02:2,716..4,569(-)	1.83333	17	1	6	11	88	27	11	0	6	61
LTRL590_020005100.1	LtrL590_02:7,338..7,556(+)	1	2	0	1	2	106	45	1	0	1	61
LTRL590_020005200.1	LtrL590_02:9,783..10,439(-)	2	3	0	1	2	111	60	2	0	1	51
LTRL590_020005300.1	LtrL590_02:11,358..11,927(-)	0.5	3	0	2	1	119	45	1	0	2	74
LTRL590_020005400.1	LtrL590_02:12,553..13,746(-)	0.25	5	0	5	1	117	44	1	0	4	73
LTRL590_020005500.1	LtrL590_02:15,993..19,064(-)	1.25	27	2	12	15	123	71	15	0	12	52
LTRL590_020005600.1	LtrL590_02:20,783..21,712(-)	1	10	0	5	5	114	57	5	0	5	57
LTRL590_020005700.1	LtrL590_02:22,795..23,847(-)	0.6	8	0	5	4	109	52	3	0	5	57
LTRL590_020005800.1	LtrL590_02:25,272..28,253(-)	1	26	0	13	14	116	61	13	0	13	55
LTRL590_020005900.1	LtrL590_02:30,320..33,820(-)	0.842105	35	0	19	16	99	46	16	0	19	53
LTRL590_020006000.1	LtrL590_02:35,649..50,369(-)	1.35556	106	0	45	62	117	60	61	0	45	57
LTRL590_020006100.1	LtrL590_02:51,968..52,687(-)	0.5	3	0	2	1	107	52	1	0	2	55
LTRL590_020006200.1	LtrL590_02:53,642..56,329(-)	1.7	27	0	11	17	106	50	17	0	10	56
LTRL590_020006300.1	LtrL590_02:57,657..63,563(-)	1.07143	58	0	28	30	83	55	30	0	28	28
LTRL590_020006400.1	LtrL590_02:70,515..70,897(-)	#DIV/0!	3	0	0	4	65	38	3	0	0	27
LTRL590_020006500.1	LtrL590_02:70,998..72,167(-)	2	3	0	1	2	70	42	2	0	1	28
LTRL590_020006600.1	LtrL590_02:76,777..77,274(-)	2	9	0	3	6	37	25	6	0	3	12
LTRL590_020006700.1	LtrL590_02:83,925..84,401(-)	0.333333	4	0	3	1	98	30	1	0	3	68
LTRL590_020006800.1	LtrL590_02:84,493..87,084(-)	1.33333	28	0	12	16	95	34	16	0	12	61
LTRL590_020006900.1	LtrL590_02:87,635..87,901(-)	3	4	0	1	3	115	60	3	0	1	55
LTRL590_020007000.1	LtrL590_02:101,459..101,662(-)	2	3	0	1	2	79	14	2	0	1	65
LTRL590_020007100.1	LtrL590_02:102,951..105,491(-)	0.916667	23	0	12	11	59	36	11	0	12	23
LTRL590_020007200.1	LtrL590_02:113,097..115,439(-)	1.14286	15	0	7	8	40	4	8	0	7	36
LTRL590_020007300.1	LtrL590_02:116,897..119,863(-)	2.6	18	0	5	13	77	37	13	0	5	40
LTRL590_020007400.1	LtrL590_02:121,693..121,878(-)	#DIV/0!	0	0	0	0	78	30	0	0	0	48
LTRL590_020007500.1	LtrL590_02:122,133..125,168(-)	1.3	23	0	10	14	72	34	13	0	10	38
LTRL590_020007600.1	LtrL590_02:126,498..129,821(-)	1.71429	19	0	7	12	92	48	12	0	7	44
LTRL590_020007700.1	LtrL590_02:131,470..132,294(-)	0.5	6	0	4	2	89	40	2	0	4	49
LTRL590_020007800.1	LtrL590_02:133,951..134,424(-)	0.5	3	0	2	1	91	37	1	0	2	54
LTRL590_020007900.1	LtrL590_02:136,206..136,715(-)	#DIV/0!	1	0	0	2	84	49	1	0	0	35
LTRL590_020008000.1	LtrL590_02:137,642..139,234(-)	0.375	11	0	8	3	95	51	3	0	8	44
LTRL590_020008100.1	LtrL590_02:143,402..151,363(-)	1.90476	61	0	21	42	77	42	40	0	21	35
LTRL590_020008200.1	LtrL590_02:158,997..160,025(-)	0	2	0	2	0	62	23	0	0	2	39
LTRL590_020008300.1	LtrL590_02:160,570..165,222(-)	1.57143	36	0	14	22	89	30	22	0	14	59
LTRL590_020008400.1	LtrL590_02:166,377..169,256(-)	4.66667	17	0	3	16	102	43	14	0	3	59
LTRL590_020008500.1	LtrL590_02:170,508..173,696(-)	1.14286	30	0	14	16	109	56	16	0	14	53
LTRL590_020008600.1	LtrL590_02:175,518..176,663(-)	0	3	0	3	0	100	54	0	0	3	46
LTRL590_020008700.1	LtrL590_02:178,291..179,886(-)	0.333333	4	0	3	2	99	54	1	0	3	45
LTRL590_020008800.1	LtrL590_02:180,998..182,377(-)	0.666667	5	0	3	2	70	44	2	0	3	26
LTRL590_020008900.1	LtrL590_02:183,731..184,402(-)	0	1	0	1	0	45	45	0	0	1	0
LTRL590_020009000.1	LtrL590_02:185,684..188,788(-)	#DIV/0!	0	0	0	0	34	34	0	0	0	0
LTRL590_020009400.1	LtrL590_02:194,342..197,446(-)	#DIV/0!	0	0	0	0	12	0	0	0	0	12
LTRL590_020009500.1	LtrL590_02:199,783..199,965(-)	#DIV/0!	0	0	0	0	38	0	0	0	0	38
LTRL590_020009600.1	LtrL590_02:200,275..203,274(-)	0.857143	13	0	7	7	62	0	6	0	7	62
LTRL590_020009700.1	LtrL590_02:204,965..205,204(-)	0.5	3	0	2	1	104	38	1	0	2	66
LTRL590_020009800.1	LtrL590_02:205,334..206,230(-)	1.57143	18	0	7	11	105	42	11	0	7	63
LTRL590_020009900.1	LtrL590_02:207,140..208,252(-)	1.33333	7	0	3	4	135	60	4	0	3	75
LTRL590_020010000.1	LtrL590_02:210,900..211,778(-)	2.33333	10	1	3	7	114	61	7	0	3	53
LTRL590_020010100.1	LtrL590_02:214,909..215,742(-)	0.75	7	0	4	3	125	57	3	0	4	68
LTRL590_020010200.1	LtrL590_02:219,675..220,550(-)	#DIV/0!	2	0	0	2	129	70	2	0	0	59
LTRL590_020010300.1	LtrL590_02:221,992..232,755(-)	2.1	124	2	40	88	94	51	84	0	40	43
LTRL590_020010400.1	LtrL590_02:234,491..235,096(-)	0.666667	5	0	3	2	103	45	2	0	3	58
LTRL590_020010500.1	LtrL590_02:235,989..239,372(-)	2.88889	35	0	9	27	101	49	26	0	9	52
LTRL590_020010600.1	LtrL590_02:239,996..242,860(-)	1.18182	24	0	11	13	97	58	13	0	11	39
LTRL590_020010700.1	LtrL590_02:244,040..244,555(-)	3	4	0	1	3	88	56	3	0	1	32
LTRL590_020010800.1	LtrL590_02:246,157..253,992(-)	0.526316	29	0	19	11	47	42	10	0	19	5
LTRL590_020010900:tRNA	LtrL590_02:247,398..247,489(+)	#DIV/0!	0	0	0	0	55	16	0	0	0	39
LTRL590_020011000.1	LtrL590_02:258,466..259,184(-)	#DIV/0!	1	0	0	2	44	11	1	0	0	33
LTRL590_020011100.1	LtrL590_02:267,676..269,118(-)	0.5	6	0	4	2	76	40	2	0	4	36
LTRL590_020011200.1	LtrL590_02:272,028..273,521(-)	1.4	12	0	5	7	81	29	7	0	5	52
LTRL590_020011300.1	LtrL590_02:275,583..276,074(-)	2	3	0	1	2	113	56	2	0	1	57
LTRL590_020011400.1	LtrL590_02:277,207..279,756(-)	0.875	15	0	8	7	119	54	7	0	8	65
LTRL590_020011500.1	LtrL590_02:283,195..287,088(-)	1.44444	22	0	9	13	157	65	13	0	9	92
LTRL590_020011600.1	LtrL590_02:298,250..309,637(+)	0.925	77	0	40	39	139	43	37	0	40	96
LTRL590_020011700.1	LtrL590_02:310,418..311,962(+)	0.666667	10	0	6	4	58	23	4	0	6	35
LTRL590_020011800.1	LtrL590_02:313,002..313,634(+)	1.25	9	0	4	5	45	1	5	0	4	44
LTRL590_020011900.1	LtrL590_02:315,191..316,156(+)	#DIV/0!	0	0	0	0	39	0	0	0	0	39
LTRL590_020012000.1	LtrL590_02:317,310..319,016(+)	#DIV/0!	0	0	0	0	18	0	0	0	0	18
LTRL590_020012200.1	LtrL590_02:322,908..323,873(+)	#DIV/0!	0	0	0	0	3	3	0	0	0	0
LTRL590_020012300.1	LtrL590_02:325,029..326,735(+)	#DIV/0!	0	0	0	0	26	26	0	0	0	0
LTRL590_020012400.1	LtrL590_02:327,721..329,700(+)	1.66667	8	0	3	5	36	36	5	0	3	0
LTRL590_020012500.1	LtrL590_02:331,187..335,416(+)	1.5	30	0	12	18	54	34	18	0	12	20
LTRL590_020012600.1	LtrL590_02:335,954..336,901(+)	1	2	0	1	1	79	37	1	0	1	42
LTRL590_020012700.1	LtrL590_02:337,809..340,601(+)	0.75	14	0	8	6	91	54	6	0	8	37
LTRL590_020012800.1	LtrL590_02:341,468..342,409(+)	0.6	8	0	5	3	81	46	3	0	5	35
LTRL590_020012900.1	LtrL590_02:343,900..344,502(+)	0.75	7	1	4	3	79	35	3	0	4	44
LTRL590_020013000.1	LtrL590_02:344,522..345,214(+)	0.25	5	0	4	1	78	30	1	0	4	48
LTRL590_020013100.1	LtrL590_02:346,030..347,394(+)	0.75	7	0	4	3	64	15	3	0	4	49
LTRL590_020013200.1	LtrL590_02:348,263..349,015(-)	4	10	0	2	8	45	41	8	0	2	4
LTRL590_030005000.1	LtrL590_03:1,217..4,228(-)	0.8	27	2	15	13	109	3	12	1	15	106
LTRL590_030005100.1	LtrL590_03:5,522..6,328(+)	0.285714	9	0	7	2	152	87	2	0	7	65
LTRL590_030005200.1	LtrL590_03:7,060..8,283(+)	0.5	15	0	10	5	169	91	5	0	10	78
LTRL590_030005300.1	LtrL590_03:9,222..10,367(+)	0.25	5	0	4	1	192	86	1	0	4	106
LTRL590_030005400.1	LtrL590_03:13,549..14,721(+)	0.5	9	0	6	3	140	52	3	0	6	88
LTRL590_030005500.1	LtrL590_03:15,578..18,079(+)	0.214286	17	0	14	4	141	55	3	0	14	86
LTRL590_030005600.1	LtrL590_03:18,539..20,692(+)	0.8	18	0	10	8	120	69	8	0	10	51
LTRL590_030005700.1	LtrL590_03:21,931..23,634(+)	1.14286	15	0	7	8	117	71	8	0	7	46
LTRL590_030005800.1	LtrL590_03:24,817..25,578(+)	0	4	0	4	0	131	60	0	0	4	71
LTRL590_030005900.1	LtrL590_03:26,818..29,493(+)	1.25	27	0	12	15	126	58	15	0	12	68
LTRL590_030006000.1	LtrL590_03:30,248..33,025(+)	1.8	28	0	10	18	138	79	18	0	10	59
LTRL590_030006100.1	LtrL590_03:34,016..34,564(+)	1	2	0	1	1	139	75	1	0	1	64
LTRL590_030006200.1	LtrL590_03:35,400..35,819(+)	#DIV/0!	1	0	0	1	127	59	1	0	0	68
LTRL590_030006300.1	LtrL590_03:37,038..37,973(+)	0	5	0	5	0	142	57	0	0	5	85
LTRL590_030006400.1	LtrL590_03:38,836..41,010(+)	0.714286	12	0	7	5	141	68	5	0	7	73
LTRL590_030006500.1	LtrL590_03:41,992..42,480(+)	1.5	10	0	4	6	106	62	6	0	4	44
LTRL590_030006600.1	LtrL590_03:43,419..45,059(+)	1.66667	8	1	3	5	119	64	5	0	3	55
LTRL590_030006700.1	LtrL590_03:45,943..46,575(+)	0	3	0	3	0	142	73	0	0	3	69
LTRL590_030006800.1	LtrL590_03:48,160..49,842(+)	0.125	9	0	8	1	133	70	1	0	8	63
LTRL590_030006900.1	LtrL590_03:51,777..52,916(+)	0	6	0	6	0	128	54	0	0	6	74
LTRL590_030007000.1	LtrL590_03:53,952..54,893(+)	0	4	0	4	0	140	69	0	0	4	71
LTRL590_030007100.1	LtrL590_03:55,853..57,967(+)	1.5	20	0	8	12	144	84	12	0	8	60
LTRL590_030007200.1	LtrL590_03:60,786..61,250(+)	#DIV/0!	0	0	0	0	150	70	0	0	0	80
LTRL590_030007300.1	LtrL590_03:61,870..62,121(+)	0	1	0	1	0	142	63	0	0	1	79
LTRL590_030007400.1	LtrL590_03:63,278..64,321(+)	1.25	9	0	4	5	114	33	5	0	4	81
LTRL590_030007500.1	LtrL590_03:65,790..66,407(+)	1.33333	14	0	6	8	86	26	8	0	6	60
LTRL590_030007600.1	LtrL590_03:69,301..71,112(+)	1.2	22	0	10	12	93	59	12	0	10	34
LTRL590_030007700.1	LtrL590_03:71,971..74,922(+)	2	30	0	10	20	114	80	20	0	10	34
LTRL590_030007800.1	LtrL590_03:75,768..76,028(+)	2	3	0	1	2	138	79	2	0	1	59
LTRL590_030007900.1	LtrL590_03:81,331..87,762(+)	1.24	56	6	25	37	135	56	31	0	25	79
LTRL590_030008000.1	LtrL590_03:88,783..91,842(+)	0.692308	22	0	13	9	110	53	9	0	13	57
LTRL590_030008100.1	LtrL590_03:92,846..94,957(+)	1.5	15	0	6	10	122	68	9	0	6	54
LTRL590_030008200.1	LtrL590_03:95,893..96,921(+)	2	9	0	3	6	118	61	6	0	3	57
LTRL590_030008300.1	LtrL590_03:98,103..102,650(+)	2.15385	41	0	13	29	120	64	28	0	13	56
LTRL590_030008400.1	LtrL590_03:106,536..111,467(+)	1.11111	57	0	27	30	116	58	30	0	27	58
LTRL590_030008500.1	LtrL590_03:115,080..116,012(+)	0.6	8	0	5	3	136	71	3	0	5	65
LTRL590_030008600.1	LtrL590_03:119,622..120,737(+)	2.5	21	0	6	15	140	79	15	0	6	61
LTRL590_030008700.1	LtrL590_03:124,858..125,406(+)	1.66667	8	0	3	5	120	39	5	0	3	81
LTRL590_030008800.1	LtrL590_03:129,357..131,396(+)	2.8	19	0	5	14	140	89	14	0	5	51
LTRL590_030008900.1	LtrL590_03:134,341..134,658(+)	2	6	1	2	4	128	54	4	0	2	74
LTRL590_030009000.1	LtrL590_03:135,799..141,432(+)	2.125	50	0	16	35	157	72	34	0	16	85
LTRL590_030009100.1	LtrL590_03:142,491..142,826(+)	2	3	0	1	2	115	63	2	0	1	52
LTRL590_030009200.1	LtrL590_03:143,902..144,237(+)	#DIV/0!	2	0	0	2	127	67	2	0	0	60
LTRL590_030009300.1	LtrL590_03:145,042..150,174(+)	2	51	0	17	35	155	83	34	0	17	72
LTRL590_030009400.1	LtrL590_03:156,752..159,967(+)	1.27778	41	0	18	28	136	68	23	0	18	68
LTRL590_030009500.1	LtrL590_03:162,099..162,437(+)	2	3	1	1	2	127	54	2	0	1	73
LTRL590_030009600.1	LtrL590_03:162,546..163,313(+)	#DIV/0!	6	1	0	7	135	63	6	0	0	72
LTRL590_030009700.1	LtrL590_03:164,770..167,622(+)	0.8	27	2	15	12	131	64	12	0	15	67
LTRL590_030009800.1	LtrL590_03:169,177..172,206(+)	1.1	21	0	10	11	137	63	11	0	10	74
LTRL590_030009900.1	LtrL590_03:173,956..177,141(+)	3.25	34	0	8	27	108	55	26	0	8	53
LTRL590_030010000.1	LtrL590_03:178,420..180,138(+)	0.333333	4	0	3	1	120	55	1	0	3	65
LTRL590_030010100.1	LtrL590_03:182,801..190,468(+)	1.26667	68	0	30	44	98	52	38	0	30	46
LTRL590_030010200.1	LtrL590_03:191,122..193,674(+)	1	16	0	8	9	98	50	8	0	8	48
LTRL590_030010300.1	LtrL590_03:195,314..201,883(+)	0.714286	48	0	28	23	92	39	20	0	28	53
LTRL590_030010400.1	LtrL590_03:203,436..204,626(+)	0.375	11	0	8	3	89	49	3	0	8	40
LTRL590_030010500.1	LtrL590_03:206,028..210,299(+)	2.4	34	0	10	27	103	62	24	0	10	41
LTRL590_030010600.1	LtrL590_03:211,782..213,938(+)	0.666667	20	0	12	9	115	62	8	0	12	53
LTRL590_030010700.1	LtrL590_03:215,350..215,529(+)	#DIV/0!	0	0	0	0	131	68	0	0	0	63
LTRL590_030010800.1	LtrL590_03:215,684..216,388(+)	3	12	2	3	9	122	61	9	0	3	61
LTRL590_030010900.1	LtrL590_03:216,811..217,809(+)	0.5	3	0	2	1	123	61	1	0	2	62
LTRL590_030011000.1	LtrL590_03:218,247..218,783(+)	0.333333	4	0	3	1	118	57	1	0	3	61
LTRL590_030011100.1	LtrL590_03:220,334..224,656(+)	1.375	38	0	16	23	117	51	22	0	16	66
LTRL590_030011200.1	LtrL590_03:225,341..226,558(+)	0.4	7	0	5	2	100	50	2	0	5	50
LTRL590_030011300.1	LtrL590_03:228,194..229,243(+)	0.25	5	0	4	1	108	50	1	0	4	58
LTRL590_030011400.1	LtrL590_03:230,378..232,408(+)	1.25	9	2	4	6	107	57	5	0	4	50
LTRL590_030011500.1	LtrL590_03:232,418..233,044(+)	#DIV/0!	8	1	0	8	94	50	8	0	0	44
LTRL590_030011600.1	LtrL590_03:234,045..235,028(+)	3	8	0	2	8	98	48	6	0	2	50
LTRL590_030011700.1	LtrL590_03:235,830..237,665(+)	1	8	2	4	4	101	42	4	0	4	59
LTRL590_030011800.1	LtrL590_03:240,141..242,822(+)	2.8	19	0	5	15	116	71	14	0	5	45
LTRL590_030011900.1	LtrL590_03:243,738..246,128(+)	2.85714	27	0	7	20	135	76	20	0	7	59
LTRL590_030012000.1	LtrL590_03:247,085..248,794(+)	1.25	9	0	4	6	176	100	5	0	4	76
LTRL590_030012100.1	LtrL590_03:258,532..259,392(+)	1	4	0	2	2	121	51	2	0	2	70
LTRL590_030012200:tRNA	LtrL590_03:260,816..260,889(+)	#DIV/0!	0	0	0	0	98	39	0	0	0	59
LTRL590_030012300.1	LtrL590_03:261,699..268,340(-)	1.06667	31	0	15	18	104	58	16	0	15	46
LTRL590_030012400.1	LtrL590_03:269,134..277,680(-)	1.14286	60	0	28	34	98	33	32	0	28	65
LTRL590_030012500.1	LtrL590_03:278,499..279,260(-)	0	2	0	2	0	109	40	0	0	2	69
LTRL590_030012600.1	LtrL590_03:279,788..283,069(-)	2.53846	46	0	13	34	103	48	33	0	13	55
LTRL590_030012700.1	LtrL590_03:284,712..285,929(-)	0.5	3	0	2	1	125	64	1	0	2	61
LTRL590_030012800.1	LtrL590_03:286,855..287,109(-)	0	2	0	2	0	109	52	0	0	2	57
LTRL590_030012900.1	LtrL590_03:287,750..290,059(-)	1	16	2	8	9	101	57	8	0	8	44
LTRL590_030013000:tRNA	LtrL590_03:290,598..290,694(-)	#DIV/0!	0	0	0	0	103	58	0	0	0	43
LTRL590_030013100.1	LtrL590_03:290,987..291,949(-)	0.666667	10	0	6	5	104	61	4	0	6	43
LTRL590_030013200.1	LtrL590_03:292,769..294,424(-)	1	4	0	2	3	106	54	2	0	2	52
LTRL590_030013300.1	LtrL590_03:295,229..304,408(-)	1.30303	76	2	33	45	101	41	43	0	33	60
LTRL590_030013400.1	LtrL590_03:306,140..307,447(-)	0.5	3	0	2	1	108	55	1	0	2	53
LTRL590_030013500.1	LtrL590_03:308,342..315,604(-)	1.03226	63	0	31	35	109	56	32	0	31	53
LTRL590_030013600.1	LtrL590_03:316,827..319,991(-)	1.07143	29	0	14	17	113	52	15	0	14	61
LTRL590_030013700.1	LtrL590_03:320,723..329,518(-)	1.625	105	0	40	67	120	51	65	0	40	69
LTRL590_030013800.1	LtrL590_03:330,573..332,432(-)	1.16667	26	2	12	15	124	63	14	0	12	61
LTRL590_030013900.1	LtrL590_03:334,852..336,045(-)	1.25	9	0	4	5	121	68	5	0	4	53
LTRL590_030014000.1	LtrL590_03:337,140..340,058(-)	0.727273	19	0	11	9	124	69	8	0	11	55
LTRL590_030014100.1	LtrL590_03:340,911..347,990(-)	1.69231	70	0	26	45	105	54	44	0	26	51
LTRL590_030014200.1	LtrL590_03:349,035..353,666(-)	1.92308	38	0	13	27	91	50	25	0	13	41
LTRL590_030014300.1	LtrL590_03:354,402..358,565(-)	1.33333	28	2	12	16	85	47	16	0	12	38
LTRL590_030014400.1	LtrL590_03:359,495..365,512(-)	0.6875	54	0	32	23	84	38	22	0	32	46
LTRL590_030014500.1	LtrL590_03:366,238..368,469(-)	0.875	15	0	8	7	95	48	7	0	8	47
LTRL590_030014600.1	LtrL590_03:370,683..371,807(-)	0.5	3	0	2	1	101	47	1	0	2	54
LTRL590_030014700.1	LtrL590_03:372,966..373,757(-)	0.666667	5	0	3	2	101	47	2	0	3	54
LTRL590_030014800.1	LtrL590_03:374,478..375,134(-)	0	4	0	4	0	102	52	0	0	4	50
LTRL590_030014900.1	LtrL590_03:376,202..378,295(-)	0.571429	11	0	7	4	105	53	4	0	7	52
LTRL590_030015000.1	LtrL590_03:378,924..379,910(-)	1	6	0	3	3	111	57	3	0	3	54
LTRL590_030015100.1	LtrL590_03:381,382..383,289(-)	0.75	14	0	8	6	122	49	6	0	8	73
LTRL590_030015200.1	LtrL590_03:383,947..384,261(-)	0	1	0	1	0	129	51	0	0	1	78
LTRL590_030015300.1	LtrL590_03:384,806..385,870(-)	0.2	6	0	5	1	118	54	1	0	5	64
LTRL590_030015400.1	LtrL590_03:386,511..387,752(-)	0.142857	8	0	7	1	96	60	1	0	7	36
LTRL590_040005000.1	LtrL590_04:4,159..7,230(+)	0.1	11	0	10	1	107	42	1	0	10	65
LTRL590_040005100.1	LtrL590_04:8,816..9,307(-)	1	2	0	1	1	66	28	1	0	1	38
LTRL590_040005200.1	LtrL590_04:9,536..10,117(+)	0.5	3	0	2	1	64	38	1	0	2	26
LTRL590_040005300.1	LtrL590_04:12,203..14,449(+)	0.375	11	0	8	3	78	36	3	0	8	42
LTRL590_040005400.1	LtrL590_04:15,434..15,655(+)	0	1	0	1	0	80	39	0	0	1	41
LTRL590_040005500.1	LtrL590_04:16,169..17,488(+)	1	2	0	1	1	87	48	1	0	1	39
LTRL590_040005600.1	LtrL590_04:21,602..22,105(+)	1.5	5	0	2	3	83	46	3	0	2	37
LTRL590_040005700.1	LtrL590_04:23,241..24,836(+)	0.75	7	0	4	3	91	36	3	0	4	55
LTRL590_040005800.1	LtrL590_04:26,966..27,760(+)	0	1	0	1	0	73	26	0	0	1	47
LTRL590_040005900.1	LtrL590_04:28,501..29,238(+)	1	2	0	1	1	55	22	1	0	1	33
LTRL590_040006000.1	LtrL590_04:29,938..30,414(+)	#DIV/0!	0	0	0	0	58	21	0	0	0	37
LTRL590_040006100.1	LtrL590_04:31,480..37,074(+)	1.42857	17	0	7	10	49	22	10	0	7	27
LTRL590_040006200.1	LtrL590_04:38,229..39,977(+)	0.2	6	0	5	1	53	34	1	0	5	19
LTRL590_040006300.1	LtrL590_04:41,102..42,145(+)	6	7	0	1	6	60	40	6	0	1	20
LTRL590_040006400.1	LtrL590_04:42,814..43,812(+)	1	4	0	2	2	68	47	2	0	2	21
LTRL590_040006500.1	LtrL590_04:44,720..45,196(+)	#DIV/0!	1	0	0	1	73	39	1	0	0	34
LTRL590_040006600.1	LtrL590_04:46,256..47,560(+)	5	6	0	1	5	68	24	5	0	1	44
LTRL590_040006700.1	LtrL590_04:53,759..55,888(+)	0.333333	4	0	3	1	40	26	1	0	3	14
LTRL590_040006800.1	LtrL590_04:57,125..57,673(+)	3	4	0	1	3	41	32	3	0	1	9
LTRL590_040006900.1	LtrL590_04:59,850..60,734(+)	0.333333	4	0	3	1	59	36	1	0	3	23
LTRL590_040007000.1	LtrL590_04:63,885..64,949(+)	1	4	0	2	2	71	34	2	0	2	37
LTRL590_040007100.1	LtrL590_04:66,566..67,336(+)	#DIV/0!	1	0	0	1	70	35	1	0	0	35
LTRL590_040007200.1	LtrL590_04:68,741..69,613(+)	4	5	0	1	4	55	26	4	0	1	29
LTRL590_040007300.1	LtrL590_04:71,483..75,886(+)	1.4	12	0	5	7	62	29	7	0	5	33
LTRL590_040007400.1	LtrL590_04:76,560..77,366(+)	1	2	0	1	1	45	26	1	0	1	19
LTRL590_040007500.1	LtrL590_04:78,037..79,479(+)	0.666667	5	0	3	2	46	29	2	0	3	17
LTRL590_040007600.1	LtrL590_04:80,246..86,107(+)	0.1875	19	0	16	6	48	19	3	0	16	29
LTRL590_040007700.1	LtrL590_04:87,633..88,976(+)	0	1	0	1	0	42	22	0	0	1	20
LTRL590_040007800.1	LtrL590_04:90,418..91,350(+)	1	2	0	1	1	44	23	1	0	1	21
LTRL590_040007900.1	LtrL590_04:91,889..93,319(+)	4	5	0	1	4	53	35	4	0	1	18
LTRL590_040008000.1	LtrL590_04:94,770..96,356(+)	#DIV/0!	1	0	0	1	67	40	1	0	0	27
LTRL590_040008100.1	LtrL590_04:97,576..100,140(+)	0.625	13	0	8	5	63	30	5	0	8	33
LTRL590_040008200.1	LtrL590_04:100,732..101,286(+)	#DIV/0!	0	0	0	0	67	27	0	0	0	40
LTRL590_040008300.1	LtrL590_04:103,305..109,775(+)	1.4	24	0	10	15	57	26	14	0	10	31
LTRL590_040008400.1	LtrL590_04:111,290..111,862(+)	0	3	0	3	0	73	59	0	0	3	14
LTRL590_040008500.1	LtrL590_04:112,959..114,020(+)	0	2	0	2	0	106	85	0	0	2	21
LTRL590_040008600.1	LtrL590_04:126,670..127,692(-)	0	1	0	1	0	57	34	0	0	1	23
LTRL590_040008700.1	LtrL590_04:129,223..132,615(-)	1.5	5	2	2	4	68	37	3	0	2	31
LTRL590_040008800.1	LtrL590_04:135,003..136,088(-)	0.2	6	0	5	1	47	28	1	0	5	19
LTRL590_040008900.1	LtrL590_04:137,429..149,803(-)	0.608696	37	2	23	15	66	30	14	0	23	36
LTRL590_040009000.1	LtrL590_04:153,427..157,530(-)	3.66667	14	0	3	11	83	39	11	0	3	44
LTRL590_040009100.1	LtrL590_04:162,904..165,477(-)	2	15	0	5	11	94	50	10	0	5	44
LTRL590_040009200.1	LtrL590_04:167,546..167,911(-)	1	4	0	2	3	84	47	2	0	2	37
LTRL590_040009300.1	LtrL590_04:169,527..170,966(-)	0.5	3	0	2	1	93	46	1	0	2	47
LTRL590_040009400.1	LtrL590_04:171,713..174,541(-)	1.71429	19	0	7	12	85	46	12	0	7	39
LTRL590_040009500.1	LtrL590_04:175,715..176,281(-)	0	3	0	3	0	80	44	0	0	3	36
LTRL590_040009600.1	LtrL590_04:176,917..177,489(-)	#DIV/0!	0	0	0	0	79	40	0	0	0	39
LTRL590_040009700.1	LtrL590_04:179,313..180,269(-)	#DIV/0!	0	0	0	0	77	42	0	0	0	35
LTRL590_040009800.1	LtrL590_04:181,001..181,243(-)	#DIV/0!	0	0	0	0	64	36	0	0	0	28
LTRL590_040009900.1	LtrL590_04:181,272..190,376(-)	2	48	0	16	39	81	36	32	0	16	45
LTRL590_040010000.1	LtrL590_04:193,976..198,703(-)	2.36364	37	0	11	27	63	45	26	0	11	18
LTRL590_040010100.1	LtrL590_04:200,061..203,285(-)	1	6	0	3	4	60	35	3	0	3	25
LTRL590_040010200.1	LtrL590_04:204,680..205,720(-)	#DIV/0!	1	0	0	1	41	24	1	0	0	17
LTRL590_040010300.1	LtrL590_04:208,132..209,901(-)	1.5	5	0	2	3	43	25	3	0	2	18
LTRL590_040010400.1	LtrL590_04:211,563..216,242(-)	0	2	0	2	1	62	24	0	0	2	38
LTRL590_040010500.1	LtrL590_04:219,075..220,013(-)	0	1	0	1	0	55	27	0	0	1	28
LTRL590_040010600.1	LtrL590_04:220,553..225,274(-)	2.5	21	0	6	17	71	34	15	0	6	37
LTRL590_040010700.1	LtrL590_04:227,360..228,262(-)	0.5	3	0	2	1	72	40	1	0	2	32
LTRL590_040010800.1	LtrL590_04:229,892..230,695(-)	0.5	3	0	2	1	79	38	1	0	2	41
LTRL590_040010900.1	LtrL590_04:231,534..240,872(-)	1.18519	59	2	27	33	73	37	32	0	27	36
LTRL590_040011000.1	LtrL590_04:242,580..243,107(-)	1.5	5	0	2	3	70	30	3	0	2	40
LTRL590_040011100.1	LtrL590_04:243,893..247,777(-)	2	24	0	8	19	95	33	16	0	8	62
LTRL590_040011200.1	LtrL590_04:250,391..250,573(-)	1	4	2	2	2	99	49	2	0	2	50
LTRL590_040011300.1	LtrL590_04:251,195..252,211(-)	1	6	0	3	3	107	60	3	0	3	47
LTRL590_040011400.1	LtrL590_04:252,888..253,490(-)	1	2	0	1	1	104	60	1	0	1	44
LTRL590_040011500.1	LtrL590_04:254,985..255,971(-)	1.5	5	0	2	3	91	58	3	0	2	33
LTRL590_040011600.1	LtrL590_04:257,785..261,543(-)	0.7	17	0	10	8	57	45	7	0	10	12
LTRL590_040011700.1	LtrL590_04:266,268..266,714(-)	0	5	0	5	0	43	8	0	0	5	35
LTRL590_040011800.1	LtrL590_04:270,701..271,000(-)	#DIV/0!	0	0	0	0	55	38	0	0	0	17
LTRL590_040011900.1	LtrL590_04:274,797..277,061(-)	0.5	3	0	2	1	58	25	1	0	2	33
LTRL590_040012000.1	LtrL590_04:278,190..281,453(-)	2.8	19	0	5	14	52	20	14	0	5	32
LTRL590_040012100.1	LtrL590_04:282,471..284,855(-)	0.75	7	0	4	3	78	31	3	0	4	47
LTRL590_040012200.1	LtrL590_04:288,448..290,601(-)	5	12	0	2	11	78	43	10	0	2	35
LTRL590_040012300.1	LtrL590_04:290,636..290,920(-)	2	3	0	1	2	74	41	2	0	1	33
LTRL590_040012400.1	LtrL590_04:291,677..293,599(-)	1.16667	13	0	6	8	74	45	7	0	6	29
LTRL590_040012500.1	LtrL590_04:294,220..296,670(-)	2.25	13	0	4	10	62	41	9	0	4	21
LTRL590_040012600.1	LtrL590_04:297,581..298,222(-)	0	2	0	2	0	57	33	0	0	2	24
LTRL590_040012700.1	LtrL590_04:302,366..304,087(-)	0.333333	4	0	3	1	59	25	1	0	3	34
LTRL590_040012800.1	LtrL590_04:305,115..308,516(-)	1.1	21	0	10	11	68	25	11	0	10	43
LTRL590_040012900.1	LtrL590_04:309,992..310,912(-)	0.5	3	0	2	1	78	43	1	0	2	35
LTRL590_040013000.1	LtrL590_04:312,027..314,042(-)	0.5	3	0	2	1	89	47	1	0	2	42
LTRL590_040013100.1	LtrL590_04:314,759..315,985(-)	1.33333	7	0	3	4	63	32	4	0	3	31
LTRL590_040013200.1	LtrL590_04:317,025..321,251(-)	1.125	17	0	8	9	70	33	9	0	8	37
LTRL590_040013300.1	LtrL590_04:322,647..325,331(-)	0.666667	15	0	9	8	63	30	6	0	9	33
LTRL590_040013400.1	LtrL590_04:326,780..327,979(-)	2	3	0	1	2	76	36	2	0	1	40
LTRL590_040013500.1	LtrL590_04:328,738..329,463(-)	0.75	7	0	4	4	60	28	3	0	4	32
LTRL590_040013600.1	LtrL590_04:333,243..336,974(-)	0.625	13	0	8	5	103	38	5	0	8	65
LTRL590_040013700.1	LtrL590_04:338,788..339,330(-)	1	10	0	5	5	79	37	5	0	5	42
LTRL590_040013800.1	LtrL590_04:341,323..345,186(-)	1.875	23	0	8	16	89	61	15	0	8	28
LTRL590_040013900.1	LtrL590_04:346,584..352,268(-)	1.6	26	0	10	16	61	28	16	0	10	33
LTRL590_040014000.1	LtrL590_04:354,643..355,377(-)	#DIV/0!	0	0	0	1	67	25	0	0	0	42
LTRL590_040014100.1	LtrL590_04:356,892..358,685(-)	0.125	9	0	8	1	83	32	1	0	8	51
LTRL590_040014200.1	LtrL590_04:361,200..361,646(-)	0	1	0	1	0	89	41	0	0	1	48
LTRL590_040014300.1	LtrL590_04:363,474..364,955(-)	0.666667	5	0	3	2	94	51	2	0	3	43
LTRL590_040014400.1	LtrL590_04:366,469..367,110(-)	0	1	0	1	0	82	49	0	0	1	33
LTRL590_040014500.1	LtrL590_04:368,004..368,633(-)	#DIV/0!	1	1	1	1	66	36	1	0	0	30
LTRL590_040014600.1	LtrL590_04:369,560..371,110(-)	0.6	8	0	5	3	63	42	3	0	5	21
LTRL590_040014700.1	LtrL590_04:371,914..373,413(-)	1	4	0	2	2	66	33	2	0	2	33
LTRL590_040014800.1	LtrL590_04:373,802..377,539(-)	0.416667	17	0	12	5	61	32	5	0	12	29
LTRL590_040014900.1	LtrL590_04:378,220..379,089(-)	#DIV/0!	2	0	0	2	55	32	2	0	0	23
LTRL590_040015000.1	LtrL590_04:380,073..383,609(-)	0.75	14	0	8	6	77	30	6	0	8	47
LTRL590_040015100.1	LtrL590_04:385,220..385,888(-)	#DIV/0!	0	0	0	0	73	29	0	0	0	44
LTRL590_040015200.1	LtrL590_04:387,341..387,925(-)	1	4	0	2	2	83	34	2	0	2	49
LTRL590_040015300.1	LtrL590_04:390,047..391,006(-)	0.333333	4	0	3	1	89	40	1	0	3	49
LTRL590_040015400.1	LtrL590_04:392,985..394,055(-)	1	6	0	3	3	75	51	3	0	3	24
LTRL590_040015500.1	LtrL590_04:395,236..396,693(-)	1	2	0	1	1	79	51	1	0	1	28
LTRL590_040015600.1	LtrL590_04:397,169..397,558(-)	#DIV/0!	0	0	0	0	69	40	0	0	0	29
LTRL590_040015700.1	LtrL590_04:398,289..400,955(-)	1.8	14	0	5	9	54	27	9	0	5	27
LTRL590_040015800.1	LtrL590_04:401,786..406,201(-)	0.636364	18	0	11	7	54	28	7	0	11	26
LTRL590_040015900.1	LtrL590_04:407,777..408,106(-)	0	1	0	1	0	55	29	0	0	1	26
LTRL590_040016000.1	LtrL590_04:408,708..411,581(-)	0.75	7	0	4	3	65	27	3	0	4	38
LTRL590_040016100.1	LtrL590_04:413,476..415,659(-)	0.5	9	0	6	3	73	25	3	0	6	48
LTRL590_040016200.1	LtrL590_04:416,712..417,644(-)	4	5	0	1	4	103	37	4	0	1	66
LTRL590_040016300.1	LtrL590_04:418,474..419,379(-)	2	9	0	3	6	89	32	6	0	3	57
LTRL590_040016400.1	LtrL590_04:420,089..420,595(-)	0	1	0	1	0	96	47	0	0	1	49
LTRL590_040016500.1	LtrL590_04:422,823..423,878(-)	0	1	0	1	0	82	68	0	0	1	14
LTRL590_040016600.1	LtrL590_04:424,725..425,375(-)	#DIV/0!	3	2	0	3	55	52	3	0	0	3
LTRL590_040016700.1	LtrL590_04:434,701..435,636(-)	0.25	5	0	4	1	38	7	1	0	4	31
LTRL590_040016800.1	LtrL590_04:438,534..439,937(-)	0.428571	10	0	7	3	90	32	3	0	7	58
LTRL590_040016900.1	LtrL590_04:454,958..459,474(-)	1.38462	31	0	13	18	20	0	18	0	13	20
LTRL590_040017000.1	LtrL590_04:462,389..463,960(-)	0	6	0	6	0	53	20	0	0	6	33
LTRL590_040017100.1	LtrL590_04:464,808..465,371(-)	#DIV/0!	4	0	0	4	63	19	4	0	0	44
LTRL590_040017200.1	LtrL590_04:466,351..466,611(-)	#DIV/0!	0	0	0	0	72	28	0	0	0	44
LTRL590_040017300.1	LtrL590_04:470,193..471,299(-)	0	2	0	2	0	96	45	0	0	2	51
LTRL590_040017400.1	LtrL590_04:472,286..475,471(-)	0.444444	13	0	9	4	161	54	4	0	9	107
LTRL590_040017500.1	LtrL590_04:476,662..477,792(-)	0.2	6	0	5	1	167	46	1	0	5	121
LTRL590_050005000.1	LtrL590_05:4,463..7,210(+)	1.3	23	0	10	13	102	34	13	0	10	68
LTRL590_050005100.1	LtrL590_05:7,674..8,093(+)	#DIV/0!	0	0	0	0	96	37	0	0	0	59
LTRL590_050005200.1	LtrL590_05:8,623..9,210(+)	0	2	0	2	0	80	33	0	0	2	47
LTRL590_050005300.1	LtrL590_05:10,305..12,050(+)	0.166667	7	0	6	1	87	47	1	0	6	40
LTRL590_050005400.1	LtrL590_05:13,249..15,750(+)	1.66667	8	0	3	5	78	39	5	0	3	39
LTRL590_050005500.1	LtrL590_05:16,977..19,478(+)	1	4	0	2	2	89	42	2	0	2	47
LTRL590_050005600.1	LtrL590_05:21,578..21,853(+)	0.333333	4	0	3	1	68	41	1	0	3	27
LTRL590_050005700.1	LtrL590_05:22,793..23,398(+)	0	1	0	1	0	78	49	0	0	1	29
LTRL590_050005800.1	LtrL590_05:24,794..25,333(+)	2	3	0	1	2	83	44	2	0	1	39
LTRL590_050005900.1	LtrL590_05:27,198..29,111(+)	0	7	0	7	0	80	31	0	0	7	49
LTRL590_050006000.1	LtrL590_05:32,711..33,082(+)	0	1	0	1	0	56	26	0	0	1	30
LTRL590_050006100.1	LtrL590_05:34,081..35,097(+)	2	6	0	2	4	60	29	4	0	2	31
LTRL590_050006200.1	LtrL590_05:36,765..38,063(+)	0	2	0	2	0	66	35	0	0	2	31
LTRL590_050006300.1	LtrL590_05:40,919..42,955(+)	0.166667	7	0	6	1	68	27	1	0	6	41
LTRL590_050006400.1	LtrL590_05:44,588..45,916(+)	0	1	0	1	0	67	30	0	0	1	37
LTRL590_050006500.1	LtrL590_05:47,030..48,586(+)	0.666667	5	0	3	2	59	32	2	0	3	27
LTRL590_050006600.1	LtrL590_05:49,110..51,389(+)	0.666667	10	0	6	6	73	41	4	0	6	32
LTRL590_050006700.1	LtrL590_05:52,824..54,257(+)	1.5	15	0	6	9	69	43	9	0	6	26
LTRL590_050006800.1	LtrL590_05:55,817..56,896(+)	0.25	5	0	4	1	86	43	1	0	4	43
LTRL590_050006900.1	LtrL590_05:57,793..60,159(+)	0.857143	13	0	7	6	86	34	6	0	7	52
LTRL590_050007000.1	LtrL590_05:61,374..65,852(+)	2	30	0	10	22	75	34	20	0	10	41
LTRL590_050007100.1	LtrL590_05:66,797..69,472(+)	1.4	12	0	5	7	84	43	7	0	5	41
LTRL590_050007200.1	LtrL590_05:73,910..75,889(+)	0.8	9	0	5	4	74	30	4	0	5	44
LTRL590_050007300.1	LtrL590_05:82,755..83,558(+)	0	2	0	2	0	55	47	0	0	2	8
LTRL590_050007400.1	LtrL590_05:85,408..87,582(+)	0.333333	12	0	9	4	62	38	3	0	9	19
LTRL590_050007500.1	LtrL590_05:88,605..89,561(+)	#DIV/0!	0	0	0	0	88	41	0	0	0	47
LTRL590_050007600.1	LtrL590_05:90,208..90,882(+)	#DIV/0!	1	0	0	1	73	35	1	0	0	38
LTRL590_050007700.1	LtrL590_05:92,764..93,285(+)	2	3	0	1	2	66	31	2	0	1	35
LTRL590_050007800.1	LtrL590_05:94,818..96,275(+)	0.666667	5	0	3	2	74	33	2	0	3	41
LTRL590_050007900.1	LtrL590_05:97,124..99,181(+)	0.142857	8	0	7	1	59	27	1	0	7	32
LTRL590_050008000.1	LtrL590_05:99,877..100,419(+)	0	1	0	1	0	57	31	0	0	1	26
LTRL590_050008100.1	LtrL590_05:101,774..104,782(+)	0.666667	10	0	6	4	66	32	4	0	6	34
LTRL590_050008200.1	LtrL590_05:105,586..106,701(+)	3	4	0	1	3	60	29	3	0	1	31
LTRL590_050008300.1	LtrL590_05:108,135..109,610(+)	1	6	0	3	3	63	31	3	0	3	32
LTRL590_050008400.1	LtrL590_05:110,602..112,479(+)	1	8	0	4	4	53	23	4	0	4	30
LTRL590_050008500.1	LtrL590_05:113,401..114,387(+)	0.25	5	0	4	1	41	10	1	0	4	31
LTRL590_050008600.1	LtrL590_05:126,635..129,007(+)	0.5	6	0	4	2	75	53	2	0	4	22
LTRL590_050008700.1	LtrL590_05:135,285..138,914(+)	0.428571	10	0	7	3	48	4	3	0	7	44
LTRL590_050008800.1	LtrL590_05:146,634..148,655(+)	0.4	7	0	5	2	60	54	2	0	5	6
LTRL590_050008900.1	LtrL590_05:149,208..151,772(+)	1.66667	8	0	3	5	75	49	5	0	3	26
LTRL590_050009000.1	LtrL590_05:153,354..153,944(+)	#DIV/0!	0	0	0	0	77	21	0	0	0	56
LTRL590_050009100.1	LtrL590_05:154,849..156,732(+)	0.166667	7	0	6	1	69	23	1	0	6	46
LTRL590_050009200.1	LtrL590_05:158,319..159,050(+)	2	3	0	1	2	46	28	2	0	1	18
LTRL590_050009300.1	LtrL590_05:160,064..161,779(+)	2	9	0	3	6	54	36	6	0	3	18
LTRL590_050009400.1	LtrL590_05:165,763..166,266(+)	#DIV/0!	2	0	0	2	69	35	2	0	0	34
LTRL590_050009500.1	LtrL590_05:168,127..169,851(+)	#DIV/0!	1	0	0	1	72	39	1	0	0	33
LTRL590_050009600.1	LtrL590_05:173,635..174,657(+)	0.5	3	0	2	1	80	44	1	0	2	36
LTRL590_050009700.1	LtrL590_05:175,498..181,794(+)	1.68421	51	0	19	35	75	46	32	0	19	29
LTRL590_050009800.1	LtrL590_05:182,433..182,843(+)	#DIV/0!	3	0	0	3	92	38	3	0	0	54
LTRL590_050009900.1	LtrL590_05:184,264..185,274(+)	0	2	1	2	1	74	30	0	0	2	44
LTRL590_050010000.1	LtrL590_05:186,636..187,895(+)	#DIV/0!	4	0	0	4	73	26	4	0	0	47
LTRL590_050010100.1	LtrL590_05:189,599..190,831(+)	#DIV/0!	1	0	0	1	63	31	1	0	0	32
LTRL590_050010200.1	LtrL590_05:191,921..194,293(+)	0.428571	10	0	7	4	62	39	3	0	7	23
LTRL590_050010300.1	LtrL590_05:196,926..199,946(+)	0.818182	20	0	11	9	66	31	9	0	11	35
LTRL590_050010400.1	LtrL590_05:200,613..203,327(+)	0.25	5	0	4	1	79	29	1	0	4	50
LTRL590_050010500.1	LtrL590_05:204,119..207,037(+)	0.571429	11	0	7	5	67	35	4	0	7	32
LTRL590_050010600.1	LtrL590_05:208,064..210,760(+)	1.83333	17	0	6	13	48	19	11	0	6	29
LTRL590_050010700.1	LtrL590_05:211,716..215,414(+)	2.5	7	0	2	6	51	16	5	0	2	35
LTRL590_050010800.1	LtrL590_05:216,292..222,024(+)	2.4	17	0	5	13	51	34	12	0	5	17
LTRL590_050010900.1	LtrL590_05:223,376..226,102(+)	2.25	13	0	4	9	84	56	9	0	4	28
LTRL590_050011000.1	LtrL590_05:228,771..229,742(+)	1	2	0	1	1	90	40	1	0	1	50
LTRL590_050011100.1	LtrL590_05:230,778..238,316(+)	1.36842	45	0	20	27	98	41	26	0	19	57
LTRL590_050011200.1	LtrL590_05:240,325..241,365(+)	0.4	7	0	5	2	60	29	2	0	5	31
LTRL590_050011300.1	LtrL590_05:242,361..250,604(+)	3.83333	29	0	6	26	71	34	23	0	6	37
LTRL590_050011400.1	LtrL590_05:253,346..258,715(+)	1.33333	21	0	9	13	61	30	12	0	9	31
LTRL590_050011500.1	LtrL590_05:262,097..266,365(+)	1	10	0	5	10	59	35	5	0	5	24
LTRL590_050011600.1	LtrL590_05:268,721..272,881(+)	2.5	21	0	6	16	56	30	15	0	6	26
LTRL590_050011700.1	LtrL590_05:274,613..276,829(+)	1.5	10	0	4	6	73	42	6	0	4	31
LTRL590_050011800.1	LtrL590_05:278,840..279,946(+)	1.5	10	0	4	7	67	31	6	0	4	36
LTRL590_050011900.1	LtrL590_05:281,203..283,689(+)	1	8	0	4	4	86	44	4	0	4	42
LTRL590_050012000.1	LtrL590_05:284,729..289,363(+)	1.2	33	0	15	22	63	29	18	0	15	34
LTRL590_050012100.1	LtrL590_05:289,627..289,818(+)	#DIV/0!	1	2	0	1	68	26	1	0	0	42
LTRL590_050012200.1	LtrL590_05:291,201..295,352(+)	1	22	0	11	11	76	39	11	0	11	37
LTRL590_050012300.1	LtrL590_05:296,787..297,230(+)	0.5	3	0	2	1	66	30	1	0	2	36
LTRL590_050012400.1	LtrL590_05:299,360..300,541(+)	0.5	9	0	6	4	80	45	3	0	6	35
LTRL590_050012500.1	LtrL590_05:301,182..302,498(+)	0	1	0	1	1	77	40	0	0	1	37
LTRL590_050012600.1	LtrL590_05:303,330..303,821(+)	3	4	0	1	3	82	48	3	0	1	34
LTRL590_050012700.1	LtrL590_05:304,737..307,559(+)	5.5	13	0	2	12	108	65	11	0	2	43
LTRL590_050012800.1	LtrL590_05:308,595..309,515(+)	1	2	0	1	1	107	57	1	0	1	50
LTRL590_050012900.1	LtrL590_05:312,632..316,930(+)	0.909091	21	0	11	13	106	43	10	0	11	63
LTRL590_050013000.1	LtrL590_05:318,288..320,297(+)	0.571429	11	0	7	6	60	30	4	0	7	30
LTRL590_050013100.1	LtrL590_05:321,424..321,891(+)	0	3	0	3	0	59	17	0	0	3	42
LTRL590_050013200.1	LtrL590_05:322,983..328,826(+)	1.66667	16	0	6	11	74	31	10	0	6	43
LTRL590_050013300.1	LtrL590_05:329,774..330,391(+)	0	2	0	2	0	51	28	0	0	2	23
LTRL590_050013400.1	LtrL590_05:331,647..337,619(+)	0.714286	12	0	7	7	76	37	5	0	7	39
LTRL590_050013500.1	LtrL590_05:338,756..339,616(+)	0	2	0	2	0	56	37	0	0	2	19
LTRL590_050013600.1	LtrL590_05:341,514..344,816(+)	0.666667	15	0	9	7	57	24	6	0	9	33
LTRL590_050013700.1	LtrL590_05:345,360..348,719(+)	1.2	11	0	5	6	72	36	6	0	5	36
LTRL590_050013800.1	LtrL590_05:350,832..352,232(+)	0.5	3	0	2	2	60	30	1	0	2	30
LTRL590_050013900.1	LtrL590_05:353,282..357,244(+)	2.33333	20	0	6	14	74	37	14	0	6	37
LTRL590_050014000.1	LtrL590_05:359,752..362,475(+)	0.428571	10	0	7	3	89	47	3	0	7	42
LTRL590_050014100.1	LtrL590_05:363,658..365,697(+)	0.666667	5	0	3	2	119	83	2	0	3	36
LTRL590_050014200:tRNA	LtrL590_05:367,890..367,961(+)	#DIV/0!	0	0	0	0	154	109	0	0	0	45
LTRL590_050014300:rRNA	LtrL590_05:368,022..368,140(+)	#DIV/0!	0	0	0	0	156	112	0	0	0	44
LTRL590_050014400.1	LtrL590_05:376,619..377,731(-)	1	6	0	3	3	120	86	3	0	3	34
LTRL590_050014500.1	LtrL590_05:379,305..380,750(-)	#DIV/0!	1	0	0	1	97	49	1	0	0	48
LTRL590_050014600.1	LtrL590_05:381,464..381,736(-)	0	1	0	1	0	67	19	0	0	1	48
LTRL590_050014700.1	LtrL590_05:383,583..383,894(-)	#DIV/0!	0	0	0	0	60	38	0	0	0	22
LTRL590_050014800.1	LtrL590_05:384,785..386,632(-)	1	6	0	3	3	58	43	3	0	3	15
LTRL590_050014900.1	LtrL590_05:387,678..390,497(-)	0.25	5	0	4	1	56	31	1	0	4	25
LTRL590_050015000.1	LtrL590_05:390,963..391,400(-)	#DIV/0!	0	0	0	0	40	16	0	0	0	24
LTRL590_050015100.1	LtrL590_05:391,895..392,968(-)	#DIV/0!	3	0	0	3	42	17	3	0	0	25
LTRL590_050015200.1	LtrL590_05:394,425..395,756(+)	0.4	7	0	5	2	38	18	2	0	5	20
LTRL590_050015300.1	LtrL590_05:396,691..398,127(+)	#DIV/0!	1	0	0	1	41	13	1	0	0	28
LTRL590_050015400.1	LtrL590_05:398,958..400,484(+)	0	1	0	1	0	49	23	0	0	1	26
LTRL590_050015500.1	LtrL590_05:401,895..404,078(+)	0	4	0	4	0	56	43	0	0	4	13
LTRL590_050015600.1	LtrL590_05:406,766..408,487(+)	0.25	5	0	4	1	54	15	1	0	4	39
LTRL590_050015700.1	LtrL590_05:411,022..411,759(+)	#DIV/0!	0	0	0	0	55	30	0	0	0	25
LTRL590_050015800.1	LtrL590_05:415,989..419,723(+)	0.666667	5	0	3	2	57	28	2	0	3	29
LTRL590_050015900.1	LtrL590_05:421,707..422,066(+)	0	1	0	1	0	35	8	0	0	1	27
LTRL590_050016000.1	LtrL590_05:423,087..423,422(+)	#DIV/0!	1	0	0	1	40	11	1	0	0	29
LTRL590_050016100.1	LtrL590_05:426,238..427,764(-)	1	6	0	3	3	38	12	3	0	3	26
LTRL590_050016200.1	LtrL590_05:428,593..429,666(-)	1	2	1	1	1	54	11	1	0	1	43
LTRL590_050016300.1	LtrL590_05:430,431..433,178(-)	1.25	9	1	4	6	78	24	5	0	4	54
LTRL590_050016400.1	LtrL590_05:434,174..434,668(-)	3	4	0	1	3	80	40	3	0	1	40
LTRL590_050016500.1	LtrL590_05:435,577..436,326(-)	#DIV/0!	2	0	0	2	82	48	2	0	0	34
LTRL590_050016600.1	LtrL590_05:436,902..438,278(-)	0	2	0	2	0	81	56	0	0	2	25
LTRL590_050016700.1	LtrL590_05:440,313..446,168(-)	2.14286	22	0	7	15	83	38	15	0	7	45
LTRL590_050016800.1	LtrL590_05:446,575..446,973(-)	#DIV/0!	0	0	0	0	67	22	0	0	0	45
LTRL590_050016900.1	LtrL590_05:447,931..449,121(-)	3	4	0	1	3	80	29	3	0	1	51
LTRL590_050017000.1	LtrL590_05:451,458..452,312(+)	0.333333	4	0	3	1	78	34	1	0	3	44
LTRL590_060005000.1	LtrL590_06:1,419..1,667(-)	#DIV/0!	0	0	0	0	43	4	0	0	0	39
LTRL590_060005100.1	LtrL590_06:3,863..5,470(-)	0.666667	5	0	3	2	72	22	2	0	3	50
LTRL590_060005200.1	LtrL590_06:11,174..13,204(-)	3.66667	14	0	3	11	76	46	11	0	3	30
LTRL590_060005300.1	LtrL590_06:14,079..14,954(-)	#DIV/0!	0	0	0	0	84	41	0	0	0	43
LTRL590_060005400.1	LtrL590_06:15,815..16,069(-)	1	2	0	1	1	74	28	1	0	1	46
LTRL590_060005500.1	LtrL590_06:20,573..22,018(-)	0.666667	5	0	3	2	87	46	2	0	3	41
LTRL590_060005600.1	LtrL590_06:26,254..27,225(-)	#DIV/0!	2	0	0	3	76	39	2	0	0	37
LTRL590_060005700.1	LtrL590_06:28,830..30,236(-)	#DIV/0!	3	0	0	4	74	42	3	0	0	32
LTRL590_060005800.1	LtrL590_06:33,994..34,776(-)	4	5	0	1	4	86	27	4	0	1	59
LTRL590_060005900.1	LtrL590_06:44,546..46,366(-)	0.2	6	0	5	1	53	5	1	0	5	48
LTRL590_060006000.1	LtrL590_06:50,762..51,325(-)	#DIV/0!	1	0	0	1	75	46	1	0	0	29
LTRL590_060006100.1	LtrL590_06:52,277..52,837(-)	#DIV/0!	0	0	0	0	76	48	0	0	0	28
LTRL590_060006200.1	LtrL590_06:54,347..55,090(-)	#DIV/0!	0	0	0	0	68	35	0	0	0	33
LTRL590_060006300.1	LtrL590_06:55,921..56,250(-)	#DIV/0!	1	0	0	1	61	26	1	0	0	35
LTRL590_060006400.1	LtrL590_06:56,874..58,238(-)	0.5	3	0	2	1	59	30	1	0	2	29
LTRL590_060006500.1	LtrL590_06:59,657..60,082(-)	0	2	0	2	0	51	31	0	0	2	20
LTRL590_060006600.1	LtrL590_06:60,573..62,762(-)	0.5	6	0	4	2	63	36	2	0	4	27
LTRL590_060006700.1	LtrL590_06:64,159..66,333(-)	0.8	9	0	5	4	67	19	4	0	5	48
LTRL590_060006800.1	LtrL590_06:67,848..69,335(-)	1.5	10	0	4	8	66	27	6	0	4	39
LTRL590_060006900.1	LtrL590_06:70,295..70,528(-)	#DIV/0!	0	0	0	0	77	47	0	0	0	30
LTRL590_060007000:tRNA	LtrL590_06:70,896..70,980(-)	#DIV/0!	0	0	0	0	82	48	0	0	0	34
LTRL590_060007100.1	LtrL590_06:71,877..73,913(-)	1	10	0	5	5	81	46	5	0	5	35
LTRL590_060007200.1	LtrL590_06:74,794..75,654(-)	0.5	3	0	2	1	64	39	1	0	2	25
LTRL590_060007300.1	LtrL590_06:76,362..77,003(-)	#DIV/0!	0	0	0	0	64	33	0	0	0	31
LTRL590_060007400.1	LtrL590_06:78,090..81,062(-)	0.833333	11	0	6	5	65	34	5	0	6	31
LTRL590_060007500.1	LtrL590_06:82,524..83,360(-)	1	2	0	1	1	48	30	1	0	1	18
LTRL590_060007600.1	LtrL590_06:85,183..89,730(-)	0.571429	11	0	7	5	60	28	4	0	7	32
LTRL590_060007700.1	LtrL590_06:92,105..93,043(-)	0	1	0	1	0	51	29	0	0	1	22
LTRL590_060007800.1	LtrL590_06:93,763..96,330(-)	1.33333	7	0	3	4	63	31	4	0	3	32
LTRL590_060007900.1	LtrL590_06:97,072..97,767(-)	3	4	0	1	4	43	16	3	0	1	27
LTRL590_060008000.1	LtrL590_06:98,485..99,633(-)	2	3	0	1	3	54	20	2	0	1	34
LTRL590_060008100.1	LtrL590_06:101,321..101,830(-)	#DIV/0!	0	0	0	0	62	32	0	0	0	30
LTRL590_060008200.1	LtrL590_06:105,679..107,727(-)	0.75	7	0	4	4	54	31	3	0	4	23
LTRL590_060008300.1	LtrL590_06:108,624..111,692(-)	0.857143	13	0	7	6	40	32	6	0	7	8
LTRL590_060008400.1	LtrL590_06:113,149..116,703(-)	0.5	6	0	4	2	35	24	2	0	4	11
LTRL590_060008500.1	LtrL590_06:117,436..120,153(-)	0.5	3	0	2	1	36	11	1	0	2	25
LTRL590_060008600.1	LtrL590_06:120,906..122,129(-)	0	1	0	1	0	71	10	0	0	1	61
LTRL590_060008700.1	LtrL590_06:122,714..124,069(-)	0.142857	8	0	7	1	118	11	1	0	7	107
LTRL590_060008800.1	LtrL590_06:130,903..132,042(+)	0.666667	5	0	3	2	151	39	2	0	3	112
LTRL590_060008900.1	LtrL590_06:132,846..134,051(+)	1.33333	7	0	3	4	116	35	4	0	3	81
LTRL590_060009000.1	LtrL590_06:135,010..137,739(+)	0.857143	13	0	7	6	77	31	6	0	7	46
LTRL590_060009100.1	LtrL590_06:137,976..138,203(+)	1.5	5	1	2	3	62	31	3	0	2	31
LTRL590_060009200.1	LtrL590_06:138,220..138,522(+)	#DIV/0!	3	0	0	3	63	28	3	0	0	35
LTRL590_060009300.1	LtrL590_06:143,239..143,808(+)	1	2	0	1	1	63	32	1	0	1	31
LTRL590_060009400.1	LtrL590_06:147,507..149,225(+)	2.33333	10	0	3	7	74	40	7	0	3	34
LTRL590_060009500.1	LtrL590_06:150,825..152,900(+)	1	2	0	1	1	85	34	1	0	1	51
LTRL590_060009600.1	LtrL590_06:154,149..157,136(+)	1.42857	17	0	7	11	72	33	10	0	7	39
LTRL590_060009700.1	LtrL590_06:159,126..160,502(+)	3	4	0	1	3	58	27	3	0	1	31
LTRL590_060009800.1	LtrL590_06:162,963..166,799(+)	1.75	11	0	4	7	50	18	7	0	4	32
LTRL590_060009900.1	LtrL590_06:168,083..171,562(+)	1	10	0	5	7	42	25	5	0	5	17
LTRL590_060010000.1	LtrL590_06:172,580..173,557(+)	0	2	0	2	0	56	29	0	0	2	27
LTRL590_060010100.1	LtrL590_06:174,367..176,172(+)	0	4	0	4	0	53	28	0	0	4	25
LTRL590_060010200.1	LtrL590_06:177,451..179,085(+)	0.6	8	0	5	3	56	32	3	0	5	24
LTRL590_060010300.1	LtrL590_06:179,828..181,804(+)	1.25	9	0	4	5	56	30	5	0	4	26
LTRL590_060010400.1	LtrL590_06:184,296..189,992(+)	3	16	0	4	13	58	26	12	0	4	32
LTRL590_060010500.1	LtrL590_06:190,690..191,586(+)	1.5	5	0	2	3	45	27	3	0	2	18
LTRL590_060010600.1	LtrL590_06:193,043..195,664(+)	2	9	0	3	6	37	15	6	0	3	22
LTRL590_060010700.1	LtrL590_06:196,586..201,784(+)	0.8	9	0	5	5	61	34	4	0	5	27
LTRL590_060010800.1	LtrL590_06:202,710..203,519(+)	0	3	0	3	0	44	30	0	0	3	14
LTRL590_060010900.1	LtrL590_06:204,872..205,309(+)	#DIV/0!	1	0	0	1	48	24	1	0	0	24
LTRL590_060011000.1	LtrL590_06:206,968..211,473(+)	1	22	0	11	11	57	23	11	0	11	34
LTRL590_060011100.1	LtrL590_06:212,123..216,475(+)	2.75	15	0	4	13	58	31	11	0	4	27
LTRL590_060011200.1	LtrL590_06:217,466..218,626(+)	0.333333	4	0	3	1	49	32	1	0	3	17
LTRL590_060011300.1	LtrL590_06:220,460..223,492(+)	0.375	11	0	8	3	70	38	3	0	8	32
LTRL590_060011400.1	LtrL590_06:225,187..231,195(+)	1.92857	41	0	14	29	73	41	27	0	14	32
LTRL590_060011500.1	LtrL590_06:233,325..242,765(+)	0.961538	51	0	26	25	79	38	25	0	26	41
LTRL590_060011600.1	LtrL590_06:244,462..247,470(+)	0.428571	10	0	7	3	88	49	3	0	7	39
LTRL590_060011700.1	LtrL590_06:249,742..251,784(+)	2.25	26	0	8	18	64	38	18	0	8	26
LTRL590_060011800.1	LtrL590_06:254,360..258,361(+)	3.2	21	0	5	17	88	40	16	0	5	48
LTRL590_060011900.1	LtrL590_06:259,771..260,502(+)	#DIV/0!	1	0	0	1	64	34	1	0	0	30
LTRL590_060012000.1	LtrL590_06:261,235..262,431(+)	1	8	0	4	5	55	28	4	0	4	27
LTRL590_060012100.1	LtrL590_06:263,681..271,447(+)	0.714286	36	0	21	17	68	29	15	0	21	39
LTRL590_060012200.1	LtrL590_06:272,521..274,692(+)	#DIV/0!	2	0	0	2	82	45	2	0	0	37
LTRL590_060012300.1	LtrL590_06:280,491..281,333(+)	7	8	0	1	8	83	37	7	0	1	46
LTRL590_060012400.1	LtrL590_06:281,658..282,023(+)	#DIV/0!	0	1	0	0	81	33	0	0	0	48
LTRL590_060012500.1	LtrL590_06:283,483..288,858(+)	1.09091	23	2	11	16	91	44	12	0	11	47
LTRL590_060012600.1	LtrL590_06:290,150..291,166(+)	1	2	0	1	1	66	39	1	0	1	27
LTRL590_060012700.1	LtrL590_06:293,378..296,170(+)	0.714286	12	0	7	5	75	32	5	0	7	43
LTRL590_060012800.1	LtrL590_06:297,030..298,991(+)	1.66667	8	0	3	5	67	27	5	0	3	40
LTRL590_060012900.1	LtrL590_06:299,384..299,809(+)	0	1	1	1	0	53	24	0	0	1	29
LTRL590_060013000.1	LtrL590_06:300,125..303,664(+)	0.857143	13	0	7	6	72	39	6	0	7	33
LTRL590_060013100.1	LtrL590_06:307,851..313,847(+)	0.888889	34	0	18	19	78	38	16	0	18	40
LTRL590_060013200.1	LtrL590_06:319,937..328,690(+)	1.75	66	4	24	44	59	35	42	0	24	24
LTRL590_060013300.1	LtrL590_06:331,333..334,458(+)	1.2	11	0	5	6	67	36	6	0	5	31
LTRL590_060013400.1	LtrL590_06:335,538..340,301(+)	1.25	27	0	12	15	50	22	15	0	12	28
LTRL590_060013500.1	LtrL590_06:342,183..352,964(+)	1.14286	60	0	28	33	62	35	32	0	28	27
LTRL590_060013600.1	LtrL590_06:353,400..354,977(+)	1	6	0	3	3	65	27	3	0	3	38
LTRL590_060013700.1	LtrL590_06:357,303..361,583(+)	2	18	0	6	13	76	43	12	0	6	33
LTRL590_060013800.1	LtrL590_06:363,049..363,747(+)	1	2	0	1	1	59	37	1	0	1	22
LTRL590_060013900.1	LtrL590_06:365,925..376,016(+)	2.29412	56	0	17	41	85	39	39	0	17	46
LTRL590_060014000.1	LtrL590_06:376,286..377,848(+)	2.5	7	0	2	5	82	39	5	0	2	43
LTRL590_060014100.1	LtrL590_06:379,233..379,754(+)	2	3	0	1	2	79	51	2	0	1	28
LTRL590_060014200.1	LtrL590_06:381,339..382,589(+)	1	2	0	1	1	90	51	1	0	1	39
LTRL590_060014300.1	LtrL590_06:384,372..386,711(+)	0.875	15	0	8	7	93	44	7	0	8	49
LTRL590_060014400.1	LtrL590_06:387,828..393,404(+)	1.83333	34	0	12	22	83	35	22	0	12	48
LTRL590_060014500.1	LtrL590_06:394,269..394,934(+)	#DIV/0!	0	0	0	0	64	39	0	0	0	25
LTRL590_060014600.1	LtrL590_06:395,630..396,979(+)	0.25	5	0	4	2	55	28	1	0	4	27
LTRL590_060014700.1	LtrL590_06:399,020..401,212(+)	#DIV/0!	0	0	0	0	80	40	0	0	0	40
LTRL590_060014800.1	LtrL590_06:402,806..404,716(+)	1	10	0	5	5	59	31	5	0	5	28
LTRL590_060014900.1	LtrL590_06:405,826..407,838(+)	3.5	9	0	2	7	67	31	7	0	2	36
LTRL590_060015000.1	LtrL590_06:409,409..410,080(+)	#DIV/0!	0	0	0	0	68	35	0	0	0	33
LTRL590_060015100.1	LtrL590_06:411,345..416,321(+)	1.36364	26	0	11	15	60	34	15	0	11	26
LTRL590_060015200.1	LtrL590_06:417,435..420,527(+)	0.428571	10	0	7	3	66	31	3	0	7	35
LTRL590_060015300.1	LtrL590_06:422,918..426,565(+)	0.444444	13	0	9	4	70	40	4	0	9	30
LTRL590_060015400.1	LtrL590_06:427,530..427,997(+)	1	2	0	1	1	64	35	1	0	1	29
LTRL590_060015500.1	LtrL590_06:428,679..430,184(+)	0	4	0	4	0	84	52	0	0	4	32
LTRL590_060015600.1	LtrL590_06:431,099..433,417(+)	0.571429	11	0	7	6	82	45	4	0	7	37
LTRL590_060015700.1	LtrL590_06:434,115..434,807(+)	0	2	0	2	0	90	42	0	0	2	48
LTRL590_060015800.1	LtrL590_06:436,094..438,751(+)	1.57143	18	0	7	12	82	33	11	0	7	49
LTRL590_060015900.1	LtrL590_06:439,187..441,373(+)	1.5	10	0	4	6	78	37	6	0	4	41
LTRL590_060016000.1	LtrL590_06:442,390..442,791(+)	#DIV/0!	4	0	0	4	81	41	4	0	0	40
LTRL590_060016100.1	LtrL590_06:444,944..445,978(+)	0.5	3	0	2	1	76	41	1	0	2	35
LTRL590_060016200.1	LtrL590_06:447,383..448,228(+)	1	6	0	3	3	63	21	3	0	3	42
LTRL590_060016300.1	LtrL590_06:448,456..448,887(+)	#DIV/0!	0	0	0	0	60	22	0	0	0	38
LTRL590_060016400.1	LtrL590_06:449,965..450,639(+)	1	2	0	1	1	56	19	1	0	1	37
LTRL590_060016500.1	LtrL590_06:452,132..453,919(+)	0.666667	5	0	3	2	46	22	2	0	3	24
LTRL590_060016600.1	LtrL590_06:455,063..455,971(+)	#DIV/0!	1	0	0	1	48	28	1	0	0	20
LTRL590_060016700.1	LtrL590_06:458,275..461,541(+)	0.6	24	0	15	9	57	36	9	0	15	21
LTRL590_060016800.1	LtrL590_06:464,083..464,907(+)	0	5	0	5	0	73	32	0	0	5	41
LTRL590_060016900.1	LtrL590_06:465,767..466,756(+)	#DIV/0!	3	0	0	3	67	22	3	0	0	45
LTRL590_060017000.1	LtrL590_06:467,182..469,431(+)	0.571429	11	0	7	4	59	20	4	0	7	39
LTRL590_060017100.1	LtrL590_06:469,878..471,443(+)	0.5	3	0	2	1	56	24	1	0	2	32
LTRL590_060017200.1	LtrL590_06:471,994..475,287(+)	0.4	14	2	10	4	62	41	4	0	10	21
LTRL590_060017300.1	LtrL590_06:475,940..476,347(+)	0	1	0	1	0	70	46	0	0	1	24
LTRL590_060017400.1	LtrL590_06:477,526..478,893(+)	0.666667	5	0	3	2	95	62	2	0	3	33
LTRL590_060017500.1	LtrL590_06:479,861..480,319(+)	0	1	0	1	1	95	56	0	0	1	39
LTRL590_060017600.1	LtrL590_06:480,951..481,292(+)	#DIV/0!	0	0	0	0	101	56	0	0	0	45
LTRL590_060017700.1	LtrL590_06:483,563..484,747(+)	0	2	0	2	0	90	28	0	0	2	62
LTRL590_060017800.1	LtrL590_06:485,322..487,088(+)	1	8	0	4	4	91	35	4	0	4	56
LTRL590_060017900.1	LtrL590_06:488,841..491,213(+)	1.33333	14	0	6	9	57	32	8	0	6	25
LTRL590_060018000.1	LtrL590_06:492,276..493,157(+)	#DIV/0!	0	0	0	0	64	28	0	0	0	36
LTRL590_060018100.1	LtrL590_06:493,907..495,391(+)	0	3	0	3	0	78	38	0	0	3	40
LTRL590_060018200.1	LtrL590_06:496,561..496,854(+)	0	1	0	1	0	76	46	0	0	1	30
LTRL590_060018300.1	LtrL590_06:497,568..498,284(+)	1	2	0	1	1	66	40	1	0	1	26
LTRL590_060018400.1	LtrL590_06:499,037..499,561(+)	#DIV/0!	0	0	0	0	63	31	0	0	0	32
LTRL590_060018500.1	LtrL590_06:501,025..502,986(-)	0.666667	5	0	3	2	87	46	2	0	3	41
LTRL590_060018600.1	LtrL590_06:504,714..505,619(-)	0	3	0	3	0	79	29	0	0	3	50
LTRL590_060018700.1	LtrL590_06:506,654..507,349(-)	0.5	3	0	2	1	74	29	1	0	2	45
LTRL590_060018800.1	LtrL590_06:508,541..508,732(-)	0	3	0	3	0	96	49	0	0	3	47
LTRL590_060018900.1	LtrL590_06:509,339..511,267(+)	0.75	7	0	4	3	91	40	3	0	4	51
LTRL590_070005000.1	LtrL590_07:2,364..4,541(-)	2	3	0	1	2	44	18	2	0	1	26
LTRL590_070005100.1	LtrL590_07:5,787..6,041(+)	#DIV/0!	1	0	0	1	45	26	1	0	0	19
LTRL590_070005200.1	LtrL590_07:11,144..12,043(+)	0	1	0	1	0	52	26	0	0	1	26
LTRL590_070005300.1	LtrL590_07:13,030..13,302(+)	2	3	0	1	2	45	16	2	0	1	29
LTRL590_070005400.1	LtrL590_07:13,761..14,201(+)	1	2	0	1	1	42	12	1	0	1	30
LTRL590_070005500.1	LtrL590_07:14,831..15,778(+)	2	3	0	1	2	47	19	2	0	1	28
LTRL590_070005600.1	LtrL590_07:16,376..19,261(+)	1	4	0	2	2	52	26	2	0	2	26
LTRL590_070005700.1	LtrL590_07:20,999..21,775(+)	#DIV/0!	0	0	0	0	38	17	0	0	0	21
LTRL590_070005800.1	LtrL590_07:22,797..23,375(+)	#DIV/0!	0	0	0	0	36	13	0	0	0	23
LTRL590_070005900.1	LtrL590_07:24,359..26,230(+)	3	4	0	1	3	30	7	3	0	1	23
LTRL590_070006000.1	LtrL590_07:27,782..31,540(+)	0.5	3	0	2	1	19	7	1	0	2	12
LTRL590_070006100.1	LtrL590_07:33,641..36,739(+)	1	2	0	1	1	17	11	1	0	1	6
LTRL590_070006200.1	LtrL590_07:38,055..38,537(+)	#DIV/0!	1	0	0	1	15	9	1	0	0	6
LTRL590_070006300.1	LtrL590_07:39,488..40,834(+)	#DIV/0!	0	0	0	0	20	10	0	0	0	10
LTRL590_070006400.1	LtrL590_07:42,293..48,976(+)	0.733333	26	0	15	13	23	12	11	0	15	11
LTRL590_070006500.1	LtrL590_07:49,742..51,553(+)	3	4	0	1	3	36	8	3	0	1	28
LTRL590_070006600.1	LtrL590_07:54,047..55,900(+)	0	1	0	1	0	27	14	0	0	1	13
LTRL590_070006700.1	LtrL590_07:56,566..56,835(+)	#DIV/0!	0	0	0	0	24	16	0	0	0	8
LTRL590_070006800.1	LtrL590_07:60,376..62,916(-)	0.666667	5	0	3	2	28	13	2	0	3	15
LTRL590_070006900.1	LtrL590_07:66,486..66,758(-)	#DIV/0!	1	0	0	1	18	13	1	0	0	5
LTRL590_070007000.1	LtrL590_07:66,763..67,032(-)	#DIV/0!	0	0	0	0	22	14	0	0	0	8
LTRL590_070007100.1	LtrL590_07:67,302..67,628(-)	#DIV/0!	0	0	0	0	26	14	0	0	0	12
LTRL590_070007200.1	LtrL590_07:68,176..71,370(-)	1	2	0	1	1	32	15	1	0	1	17
LTRL590_070007300.1	LtrL590_07:72,149..78,508(-)	1.71429	19	0	7	12	31	10	12	0	7	21
LTRL590_070007400.1	LtrL590_07:80,700..81,881(-)	0	1	0	1	0	45	23	0	0	1	22
LTRL590_070007500.1	LtrL590_07:83,089..85,356(-)	0.25	5	0	4	1	49	23	1	0	4	26
LTRL590_070007600.1	LtrL590_07:85,943..86,704(-)	#DIV/0!	0	0	0	0	47	23	0	0	0	24
LTRL590_070007700.1	LtrL590_07:87,345..87,623(-)	#DIV/0!	0	0	0	0	49	22	0	0	0	27
LTRL590_070007800.1	LtrL590_07:87,633..89,540(-)	0	2	0	2	0	52	21	0	0	2	31
LTRL590_070007900.1	LtrL590_07:90,227..90,604(-)	0	3	2	3	0	47	24	0	0	3	23
LTRL590_070008000.1	LtrL590_07:91,450..93,273(-)	0.333333	4	0	3	1	38	23	1	0	3	15
LTRL590_070008100.1	LtrL590_07:94,698..100,355(-)	0.714286	12	0	7	5	38	29	5	0	7	9
LTRL590_070008200.1	LtrL590_07:103,122..104,222(-)	0	1	0	1	0	18	7	0	0	1	11
LTRL590_070008300.1	LtrL590_07:110,541..111,734(-)	#DIV/0!	0	0	0	0	14	9	0	0	0	5
LTRL590_070008400.1	LtrL590_07:112,316..131,125(-)	0.846154	24	0	13	12	27	8	11	0	13	19
LTRL590_070008500.1	LtrL590_07:134,525..135,289(-)	#DIV/0!	0	0	0	0	34	19	0	0	0	15
LTRL590_070008600.1	LtrL590_07:136,738..139,332(-)	0.5	3	0	2	3	40	20	1	0	2	20
LTRL590_070008700.1	LtrL590_07:140,644..143,073(-)	0	3	0	3	0	36	20	0	0	3	16
LTRL590_070008800.1	LtrL590_07:144,589..148,011(-)	1	8	0	4	4	43	21	4	0	4	22
LTRL590_070008900.1	LtrL590_07:148,888..151,464(-)	#DIV/0!	2	0	0	2	45	17	2	0	0	28
LTRL590_070009000.1	LtrL590_07:152,632..154,977(-)	2	3	0	1	2	55	22	2	0	1	33
LTRL590_070009100.1	LtrL590_07:156,307..156,669(-)	1	2	0	1	1	56	28	1	0	1	28
LTRL590_070009200.1	LtrL590_07:160,963..162,471(-)	#DIV/0!	2	0	0	2	43	31	2	0	0	12
LTRL590_070009300.1	LtrL590_07:163,354..165,324(-)	0	3	0	3	0	43	22	0	0	3	21
LTRL590_070009400.1	LtrL590_07:166,519..166,842(-)	#DIV/0!	0	0	0	0	34	12	0	0	0	22
[truncated: 7,947 more rows]

## Sheet: E50
TranscriptId	Genomic Location (Gene)	dN/dS	dN+dS	variants_impact_HIGH	variants_impact_LOW	variants_impact_MODERATE	variants_impact_MODIFIER	variants_effect_downstream_gene_variant	variants_effect_missense_variant	variants_effect_stop_gained	variants_effect_synonymous_variant	variants_effect_upstream_gene_variant
[truncated: 8,882 more rows]

[truncated: 15 more sheets: LRC-L747, LRC-L810, Ackerman, Boone, Melloy, K26_1, Azad, K112, KK27, Kubba, LT1, LT2, Rupert, ATCC50129, Mean dNdS]
