# Supplementary material for: Expanded genome-wide comparisons give novel insights into population structure and genetic heterogeneity of Leishmania tropica complex
Source: PLoS Negl Trop Dis. 2020 Sep 18;14(9):e0008684. doi: 10.1371/journal.pntd.0008684 (PMC7526921; doi:10.1371/journal.pntd.0008684)
Supplement: S3 Table — The chromosome locations of the microsatellites are based on L. major as reported by Schwenkenbecher and colleagues [13] and Jamjoom and colleagues [86]. S2 Table was modified from the original “Additional file 1: S1 Table” from Krayter and colleagues [29] by incorporating the in silico MLMT typing for the 19 isolates with WGS data (yellow highlights). Entries analysed by both Krayter and colleagues [29] and the WGS data are highlighted in bold red text. Table B lists exclusively the in silico data for the 19 isolates with WGS data analysed in this study. (XLSX) [file pntd.0008684.s006.xlsx]

## Sheet:  Table A integrated data
MLMT data of the sequenced genomes compared to previously reported data.
						fragment lenghts of the microsatellite markers
WHO code	Country	Detailed Georgaphical Origin	Source	Genotype	Population	GA1		GA2		GA6		GA9n		LIST7010		LIST7011		LIST7027		LIST7030		LIST7039		LIST7040		4GTG		27GTGn
Chromosome Location						16		2		16		32		14		14		26		16/17		31		31		35		3
ATCC50129 (in silico)	Azerbaijan	Azerbaijan	human CL		Asia/India	66	66	56	56	61	61	112	112	176	176	192	192	169	177	176	176	197	197	229	247	62	62	112	118
MHOM/AZ/1958/OD	Azerbaijan	Kirovobad, Azerbaijan	human CL	LtroMS 001	Asia/India	66	66	56	56	61	61	112	114	174	174	192	192	169	177	176	176	197	197	229	247	62	62	112	118
MHOM/AZ/1974/SAF-K27	Azerbaijan	Kirovobad, Azerbaijan	human CL	LtroMS 002	Asia/India	66	66	56	56	61	61	112	114	176	176	192	192	169	177	176	176	197	197	229	247	62	62	112	118
MHOM/AZ/1958/NLB305	Azerbaijan	Kirovobad, Azerbaijan	human CL	LtroMS 002	Asia/India	66	66	56	56	61	61	112	114	176	176	192	192	169	177	176	176	197	197	229	247	62	62	112	118
MHOM/AZ/1980/K28	Azerbaijan	Kirovobad, Azerbaijan	human CL	LtroMS 012	Asia/India	66	66	56	56	61	61	112	114	176	180	192	194	169	177	176	176	197	225	229	247	62	62	nd	nd
MHOM/AZ/1973/K25A	Azerbaijan	Kirovobad, Azerbaijan	human CL	LtroMS 013	Asia/India	66	66	56	56	61	61	112	114	176	180	192	192	169	177	176	176	197	197	229	247	62	62	112	118
MHOM/IL/1949/LRC-L43	Israel	Abu Ghosh, Israel	human VL	LtroMS 001	Asia/India	66	66	56	56	61	61	112	114	174	174	192	192	169	177	176	176	197	197	229	247	62	62	112	118
MRAT/IQ/1973/MRCB-IBF	Iraq	Baghdad, Iraq	rat (Rattus sp.)	LtroMS 003	Asia/India	66	66	56	56	61	61	112	114	176	180	192	192	177	177	176	176	197	197	229	247	62	62	nd	nd
MHOM/IN/1979/DD7	India	India	human VL	LtroMS 004	Asia/India	66	66	56	56	61	61	114	114	180	180	192	192	169	175	176	176	197	197	229	229	62	62	112	118
MHOM/KE/1981/NLB030B	Kenya	Kikumini, Masinga, Kenya	human VL	LtroMS 005	Asia/India	66	66	56	56	61	61	112	114	176	176	192	192	169	177	176	176	197	197	247	247	62	62	112	118
MHOM/IQ/1979/Ldj1	Iraq	Iraq	human VL	LtroMS 005	Asia/India	66	66	56	56	61	61	112	114	176	176	192	192	169	177	176	176	197	197	247	247	62	62	112	118
MHOM/KE/1981/NLB029B	Kenya	Kikumini, Masinga, Kenya	human VL	LtroMS 006	Asia/India	66	66	56	56	61	61	112	114	176	176	192	192	169	177	176	176	197	197	247	247	62	62	nd	nd
MHOM/IQ/1966/L75	Iraq	Baghdad, Iraq	human CL	LtroMS 007	Asia/India	66	66	56	56	61	61	112	114	176	180	192	192	171	179	176	176	197	201	229	247	62	62	118	118
MHOM/IL/1990/P283	Israel	Kfar Adumim, Judean Desert, Israel	human CL	LtroMS 008	Asia/India	66	66	56	56	61	61	112	114	180	180	194	194	169	177	178	178	197	197	229	247	62	62	118	118
MHOM/TR/1995/EP13	Turkey	south-eastern Turkey	human CL	LtroMS 009	Asia/India	66	66	56	56	61	61	112	114	nd	nd	194	194	171	179	176	176	197	197	229	247	62	62	nd	nd
MHOM/TR/1995/URFA7	Turkey	Sanliurfa, Turkey	human CL	LtroMS 010	Asia/India	66	66	56	56	61	61	112	114	180	180	194	194	171	179	176	176	197	197	229	247	62	62	112	118
MHOM/TR/1995/URFA40	Turkey	Sanliurfa, Turkey	human CL	LtroMS 011	Asia/India	66	66	56	58	61	61	112	114	180	180	194	194	169	175	178	178	195	195	119	147	62	62	112	118
MHOM/TR/1998/YO007	Turkey	Aydin region, south of Izmir, Turkey	human CL	LtroMS 014	Asia/India	66	66	56	56	61	61	112	114	180	180	194	194	169	177	176	176	197	197	229	247	62	62	nd	nd
MHOM/TR/1998/YO004	Turkey	Adana, Turkey	human CL	LtroMS 014	Asia/India	66	66	56	56	61	61	112	114	180	180	194	194	169	177	176	176	197	197	229	247	62	62	nd	nd
MHOM/TR/1998/YO005	Turkey	Edessa, south-eastern Turkey	human CL	LtroMS 015	Asia/India	66	66	56	56	61	61	112	114	180	180	194	194	169	177	176	176	197	229	229	247	62	62	nd	nd
MHOM/IN/1984/C87	India	Vaishali, Bihar, India	human VL	LtroMS 018	Asia/India	66	66	56	56	61	61	112	114	176	180	192	192	169	177	176	176	195	195	247	247	62	62	112	118
MHOM/IL/1959/LRC-L22	Israel	Negev Desert, Israel	human CL	LtroMS 016	Asia/India	66	66	56	56	61	61	112	114	174	178	192	192	169	177	180	180	197	197	229	247	62	62	112	118
K112_1 (in silico)	India	India			Asia/India	66	66	56	56	61	61	112	112	176	176	192	192	169	177	176	176	207	207	247	247	62	62	112	118
MHOM/IN/1991/K112	India	Vaishali, Bihar, India	human VL	LtroMS 017	Asia/India	66	66	56	56	61	61	112	114	176	176	192	192	169	177	176	176	207	207	247	247	62	62	112	118
K26_1 (in silico)	India	India			Asia/India	66	66	56	56	61	61	112	112	176	180	192	192	169	177	176	176	195	195	247	247	62	62	112	118
MHOM/IN/1997/K26	India	Vaishali, Bihar, India	human VL	LtroMS 018	Asia/India	66	66	56	56	61	61	112	114	176	180	192	192	169	177	176	176	195	195	247	247	62	62	112	118
MHOM/JO/1999/K-Z	Jordan	Jordan	human CL	LtroMS 019	Asia/India	66	66	56	56	61	61	112	114	176	180	192	192	169	181	176	176	195	195	229	247	62	62	nd	nd
MHOM/PS/2002/63JnF21	Palestine	El-Yamoon, Jenin District, Palestine	human CL	LtroMS 020	Asia/India	66	66	56	56	61	61	112	114	176	180	192	192	169	177	178	178	197	197	229	247	62	62	112	112
MHOM/PS/2002/20JnM3	Palestine	El-Yamoon, Jenin District, Palestine	human CL	LtroMS 021	Asia/India	66	66	58	58	61	61	112	114	176	180	192	192	169	177	178	178	195	195	229	247	62	62	112	112
MHOM/PS/2002/52JnM18	Palestine	El-Yamoon, Jenin District, Palestine	human CL	LtroMS 022	Asia/India	66	66	56	58	61	61	112	114	176	180	192	192	169	177	178	178	197	197	229	247	62	62	112	112
MHOM/PS/2002/18JnF4	Palestine	El-Yamoon, Jenin District, Palestine	human CL	LtroMS 023	Asia/India	66	66	56	56	61	61	112	114	176	180	192	192	169	177	176	176	197	197	229	247	62	62	112	112
MHOM/TR/1995/URFA1	Turkey	Sanliurfa, Turkey	human CL	LtroMS 024	Asia/India	66	66	56	56	61	61	112	114	178	178	194	194	169	177	176	176	197	197	nd	nd	62	62	nd	nd
MHOM/TR/1995/URFA3	Turkey	Sanliurfa, Turkey	human CL	LtroMS 025	Asia/India	66	66	56	56	61	61	112	114	192	192	194	194	169	177	176	176	197	197	229	247	62	62	nd	nd
MHOM/TR/1995/URFA5	Turkey	Sanliurfa, Turkey	human CL	LtroMS 026	Asia/India	66	66	56	56	nd	nd	112	114	178	178	194	194	169	177	176	176	197	197	229	247	62	62	nd	nd
MHOM/TR/1995/URFA10	Turkey	Sanliurfa, Turkey	human CL	LtroMS 027	Asia/India	66	66	56	56	61	61	112	114	178	178	194	194	169	177	176	176	197	197	229	247	62	62	nd	nd
MHOM/TR/1995/URFA11	Turkey	Sanliurfa, Turkey	human CL	LtroMS 027	Asia/India	66	66	56	56	61	61	112	114	178	178	194	194	169	177	176	176	197	197	229	247	62	62	nd	nd
MHOM/TR/1995/URFA12	Turkey	Sanliurfa, Turkey	human CL	LtroMS 027	Asia/India	66	66	56	56	61	61	112	114	178	178	194	194	169	177	176	176	197	197	229	247	62	62	nd	nd
MHOM/TR/1995/URFA14	Turkey	Sanliurfa, Turkey	human CL	LtroMS 027	Asia/India	66	66	56	56	61	61	112	114	178	178	194	194	169	177	176	176	197	197	229	247	62	62	nd	nd
MHOM/TR/1995/URFA15	Turkey	Sanliurfa, Turkey	human CL	LtroMS 027	Asia/India	66	66	56	56	61	61	112	114	178	178	194	194	169	177	176	176	197	197	229	247	62	62	nd	nd
MHOM/TR/1995/URFA16	Turkey	Sanliurfa, Turkey	human CL	LtroMS 027	Asia/India	66	66	56	56	61	61	112	114	178	178	194	194	169	177	176	176	197	197	229	247	62	62	nd	nd
MHOM/TR/1995/URFA19	Turkey	Sanliurfa, Turkey	human CL	LtroMS 027	Asia/India	66	66	56	56	61	61	112	114	178	178	194	194	169	177	176	176	197	197	229	247	62	62	nd	nd
MHOM/TR/1995/URFA20	Turkey	Sanliurfa, Turkey	human CL	LtroMS 027	Asia/India	66	66	56	56	61	61	112	114	178	178	194	194	169	177	176	176	197	197	229	247	62	62	nd	nd
MHOM/TR/1995/URFA21	Turkey	Sanliurfa, Turkey	human CL	LtroMS 027	Asia/India	66	66	56	56	61	61	112	114	178	178	194	194	169	177	176	176	197	197	229	247	62	62	nd	nd
MHOM/TR/1995/URFA23	Turkey	Sanliurfa, Turkey	human CL	LtroMS 027	Asia/India	66	66	56	56	61	61	112	114	178	178	194	194	169	177	176	176	197	197	229	247	62	62	nd	nd
MHOM/TR/1995/URFA27	Turkey	Sanliurfa, Turkey	human CL	LtroMS 027	Asia/India	66	66	56	56	61	61	112	114	178	178	194	194	169	177	176	176	197	197	229	247	62	62	nd	nd
MHOM/TR/1995/URFA39	Turkey	Sanliurfa, Turkey	human CL	LtroMS 027	Asia/India	66	66	56	56	61	61	112	114	178	178	194	194	169	177	176	176	197	197	229	247	62	62	nd	nd
MHOM/TR/1995/URFA29	Turkey	Sanliurfa, Turkey	human CL	LtroMS 028	Asia/India	66	66	56	56	61	61	112	114	178	178	194	194	169	177	176	176	197	197	229	247	62	62	112	118
MHOM/TR/1995/URFA42	Turkey	Sanliurfa, Turkey	human CL	LtroMS 028	Asia/India	66	66	56	56	61	61	112	114	178	178	194	194	169	177	176	176	197	197	229	247	62	62	112	118
MHOM/TR/1995/URFA46	Turkey	Sanliurfa, Turkey	human CL	LtroMS 028	Asia/India	66	66	56	56	61	61	112	114	178	178	194	194	169	177	176	176	197	197	229	247	62	62	112	118
MHOM/TR/1995/URFA57	Turkey	Sanliurfa, Turkey	human CL	LtroMS 028	Asia/India	66	66	56	56	61	61	112	114	178	178	194	194	169	177	176	176	197	197	229	247	62	62	112	118
MHOM/TR/1995/URFA62	Turkey	Sanliurfa, Turkey	human CL	LtroMS 028	Asia/India	66	66	56	56	61	61	112	114	178	178	194	194	169	177	176	176	197	197	229	247	62	62	112	118
MHOM/TR/1995/URFA65	Turkey	Sanliurfa, Turkey	human CL	LtroMS 028	Asia/India	66	66	56	56	61	61	112	114	178	178	194	194	169	177	176	176	197	197	229	247	62	62	112	118
MHOM/TR/1995/URFA26	Turkey	Sanliurfa, Turkey	human CL	LtroMS 028	Asia/India	66	66	56	56	61	61	112	114	178	178	194	194	169	177	176	176	197	197	229	247	62	62	112	118
MHOM/TR/1995/URFA7	Turkey	Sanliurfa, Turkey	human CL	LtroMS 028	Asia/India	66	66	56	56	61	61	112	114	178	178	194	194	169	177	176	176	197	197	229	247	62	62	112	118
MHOM/TR/1995/URFA40	Turkey	Sanliurfa, Turkey	human CL	LtroMS 028	Asia/India	66	66	56	56	61	61	112	114	178	178	194	194	169	177	176	176	197	197	229	247	62	62	112	118
MHOM/TR/1995/URFA36	Turkey	Sanliurfa, Turkey	human CL	LtroMS 029	Asia/India	66	66	56	56	61	61	112	114	178	178	194	194	169	177	176	176	197	197	229	247	62	62	112	112
MHOM/TR/1995/URFA37	Turkey	Sanliurfa, Turkey	human CL	LtroMS 029	Asia/India	66	66	56	56	61	61	112	114	178	178	194	194	169	177	176	176	197	197	229	247	62	62	112	112
MHOM/IN/2006/BKC-1	India	Bikaner, Rajasthan, India	human CL	LtroMS 030	Asia/India	66	66	56	58	61	61	112	114	176	176	192	192	169	177	178	178	195	195	229	247	62	62	112	118
MHOM/IN/2006/BKC-2	India	Bikaner, Rajasthan, India	human CL	LtroMS 030	Asia/India	66	66	56	58	61	61	112	114	176	176	192	192	169	177	178	178	195	195	229	247	62	62	112	118
MHOM/IN/2007/BKC-10	India	Bikaner, Rajasthan, India	human CL	LtroMS 030	Asia/India	66	66	56	58	61	61	112	114	176	176	192	192	169	177	178	178	195	195	229	247	62	62	112	118
MHOM/IN/2007/BKC-11	India	Bikaner, Rajasthan, India	human CL	LtroMS 030	Asia/India	66	66	56	58	61	61	112	114	176	176	192	192	169	177	178	178	195	195	229	247	62	62	112	118
MHOM/IN/2007/BKC-15	India	Bikaner, Rajasthan, India	human CL	LtroMS 030	Asia/India	66	66	56	58	61	61	112	114	176	176	192	192	169	177	178	178	195	195	229	247	62	62	112	118
MHOM/IN/2007/BKC-28	India	Bikaner, Rajasthan, India	human CL	LtroMS 030	Asia/India	66	66	56	58	61	61	112	114	176	176	192	192	169	177	178	178	195	195	229	247	62	62	112	118
MHOM/IN/2006/BKC-3	India	Bikaner, Rajasthan, India	human CL	LtroMS 031	Asia/India	66	66	56	58	61	61	112	114	176	176	192	192	169	177	178	178	195	195	231	249	62	62	112	118
MHOM/IN/2006/BKC-5	India	Bikaner, Rajasthan, India	human CL	LtroMS 032	Asia/India	nd	nd	56	58	61	61	112	114	176	176	192	192	169	177	178	178	195	195	229	247	62	62	112	118
MHOM/PS/2002/63JnF21	Palestine	El-Yamoon, Jenin District, Palestine	human CL	LtroMS 033	Asia/India	66	66	56	58	61	61	112	114	176	180	192	192	169	177	178	178	195	195	229	247	62	62	112	112
MHOM/PS/2002/52JnM18	Palestine	El-Yamoon, Jenin District, Palestine	human CL	LtroMS 033	Asia/India	66	66	56	58	61	61	112	114	176	180	192	192	169	177	178	178	195	195	229	247	62	62	112	112
E50 (in silico)	Israel	Israel			Israel/Palestine	66	66	62	62	61	61	112	112	194	194	186	186	175	175	180	180	205	205	245	245	62	62	106	106
LRC-L747 (in silico)	Israel	Israel			Israel/Palestine	66	66	62	62	61	61	112	112	190	192	186	186	181	181	180	180	205	205	245	245	62	62	106	106
ISER/IL/1998/LRC-L747	Israel	Kfar Adumim, Judean Desert, Israel	P. sergenti	LtroMS 038	Israel/Palestine	66	66	62	62	61	61	112	112	190	192	186	186	181	181	180	180	205	205	245	245	62	62	106	106
MHOM/IL/1996/P837	Israel	Anatot, Judean Desert, Israel	human CL	LtroMS 034	Israel/Palestine	66	66	62	62	61	61	112	112	190	190	186	186	181	181	180	180	207	207	245	245	62	62	106	106
ISER/IL/1998/LRC-L757	Israel	Kfar Adumim, Judean Desert, Israel	P. sergenti	LtroMS 034	Israel/Palestine	66	66	62	62	61	61	112	112	190	190	186	186	181	181	180	180	207	207	245	245	62	62	106	106
MHOM/IL/1997/P963	Israel	Tiberias, western side of Sea of Galilee, Israel	human CL	LtroMS 035	Israel/Palestine	66	66	62	62	61	61	112	112	180	180	186	186	181	181	180	180	207	207	245	245	62	62	106	106
ISER/IL/1998/LRC-L758	Israel	Kfar Adumim, Judean Desert, Israel	P. sergenti	LtroMS 036	Israel/Palestine	66	66	62	62	61	61	112	112	190	190	186	186	181	181	180	180	197	197	245	245	62	62	106	106
MHOM/EG/1990/LPN65	Egypt	Mt. Sinai, Sinai Desert, Egypt	human CL	LtroMS 037	Israel/Palestine	66	66	62	62	61	61	112	112	194	194	186	186	183	183	180	180	207	207	245	245	62	62	nd	nd
MHOM/PS/2000/GOKS17	Palestine	Samaria, Palestine	human CL	LtroMS 039	Israel/Palestine	66	66	62	62	61	61	112	112	190	192	186	186	181	181	180	180	205	205	245	245	62	62	nd	nd
MHOM/PS/2000/GOKS23	Palestine	Samaria, Palestine	human CL	LtroMS 039	Israel/Palestine	66	66	62	62	61	61	112	112	190	192	186	186	181	181	180	180	205	205	245	245	62	62	nd	nd
MHOM/PS/2001/ISL589	Palestine	Jericho, Palestine	human CL	LtroMS 040	Israel/Palestine	66	66	62	62	61	61	112	112	188	188	186	186	181	181	180	180	205	205	245	245	65	65	106	106
MHOM/PS/2001/ISL588	Palestine	Jericho, Palestine	human CL	LtroMS 041	Israel/Palestine	66	66	62	62	61	61	112	112	190	190	186	186	181	181	180	180	205	205	245	245	62	62	106	106
L590 (in silico)	Palestine				Israel/Palestine	66	66	62	62	61	61	112	112	190	190	186	186	181	181	180	180	205	205	245	245	62	62	106	106
MHOM/PS/2001/ISL590	Palestine	Jericho, Palestine	human CL	LtroMS 041	Israel/Palestine	66	66	62	62	61	61	112	112	190	190	186	186	181	181	180	180	205	205	245	245	62	62	106	106
MHOM/PS/2001/ISL592	Palestine	Jericho, Palestine	human CL	LtroMS 041	Israel/Palestine	66	66	62	62	61	61	112	112	190	190	186	186	181	181	180	180	205	205	245	245	62	62	106	106
MHOM/PS/2002/31JnM17	Palestine	Tubas, Jenin District, Palestine	human CL	LtroMS 041	Israel/Palestine	66	66	62	62	61	61	112	112	190	190	186	186	181	181	180	180	205	205	245	245	62	62	106	106
MHOM/PS/2002/35JnF45	Palestine	El-Yamoon, Jenin District, Palestine	human CL	LtroMS 041	Israel/Palestine	66	66	62	62	61	61	112	112	190	190	186	186	181	181	180	180	205	205	245	245	62	62	106	106
MHOM/IL/2003/LRC-L999	Israel	Jordan Valley, Israel	human CL	LtroMS 041	Israel/Palestine	66	66	62	62	61	61	112	112	190	190	186	186	181	181	180	180	205	205	245	245	62	62	106	106
MHOM/PS/2003/ISLAH721	Palestine	Jordan Valley, Palestine	human CL	LtroMS 041	Israel/Palestine	66	66	62	62	61	61	112	112	190	190	186	186	181	181	180	180	205	205	245	245	62	62	106	106
MHOM/PS/2003/151JnF32	Palestine	Tayaseer, Jenin District, Palestine	human CL	LtroMS 041	Israel/Palestine	66	66	62	62	61	61	112	112	190	190	186	186	181	181	180	180	205	205	245	245	62	62	106	106
MHOM/PS/2003/185JnM27	Palestine	Serees, Jenin District, Palestine	human CL	LtroMS 041	Israel/Palestine	66	66	62	62	61	61	112	112	190	190	186	186	181	181	180	180	205	205	245	245	62	62	106	106
MHOM/PS/2003/152JnF32	Palestine	Tayaseer, Jenin District, Palestine	human CL	LtroMS 041	Israel/Palestine	66	66	62	62	61	61	112	112	190	190	186	186	181	181	180	180	205	205	245	245	62	62	106	106
MHOM/PS/2003/184Jn01	Palestine	El-Yamoon, Jenin District, Palestine	human CL	LtroMS 041	Israel/Palestine	66	66	62	62	61	61	112	112	190	190	186	186	181	181	180	180	205	205	245	245	62	62	106	106
MHOM/PS/2003/186JnM12	Palestine	Beer Al Basha, Jenin District	human CL	LtroMS 041	Israel/Palestine	66	66	62	62	61	61	112	112	190	190	186	186	181	181	180	180	205	205	245	245	62	62	106	106
MHOM/PS/2003/161JnF80	Palestine	Al-Shuhada, Jenin District, Palestine	human CL	LtroMS 041	Israel/Palestine	66	66	62	62	61	61	112	112	190	190	186	186	181	181	180	180	205	205	245	245	62	62	106	106
ISER/IL/2004/LRC-L1167	Israel	Tiberias, Israel	P. sergenti	LtroMS 041	Israel/Palestine	66	66	62	62	61	61	112	112	190	190	186	186	181	181	180	180	205	205	245	245	62	62	106	106
MHOM/IL/2009/LRC-L1374	Israel	Anatot, Israel	human CL	LtroMS 041	Israel/Palestine	66	66	62	62	61	61	112	112	190	190	186	186	181	181	180	180	205	205	245	245	62	62	106	106
MHOM/PS/2001/ISL572	Palestine	Jericho, Palestine	human CL	LtroMS 041	Israel/Palestine	66	66	62	62	61	61	112	112	190	190	186	186	181	181	180	180	205	205	245	245	62	62	106	106
MHOM/PS/2003/149JnM9	Palestine	El-Yamoon, Jenin District, Palestine	human CL	LtroMS 041	Israel/Palestine	66	66	62	62	61	61	112	112	190	190	186	186	181	181	180	180	205	205	245	245	62	62	106	106
MHOM/PS/2003/163JnM30	Palestine	El-Yamoon, Jenin District, Palestine	human CL	LtroMS 041	Israel/Palestine	66	66	62	62	61	61	112	112	190	190	186	186	181	181	180	180	205	205	245	245	62	62	106	106
MHOM/IL/2003/LRC-L1024	Israel	Tiberias, Israel	human CL	LtroMS 041	Israel/Palestine	66	66	62	62	61	61	112	112	190	190	186	186	181	181	180	180	205	205	245	245	62	62	106	106
MHOM/PS/2003/178JnM75	Palestine	El-Yamoon, Jenin District, Palestine	human CL	LtroMS 041	Israel/Palestine	66	66	62	62	61	61	112	112	190	190	186	186	181	181	180	180	205	205	245	245	62	62	106	106
MHOM/IL/2003/LRC-L1021	Israel	Tiberias, Israel	human CL	LtroMS 041	Israel/Palestine	66	66	62	62	61	61	112	112	190	190	186	186	181	181	180	180	205	205	245	245	62	62	106	106
MHOM/PS/2002/41JnF12	Palestine	Silat El-Hartheyia, Jenin District, Palestine	human CL	LtroMS 041	Israel/Palestine	66	66	62	62	61	61	112	112	190	190	186	186	181	181	180	180	205	205	245	245	62	62	106	106
MHOM/IL/2003/LRC-L1006	Israel	Tzarka Amir, Israel	human CL	LtroMS 041	Israel/Palestine	66	66	62	62	61	61	112	112	190	190	186	186	181	181	180	180	205	205	245	245	62	62	106	106
MHOM/IL/2009/LRC-L1366	Israel	Maale Adumim, Israel	human CL	LtroMS 041	Israel/Palestine	66	66	62	62	61	61	112	112	190	190	186	186	181	181	180	180	205	205	245	245	62	62	106	106
MHOM/PS/2008/335JnM59	Palestine	Salit El-Hartheyia, Jenin District, Palestine	human CL	LtroMS 041	Israel/Palestine	66	66	62	62	61	61	112	112	190	190	186	186	181	181	180	180	205	205	245	245	62	62	106	106
MHOM/PS/2002/ISL698	Palestine	Jericho, Palestine	human CL	LtroMS 041	Israel/Palestine	66	66	62	62	61	61	112	112	190	190	186	186	181	181	180	180	205	205	245	245	62	62	106	106
MHOM/PS/2001/ISL593	Palestine	Jericho, Palestine	human CL	LtroMS 042	Israel/Palestine	66	66	62	62	61	61	112	112	188	190	186	186	181	181	180	180	205	205	245	245	62	62	106	106
MHOM/IL/2003/LRC-L1026	Israel	Maale Adumim, Israel	human CL	LtroMS 042	Israel/Palestine	66	66	62	62	61	61	112	112	188	190	186	186	181	181	180	180	205	205	245	245	62	62	106	106
MHOM/PS/2001/ISL595	Palestine	Jericho, Palestine	human CL	LtroMS 043	Israel/Palestine	66	66	62	62	63	63	112	112	190	190	186	186	181	181	180	180	205	205	245	245	62	62	106	106
MHOM/IL/2009/LRC-L1379	Israel	Almon, Israel	human CL	LtroMS 043	Israel/Palestine	66	66	62	62	63	63	112	112	190	190	186	186	181	181	180	180	205	205	245	245	62	62	106	106
MHOM/IL/2001/LRC-L836	Israel	Tiberias, western side of Sea of Galilee, Israel	human CL	LtroMS 044	Israel/Palestine	66	66	62	62	61	61	112	112	190	190	186	186	181	181	180	180	207	225	245	245	62	62	106	106
MHOM/IL/2001/LRC-L837	Israel	Tiberias, western side of Sea of Galilee, Israel	human CL	LtroMS 045	Israel/Palestine	66	66	62	62	61	61	112	112	190	190	186	186	181	181	180	180	205	205	245	245	62	62	106	112
MHOM/IL/2001/LRC-L838	Israel	Tiberias, western side of Sea of Galilee, Israel	human CL	LtroMS 046	Israel/Palestine	66	66	60	60	61	61	112	112	190	190	186	186	183	183	180	180	205	205	245	245	62	62	106	106
MHOM/PS/2001/ISL594	Palestine	Jericho, Palestine	human CL	LtroMS 047	Israel/Palestine	66	66	62	62	61	61	112	112	188	188	186	186	183	183	180	180	205	205	245	245	62	62	106	106
MHOM/PS/2002/ISL682	Palestine	Jericho, Palestine	human CL	LtroMS 048	Israel/Palestine	66	66	62	62	61	61	112	112	190	192	186	186	183	183	180	180	205	223	245	245	62	62	106	106
MHOM/PS/2002/ISL681	Palestine	Jericho, Palestine	human CL	LtroMS 049	Israel/Palestine	66	66	62	62	61	61	112	112	190	190	186	186	183	183	180	180	205	223	245	245	62	62	106	106
MHOM/PS/2002/ISL676	Palestine	Jericho, Palestine	human CL	LtroMS 049	Israel/Palestine	66	66	62	62	61	61	112	112	190	190	186	186	183	183	180	180	205	223	245	245	62	62	106	106
MHOM/PS/2002/ISL688	Palestine	Jericho, Palestine	human CL	LtroMS 050	Israel/Palestine	66	66	62	62	61	61	112	112	180	180	186	186	183	183	180	180	205	223	245	245	62	62	106	106
MHOM/PS/2002/ISL692	Palestine	Jericho, Palestine	human CL	LtroMS 051	Israel/Palestine	66	66	62	62	61	61	112	112	180	180	186	186	183	183	180	180	207	225	245	245	62	62	106	106
MHOM/PS/2002/89JnF	Palestine	Silat El-Hartheyia, Jenin District, Palestine	human CL	LtroMS 051	Israel/Palestine	66	66	62	62	61	61	112	112	180	180	186	186	183	183	180	180	207	225	245	245	62	62	106	106
MHOM/PS/2002/ISL700	Palestine	Jericho, Palestine	human CL	LtroMS 052	Israel/Palestine	66	66	62	62	61	61	112	112	180	180	186	186	183	183	180	180	207	207	245	245	62	62	106	106
MHOM/PS/2002/ISL698	Palestine	Jericho, Palestine	human CL	LtroMS 053	Israel/Palestine	66	66	62	62	61	61	112	112	188	188	186	186	183	183	180	180	207	207	245	245	62	62	106	106
MHOM/PS/2002/34JnF4	Palestine	Salit El-Hartheyia, Jenin District, Palestine	human CL	LtroMS 054	Israel/Palestine	66	66	62	62	61	61	112	112	190	190	186	186	183	183	180	180	207	225	245	245	62	62	106	106
MHOM/PS/2002/87JnM	Palestine	El-Yamoon, Jenin District, Palestine	human CL	LtroMS 054	Israel/Palestine	66	66	62	62	61	61	112	112	190	190	186	186	183	183	180	180	207	225	245	245	62	62	106	106
MHOM/PS/2002/79JnF20	Palestine	Salit El-Hartheyia, Jenin District, Palestine	human CL	LtroMS 055	Israel/Palestine	66	66	62	62	63	63	112	112	190	190	186	186	181	181	180	180	207	225	245	245	62	62	106	106
MHOM/PS/2002/64JnF4	Palestine	Salit El-Hartheyia, Jenin District, Palestine	human CL	LtroMS 056	Israel/Palestine	66	66	62	62	61	61	112	112	190	190	186	186	183	183	180	180	207	207	245	245	62	62	106	106
MHOM/PS/2002/50Jn20	Palestine	El-Yamoon, Jenin District, Palestine	human CL	LtroMS 057	Israel/Palestine	66	66	62	62	61	61	112	112	192	192	186	186	183	183	180	180	207	207	245	245	62	62	106	106
MHOM/PS/2002/5JnM5	Palestine	El-Yamoon, Jenin District, Palestine	human CL	LtroMS 058	Israel/Palestine	66	66	62	62	61	61	112	112	188	188	186	186	179	179	180	180	197	207	245	245	62	62	106	106
ISER/IL/2002/LRC-L913	Israel	Kfar Adumim, Judean Desert, Israel	P. sergenti	LtroMS 059	Israel/Palestine	66	66	60	62	61	61	112	112	190	190	186	186	185	185	180	180	207	207	245	245	62	62	106	106
MHOM/PS/2000/ISL535	Palestine	Jericho, Palestine	human CL	LtroMS 060	Israel/Palestine	66	66	62	62	61	61	112	112	188	188	186	186	181	181	180	180	205	205	245	245	62	62	106	106
MHOM/IL/2003/LRC-L1001	Israel	Maale Adumim, Israel	human CL	LtroMS 061	Israel/Palestine	66	66	62	62	61	61	112	112	190	192	186	186	179	181	180	180	205	205	245	245	62	62	106	106
MHOM/IL/2003/LRC-L1017	Anatot	Anatot, Israel	human CL	LtroMS 062	Israel/Palestine	66	66	58	62	61	61	112	112	190	192	186	186	181	181	180	180	205	205	245	245	62	62	106	106
MHOM/IL/2003/LRC-L1016	Israel	Israel	human CL	LtroMS 063	Israel/Palestine	66	66	58	58	61	61	112	112	192	192	186	186	181	181	180	180	205	205	245	245	62	62	106	106
MHOM/IL/2003/LRC-L1018	Israel	Maale Adumim, Israel	human CL	LtroMS 063	Israel/Palestine	66	66	58	58	61	61	112	112	192	192	186	186	181	181	180	180	205	205	245	245	62	62	106	106
MHOM/IL/2004/LRC-L1105	Israel	Maale Adumim, Israel	human CL	LtroMS 064	Israel/Palestine	66	66	60	60	63	63	112	112	192	192	186	186	181	181	180	180	205	205	245	245	62	62	106	106
MHOM/PS/2004/ISLAH802	Palestine	Jericho, Palestine	human CL	LtroMS 065	Israel/Palestine	66	66	62	62	61	61	112	112	192	192	186	186	181	181	180	180	205	205	245	245	62	62	106	106
MHOM/IL/2008/LRC-L1352	Israel	Herodion, Israel	human CL	LtroMS 066	Israel/Palestine	68	68	62	62	61	61	112	112	190	190	186	186	181	181	180	180	205	205	245	245	62	62	106	106
MHOM/IL/2009/LRC-L1362	Israel	Nokdim, Israel	human CL	LtroMS 067	Israel/Palestine	66	66	58	62	61	61	112	112	190	190	186	186	181	181	180	180	205	205	245	245	62	62	106	106
Ackerman (in silico)	Israel	Israel			Africa/Galilee	66	66	56	56	61	61	112	112	180	180	192	192	169	177	180	180	205	205	245	245	62	62	106	106
Kubba (in silico)	Syria	Syria			Africa/Galilee	66	66	58	58	61	61	112	112	180	180	184	184	18	180	180	180	205	205	245	245	62	62	106	106
Rupert (in silico)	Afghanistan	Afghanistan			Africa/Galilee	66	66	56	56	61	61	112	112	180	180	192	192	169	177	180	180	195	195	245	245	62	62	106	106
MN-11 (in silico)	Jordan	Jordan	human CL		Africa/Galilee	66	66	56	56	61	61	112	112	184	184	192	192	169	177	176	176	195	195	245	245	62	62	112	112
Ma-37 (in silico)	Jordan	Jordan	human CL		Africa/Galilee	66	66	56	56	61	61	112	112	184	184	194	194	169	177	176	176	195	195	245	245	62	62	112	112
Boone (in silico)	Saudi Arabia	Saudi Arabia	human CL		Africa/Galilee	66	66	56	56	61	61	112	112	176	176	192	192	173	173	176	176	195	195	245	245	62	62	106	106
Melloy (in silico)	Saudi Arabia	Saudi Arabia	human CL		Africa/Galilee	66	66	56	56	61	61	112	112	176	176	186	186	181	181	176	176	195	195	245	245	62	62	106	106
KK27 (in silico)	Afghanistan	Afghanistan	human CL		Africa/Galilee	66	66	56	56	61	61	112	112	180	180	192	192	181	181	176	176	195	195	245	245	62	62	106	106
Azad (in silico)	Afghanistan	Afghanistan	human CL		Africa/Galilee	66	66	58	58	61	61	112	112	176	176	192	192	173	173	176	176	195	195	245	245	62	62	112	112
LT1 (in silico)	Lebanon	Lebanon	human CL		Africa/Galilee	66	66	56	56	61	61	112	112	194	194	192	192	181	181	176	176	195	195	245	245	62	62	112	112
LT2 (in silico)	Lebanon	Lebanon	human CL		Africa/Galilee	66	66	56	56	61	61	112	112	180	180	192	192	181	181	176	176	195	195	245	245	62	62	112	112
MPRV/NA/1976/HYRAX2	Namibia	Sandmodder, Namibia	hyrax (Procavia sp.)	LtroMS 068	Africa/Galilee	66	66	62	62	59	59	114	114	178	178	174	174	171	171	176	176	197	197	253	253	68	68	112	112
IROS/NA/1976/ROSSI-II	Namibia	Keetmanshoop, Namibia	P. rossi	LtroMS 069	Africa/Galilee	66	66	62	62	59	59	114	114	178	178	174	174	171	171	176	176	199	199	253	253	68	68	112	112
IROS/NA/1980/HD3	Namibia	Hardapdam (near Marienthal), Namibia	P. rossi	LtroMS 070	Africa/Galilee	66	66	62	62	59	59	112	112	178	178	174	174	171	171	178	178	197	197	253	253	68	68	112	115
MHOM/NA/1984/K1	Namibia	Kamanjab (near Ethosa-NP), Namibia	human CL	LtroMS 071	Africa/Galilee	66	66	62	62	59	59	112	112	178	178	174	174	171	171	178	178	197	197	nd	nd	68	68	nd	nd
MHOM/KE/1984/NLB254	Kenya	Laikipia, Kenya	human CL	LtroMS 072	Africa/Galilee	58	66	58	68	61	61	110	110	176	176	184	184	171	191	180	180	199	199	245	245	62	62	112	112
MHOM/KE/1985/NLB545	Kenya	Laikipia, Kenya	human CL	LtroMS 072	Africa/Galilee	58	66	58	68	61	61	110	110	176	176	184	184	171	191	180	180	199	199	245	245	62	62	112	112
MHOM/KE/1981/NLB162	Kenya	Lion Camp, Nakuru, Kenya	human CL	LtroMS 073	Africa/Galilee	66	66	62	62	61	61	112	112	180	180	190	190	175	175	178	178	199	199	253	253	68	68	106	106
MHOM/KE/1984/NLB248	Kenya	Laikipia, Kenya	human CL	LtroMS 074	Africa/Galilee	66	66	66	66	61	61	114	114	184	184	182	182	175	175	178	178	195	195	245	245	68	68	112	112
MHOM/KE/1984/NLB297	Kenya	Laikipia, Kenya	human CL	LtroMS 075	Africa/Galilee	66	66	70	70	63	63	110	110	176	176	182	182	173	173	180	180	199	199	245	245	68	68	106	106
MHOM/TN/1988/TAT3	Tunisia	southern Tunisia	human CL	LtroMS 076	Africa/Galilee	66	66	58	58	61	61	110	110	182	182	184	184	171	171	178	178	199	199	229	229	62	62	106	106
MHOM/IL/1980/Singer	Israel	Arad, Israel	human CL	LtroMS 077	Africa/Galilee	66	66	56	56	61	61	114	114	184	184	192	192	175	175	176	176	211	211	229	229	62	62	115	115
MHOM/TR/1997/YO001	Turkey	south-eastern Turkey	human CL	LtroMS 078	Africa/Galilee	66	66	56	56	61	61	nd	nd	180	180	188	188	173	173	176	176	227	227	233	233	62	62	nd	nd
MHOM/TR/1998/YO002	Turkey	Adana, Turkey	human CL	LtroMS 079	Africa/Galilee	66	66	56	56	61	61	112	112	nd	nd	188	188	173	173	176	176	227	227	233	233	62	62	nd	nd
MHOM/TN/1980/LEM163	Tunisia	southern Tunisia	human CL	LtroMS 080	Africa/Galilee	66	66	58	58	61	61	110	110	190	190	184	184	169	169	180	180	209	223	227	227	62	62	nd	nd
MHOM/IL/2000/LRC-L786 (=Omri)	Israel	northern side of Sea of Galilee, Israel	human CL	LtroMS 081	Africa/Galilee	66	66	66	66	61	61	110	110	180	180	190	190	173	173	nd	nd	201	201	245	245	62	62	nd	nd
MHOM/IL/2002/LRC-L863 (=Ofri)	Israel	northern side of Sea of Galilee, Israel	human CL	LtroMS 083	Africa/Galilee	66	66	66	66	61	61	110	110	182	184	190	190	175	175	180	180	201	219	245	245	65	65	115	115
ISER/IL/2002/LRC-L909	Israel	northern side of Sea of Galilee, Israel	P. sergenti	LtroMS 086	Africa/Galilee	66	66	64	64	61	61	110	110	182	182	190	190	177	177	180	180	203	203	245	245	65	65	115	115
LRC-L810 (in silico)	Israel	Israel	P. arabicus		Africa/Galilee	66	66	66	66	61	61	110	110	180	180	190	190	178	178	180	180	205	205	247	247	65	65	112	112
IARA/IL/2000/Amnumfly	Israel	northern side of Sea of Galilee, Israel	P. arabicus	LtroMS 082	Africa/Galilee	66	66	66	66	61	61	110	110	180	180	190	190	173	173	180	180	201	201	245	245	65	65	115	115
IARA/IL/2002/LRC-L906	Israel	northern side of Sea of Galilee, Israel	P. arabicus	LtroMS 084	Africa/Galilee	66	66	66	66	63	63	110	110	180	180	190	190	173	173	180	180	203	203	245	245	65	65	115	115
IARA/IL/2002/LRC-L907	Israel	northern side of Sea of Galilee, Israel	P. arabicus	LtroMS 085	Africa/Galilee	66	66	66	66	61	61	110	110	180	180	190	190	175	175	180	180	203	203	245	245	65	65	97	97
IARA/IL/2002/LRC-L910	Israel	northern side of Sea of Galilee, Israel	P. arabicus	LtroMS 087	Africa/Galilee	66	66	64	64	61	61	110	110	180	180	190	190	177	177	180	180	203	203	245	245	65	65	115	115
IARA/IL/2002/LRC-L947	Israel	northern side of Sea of Galilee, Israel	P. arabicus	LtroMS 088	Africa/Galilee	66	66	64	64	61	61	110	110	180	182	190	190	177	177	180	180	203	203	245	245	65	65	115	115
MHOM/IL/2003/LRC-L961	Israel	Korazim, northern side of Sea of Galilee, Israel	human CL	LtroMS 089	Africa/Galilee	66	66	66	66	61	61	110	110	180	180	190	190	175	175	180	180	201	201	245	245	65	65	115	115
MPRV/IL/2003/HYRAX107	Israel	Amnum, northern side of Sea of Galilee, Israel	hyrax (Procavia capensis)	LtroMS 089	Africa/Galilee	66	66	66	66	61	61	110	110	180	180	190	190	175	175	180	180	201	201	245	245	65	65	115	115
MHOM/MA/1988/LEM1314	Morocco	Marrakech area, Morocco	human CL	LtroMS 090	Africa/Galilee	66	66	54	54	63	63	112	112	nd	nd	194	194	175	175	176	176	217	217	229	233	62	62	115	115
Ltr16 (in silico)	Morocco	Morocco	human CL		Africa/Galilee	66	66	56	56	61	61	112	112	190	190	188	188	175	175	176	176	205	205	245	245	62	62	112	112
MHOM/MA/1988/LEM1451	Morocco	Marrakech area, Morocco	human CL	LtroMS 091	Africa/Galilee	66	66	54	54	61	61	112	112	nd	nd	192	192	175	175	176	176	217	217	229	229	62	62	115	115
MHOM/MA/1988/LEM1452	Morocco	Marrakech area, Morocco	human CL	LtroMS 092	Africa/Galilee	62	62	58	58	59	59	110	114	nd	nd	190	190	169	169	168	168	221	221	229	229	62	62	112	112
MHOM/MA/1988/LEM1528	Morocco	Marrakech area, Morocco	human CL	LtroMS 093	Africa/Galilee	66	66	56	56	61	61	112	112	194	194	194	194	175	175	176	176	217	217	229	233	62	62	115	115
MHOM/MA/1989/LEM1591	Morocco	Marrakech area, Morocco	human CL	LtroMS 094	Africa/Galilee	66	66	56	56	61	61	112	112	188	188	188	188	175	175	176	176	217	221	229	229	62	62	115	115
MHOM/MA/1990/LEM1880	Morocco	Marrakech area, Morocco	human CL	LtroMS 094	Africa/Galilee	66	66	56	56	61	61	112	112	188	188	188	188	175	175	176	176	217	221	229	229	62	62	115	115
ISER/MA/1989/LEM1694	Morocco	Marrakech area, Morocco	P. sergenti	LtroMS 095	Africa/Galilee	62	62	58	58	59	59	110	110	188	188	190	190	169	169	188	190	221	221	225	225	62	62	112	112
ISER/MA/1989/LEM1828	Morocco	Marrakech area, Morocco	P. sergenti	LtroMS 096	Africa/Galilee	62	62	58	58	59	59	110	110	182	190	190	190	169	169	186	186	221	225	225	225	62	62	115	115
MHOM/MA/1989/LEM1879	Morocco	Marrakech area, Morocco	human CL	LtroMS 097	Africa/Galilee	66	66	54	54	61	61	112	112	194	194	192	192	175	175	176	176	217	217	229	229	62	62	115	115
MHOM/ET/1994/Gere	Ethiopia	Arba Minch, southern Ethiopia	human DCL	LaetMS 001	Africa/Galilee	68	68	52	66	61	61	112	114	172	172	nd	nd	175	187	206	208	193	193	213	221	59	68	94	94
MHOM/ET/1994/Abauye	Ethiopia	Arba Minch, southern Ethiopia	human DCL	LaetMS 002	Africa/Galilee	68	68	52	66	61	61	110	110	172	172	nd	nd	175	187	206	208	193	193	213	221	59	68	94	94
MHOM/ET/1994/1610	Ethiopia	Wolega, northern Ethiopia	human LCL	LaetMS 003	Africa/Galilee	70	70	60	60	61	61	110	110	172	172	184	184	209	215	184	184	nd	nd	255	255	68	68	106	106
MHOM/ET/1994/1470	Ethiopia	Shoa, central Ethiopia	human LCL	LaetMS 004	Africa/Galilee	68	68	62	66	61	61	110	110	172	172	182	182	175	175	190	196	nd	nd	257	257	68	68	94	94
MHOM/ET/1994/Wandera	Ethiopia	Arba Minch, southern Ethiopia	human LCL	LaetMS 005	Africa/Galilee	68	68	52	66	61	61	nd	nd	172	172	nd	nd	175	187	206	208	193	193	213	221	59	68	94	94
MHOM/ET/1987/Kassaye	Ethiopia	Gojam, northern Ethiopia	human DCL	LaetMS 006	Africa/Galilee	66	66	60	60	61	61	nd	nd	172	172	182	184	177	177	184	184	nd	nd	255	255	68	68	94	94
MHOM/ET/1972/L100	Ethiopia	Wolega, northern Ethiopia	human DCL	LaetMS 007	Africa/Galilee	60	66	60	60	61	61	110	110	172	172	174	180	209	209	180	184	203	203	255	255	68	68	106	106
MHOM/ET/1985/LRC-L494	Ethiopia	Ethiopia	human LCL	LaetMS 008	Africa/Galilee	66	70	60	60	61	61	110	110	172	172	160	160	175	175	190	190	nd	nd	257	257	68	68	94	94

## Sheet: Table B  genome data only
					fragment lenghts of the microsatellite markers
WHO code	Country	Detailed Georgaphical Origin	Source	Population	GA1		GA2		GA6		GA9n		LIST7010		LIST7011		LIST7027		LIST7030		LIST7039		LIST7040		4GTG		27GTGn
Chromosome Location					16		2		16		32		14		14		26		16/17		31		31		35		3
ATCC50129 (in silico)	Azerbaijan	Azerbaijan	human CL	Asia/India	66	66	56	56	61	61	112	112	176	176	192	192	169	177	176	176	197	197	229	247	62	62	112	118
K112_1 (in silico)	India	India		Asia/India	66	66	56	56	61	61	112	112	176	176	192	192	169	177	176	176	207	207	247	247	62	62	112	118
K26_1 (in silico)	India	India		Asia/India	66	66	56	56	61	61	112	112	176	180	192	192	169	177	176	176	195	195	247	247	62	62	112	118
E50 (in silico)	Israel	Israel		Israel/Palestine	66	66	62	62	61	61	112	112	194	194	186	186	175	175	180	180	205	205	245	245	62	62	106	106
LRC-L747 (in silico)	Israel	Israel		Israel/Palestine	66	66	62	62	61	61	112	112	190	192	186	186	181	181	180	180	205	205	245	245	62	62	106	106
L590 (in silico)	Palestine			Israel/Palestine	66	66	62	62	61	61	112	112	190	190	186	186	181	181	180	180	205	205	245	245	62	62	106	106
Ackerman (in silico)	Israel	Israel		Africa/Galilee	66	66	56	56	61	61	112	112	180	180	192	192	169	177	180	180	205	205	245	245	62	62	106	106
Kubba (in silico)	Syria	Syria		Africa/Galilee	66	66	58	58	61	61	112	112	180	180	184	184	18	180	180	180	205	205	245	245	62	62	106	106
Rupert (in silico)	Afghanistan	Afghanistan		Africa/Galilee	66	66	56	56	61	61	112	112	180	180	192	192	169	177	180	180	195	195	245	245	62	62	106	106
MN-11 (in silico)	Jordan	Jordan	human CL	Africa/Galilee	66	66	56	56	61	61	112	112	184	184	192	192	169	177	176	176	195	195	245	245	62	62	112	112
Ma-37 (in silico)	Jordan	Jordan	human CL	Africa/Galilee	66	66	56	56	61	61	112	112	184	184	194	194	169	177	176	176	195	195	245	245	62	62	112	112
Boone (in silico)	Saudi Arabia	Saudi Arabia	human CL	Africa/Galilee	66	66	56	56	61	61	112	112	176	176	192	192	173	173	176	176	195	195	245	245	62	62	106	106
Melloy (in silico)	Saudi Arabia	Saudi Arabia	human CL	Africa/Galilee	66	66	56	56	61	61	112	112	176	176	186	186	181	181	176	176	195	195	245	245	62	62	106	106
KK27 (in silico)	Afghanistan	Afghanistan	human CL	Africa/Galilee	66	66	56	56	61	61	112	112	180	180	192	192	181	181	176	176	195	195	245	245	62	62	106	106
Azad (in silico)	Afghanistan	Afghanistan	human CL	Africa/Galilee	66	66	58	58	61	61	112	112	176	176	192	192	173	173	176	176	195	195	245	245	62	62	112	112
LT1 (in silico)	Lebanon	Lebanon	human CL	Africa/Galilee	66	66	56	56	61	61	112	112	194	194	192	192	181	181	176	176	195	195	245	245	62	62	112	112
LT2 (in silico)	Lebanon	Lebanon	human CL	Africa/Galilee	66	66	56	56	61	61	112	112	180	180	192	192	181	181	176	176	195	195	245	245	62	62	112	112
LRC-L810 (in silico)	Israel	Israel	P. arabicus	Africa/Galilee	66	66	66	66	61	61	110	110	180	180	190	190	178	178	180	180	205	205	247	247	65	65	112	112
Ltr16 (in silico)	Morocco	Morocco	human CL	Africa/Galilee	66	66	56	56	61	61	112	112	190	190	188	188	175	175	176	176	205	205	245	245	62	62	112	112
