# Supplementary material for: Expanded genome-wide comparisons give novel insights into population structure and genetic heterogeneity of Leishmania tropica complex
Source: PLoS Negl Trop Dis. 2020 Sep 18;14(9):e0008684. doi: 10.1371/journal.pntd.0008684 (PMC7526921; doi:10.1371/journal.pntd.0008684)
Supplement: S4 Table — (XLSX) [file pntd.0008684.s007.xlsx]

## Sheet: PopI
Table S4. List of the unique SNPs containing genes in each population, their corresponding variants effects: Synonymous, missense and nonsense and dN/dS ratios. dN: non-synonymous (missense) substitutions; dS: Synonymous substitutions; Sheets 1 to 4 represent populations I to IV, repsectively; SNPs pertaining to the same isolate are highlighted by one color; NA: not applicable.
Isolate	Gene ID	Description	CDS Length (bp)	Transcript Id	Synonymous	Missense	Nonsense	Upstream gene variant	Downstream gene variant	dN/dS
Ltr16	LTRL590_000008400	hypothetical protein	444	LTRL590_000008400.1	0	0	0	0	2	NA
Ltr16	LTRL590_000013200	hypothetical protein,2C conserved	390	LTRL590_000013200.1	0	0	0	13	7	NA
Ltr16	LTRL590_000017600	Microtubule-binding stalk of dynein motor,2C put	1884	LTRL590_000017600.1	0	0	0	13	7	NA
MN-11	LTRL590_000018000	hypothetical protein,2C conserved	747	LTRL590_000018000.1	0	0	1	34	0	NA
Ltr16	LTRL590_000019700	hypothetical protein,2C conserved	243	LTRL590_000019700.1	0	1	0	2	4	NA
Ma-37	LTRL590_000019700	hypothetical protein,2C conserved	243	LTRL590_000019700.1	0	0	0	0	4	NA
MN-11	LTRL590_000019700	hypothetical protein,2C conserved	243	LTRL590_000019700.1	0	0	0	3	8	NA
Ma-37	LTRL590_000021900	hypothetical protein,2C conserved	1110	LTRL590_000021900.1	3	0	0	44	43	0
Ltr16	LTRL590_030008500	GPR1/FUN34/yaaH family,2C putative	933	LTRL590_030008500.1	6	3	0	66	72	0.5
MN-11	LTRL590_030010400	26S protease regulatory subunit,2C putative	1191	LTRL590_030010400.1	8	3	0	40	49	0.375
Ma-37	LTRL590_030012100	Uroporphyrinogen-III synthase HemD,2C putative	861	LTRL590_030012100.1	2	2	0	72	46	1
MN-11	LTRL590_040012300	hypothetical protein	285	LTRL590_040012300.1	1	2	0	33	41	2
MN-11	LTRL590_070016100	hypothetical protein	267	LTRL590_070016100.1	0	0	0	29	3	NA
MN-11	LTRL590_090018400	hypothetical protein,2C conserved	591	LTRL590_090018400.1	1	2	0	25	25	2
Ltr16	LTRL590_100013300	Ras-related protein RabX1,2C putative	651	LTRL590_100013300.1	2	1	0	41	26	0.5
MN-11	LTRL590_100014000	Spinocerebellar ataxia type 10 protein domain co	921	LTRL590_100014000.1	1	0	0	60	35	0
Ma-37	LTRL590_110010700	hypothetical protein	384	LTRL590_110010700.1	0	0	0	16	36	NA
MN-11	LTRL590_130005600	hypothetical protein,2C conserved	591	LTRL590_130005600.1	2	5	0	34	59	2.5
Ltr16	LTRL590_140008600	hypothetical protein,2C conserved	1023	LTRL590_140008600.1	2	2	0	31	61	1
Ma-37	LTRL590_150010800	hypothetical protein,2C conserved	1827	LTRL590_150010800.1	0	0	0	2	57	NA
Ltr16	LTRL590_150015200	myo-inositol-1 phosphatase,2C putative	1416	LTRL590_150015200.1	5	0	0	36	26	0
MN-11	LTRL590_160009900	60S ribosomal protein L21,2C putative	480	LTRL590_160009900.1	0	0	0	16	10	NA
MN-11	LTRL590_160016500	hypothetical protein	288	LTRL590_160016500.1	1	2	0	21	29	2
Ma-37	LTRL590_170009700	hypothetical protein,2C conserved	3567	LTRL590_170009700.1	1	2	0	10	11	2
Ltr16	LTRL590_170018700	Methyltransferase domain containing protein,2C p	3147	LTRL590_170018700.1	1	1	0	26	22	1
Ma-37	LTRL590_180005600	hypothetical protein,2C conserved	474	LTRL590_180005600.1	5	1	0	36	41	0.2
Ma-37	LTRL590_190009900	Short calmodulin-binding motif containing conser	1710	LTRL590_190009900.1	3	5	0	64	52	1.66667
MN-11	LTRL590_200007600	transmembrane protein,2C putative	786	LTRL590_200007600.1	2	0	0	31	28	0
MN-11	LTRL590_210018800	RNA polymerase III transcription factor (TF)IIIC	2091	LTRL590_210018800.1	4	3	0	15	44	0.75
Ltr16	LTRL590_210028100	hypothetical protein,2C conserved	732	LTRL590_210028100.1	6	6	0	63	8	1
MN-11	LTRL590_230009000	(H+)-ATPase G subunit,2C putative	327	LTRL590_230009000.1	0	0	0	41	55	NA
Ltr16	LTRL590_230023100	hypothetical protein,2C conserved	1248	LTRL590_230023100.1	2	3	0	36	46	1.5
MN-11	LTRL590_240010600	hypothetical protein,2C conserved	684	LTRL590_240010600.1	0	0	0	14	6	NA
Ma-37	LTRL590_240016100	dynein light chain,2C putative	639	LTRL590_240016100.1	0	0	0	8	13	NA
MN-11	LTRL590_240016100	dynein light chain,2C putative	639	LTRL590_240016100.1	0	0	0	9	11	NA
Ltr16	LTRL590_250015600	hypothetical protein,2C conserved	1887	LTRL590_250015600.1	2	9	0	34	44	4.5
Ltr16	LTRL590_250018600	ribosomal protein S25	363	LTRL590_250018600.1	1	0	0	37	36	0
MN-11	LTRL590_250018600	ribosomal protein S25	363	LTRL590_250018600.1	2	0	0	41	33	0
Ltr16	LTRL590_260030500	hypothetical protein	219	LTRL590_260030500.1	0	2	0	52	32	NA
Ma-37	LTRL590_260030500	hypothetical protein	219	LTRL590_260030500.1	0	2	0	54	22	NA
MN-11	LTRL590_260030500	hypothetical protein	219	LTRL590_260030500.1	0	2	0	59	28	NA
Ltr16	LTRL590_270016800	Emopamil binding protein,2C putative	594	LTRL590_270016800.1	2	3	0	23	40	1.5
Ma-37	LTRL590_270016800	Emopamil binding protein,2C putative	594	LTRL590_270016800.1	2	3	0	26	37	1.5
MN-11	LTRL590_270016800	Emopamil binding protein,2C putative	594	LTRL590_270016800.1	2	4	0	31	43	2
Ltr16	LTRL590_270019600	hypothetical protein,2C conserved	951	LTRL590_270019600.1	1	4	0	36	41	NA
Ltr16	LTRL590_270019900	60S acidic ribosomal subunit protein,2C putative	489	LTRL590_270019900.1	0	0	0	39	34	NA
MN-11	LTRL590_280006300	hypothetical protein,2C conserved	549	LTRL590_280006300.1	3	4	0	74	43	1.33333
Ltr16	LTRL590_290005800	hypothetical protein,2C conserved	375	LTRL590_290005800.1	0	0	0	17	33	NA
Ma-37	LTRL590_290005800	hypothetical protein,2C conserved	375	LTRL590_290005800.1	0	0	0	8	28	NA
MN-11	LTRL590_290005800	hypothetical protein,2C conserved	375	LTRL590_290005800.1	0	0	0	11	30	NA
Ltr16	LTRL590_290008200	D-lactate dehydrogenase-like protein	1476	LTRL590_290008200.1	2	3	0	34	25	NA
Ltr16	LTRL590_290032900	vacuolar protein sorting-associated protein 4	1338	LTRL590_290032900.1	2	0	0	25	20	0
MN-11	LTRL590_290032900	vacuolar protein sorting-associated protein 4	1338	LTRL590_290032900.1	1	0	0	25	25	0
Ltr16	LTRL590_300005400	hypothetical protein,2C conserved	717	LTRL590_300005400.1	1	0	0	18	35	0
Ma-37	LTRL590_300007400	hypothetical protein,2C conserved	360	LTRL590_300007400.1	0	2	0	54	60	NA
Ltr16	LTRL590_300011900	ribosome biogenesis regulatory protein (RRS1),2C	651	LTRL590_300011900.1	4	0	0	27	35	0
Ma-37	LTRL590_300037900	hypothetical protein,2C conserved	288	LTRL590_300037900.1	1	0	0	10	1	0
Ma-37	LTRL590_310006500	hypothetical protein	246	LTRL590_310006500.1	0	0	0	8	4	NA
Ltr16	LTRL590_310008100	hypothetical protein,2C conserved	1581	LTRL590_310008100.1	1	4	0	26	12	4
MN-11	LTRL590_310008100	hypothetical protein,2C conserved	1581	LTRL590_310008100.1	3	3	0	23	8	1
MN-11	LTRL590_310021000	hypothetical protein	216	LTRL590_310021000.1	0	0	0	2	0	NA
MN-11	LTRL590_310021100	hypothetical protein,2C conserved	315	LTRL590_310021100.1	2	2	0	23	14	1
MN-11	LTRL590_310024500	cytochrome c oxidase VIII (COX VIII),2C putative	474	LTRL590_310024500.1	1	0	0	22	17	0
MN-11	LTRL590_310041100	emp24/gp25L/p24 family/GOLD,2C putative	792	LTRL590_310041100.1	1	1	0	43	29	1
Ltr16	LTRL590_310044600	mu-adaptin 4,2C putative (pseudogene)	240	LTRL590_310044600.1	0	2	0	15	11	NA
Ma-37	LTRL590_320020400	hypothetical protein,2C conserved	1059	LTRL590_320020400.1	4	4	0	40	41	1
Ltr16	LTRL590_320027000	cAMP-regulated phosphoprotein/endosulfine conser	357	LTRL590_320027000.1	0	1	0	51	36	NA
Ma-37	LTRL590_320027000	cAMP-regulated phosphoprotein/endosulfine conser	357	LTRL590_320027000.1	0	1	0	43	29	NA
Ltr16	LTRL590_320041100	glucosamine-6-phosphate isomerase,2C putative	840	LTRL590_320041100.1	1	1	0	33	31	NA
MN-11	LTRL590_320041100	glucosamine-6-phosphate isomerase,2C putative	840	LTRL590_320041100.1	1	1	0	37	39	1
Ltr16	LTRL590_330023100	ribulose-5-phosphate 3-epimerase,2C putative	789	LTRL590_330023100.1	0	0	0	8	11	NA
Ltr16	LTRL590_330027200	RNA editing complex protein MP46	1707	LTRL590_330027200.1	1	2	0	13	26	NA
MN-11	LTRL590_340008400	hypothetical protein,2C conserved	312	LTRL590_340008400.1	2	2	0	44	28	1
MN-11	LTRL590_340015800	uracil phosphoribosyltransferase,2C putative	729	LTRL590_340015800.1	2	0	0	46	37	0
Ma-37	LTRL590_340029000	hypothetical protein,2C conserved	417	LTRL590_340029000.1	1	1	0	31	44	1
MN-11	LTRL590_340045500	hypothetical protein,2C conserved	285	LTRL590_340045500.1	0	0	0	24	15	NA
Ltr16	LTRL590_350039000	60S ribosomal subunit protein L31,2C putative	567	LTRL590_350039000.1	1	0	0	62	63	0
Ltr16	LTRL590_350050000	hypothetical protein,2C conserved	426	LTRL590_350050000.1	2	1	0	85	53	0.5
MN-11	LTRL590_350050000	hypothetical protein,2C conserved	426	LTRL590_350050000.1	2	1	0	86	57	0.5
MN-11	LTRL590_350057000	mitogen-activated protein kinase,2C putative	1179	LTRL590_350057000.1	3	1	0	107	60	0.333333
Ma-37	LTRL590_350060500	isopentenyl-diphosphate delta-isomerase (type II	1074	LTRL590_350060500.1	5	3	0	29	65	0.6
Ltr16	LTRL590_360047500	tRNA intron endonuclease,2C catalytic C-terminal	546	LTRL590_360047500.1	0	0	0	21	33	NA
Ma-37	LTRL590_360058400	hypothetical protein,2C conserved	219	LTRL590_360058400.1	3	0	0	39	29	0
Ltr16	LTRL590_360063500	aldehyde dehydrogenase,2C putative	1599	LTRL590_360063500.1	4	2	0	21	35	0.5	dN/dS Mean	STDEV
				Total	124	115	1	2701	2539	0.927419	0.903231	0.992622
					Synonymous	Missense	Nonsense	Upstream gene variant	Downstream gene variant	dN/dS

## Sheet: PopII 
Isolate	Gene ID	Description	CDS Length (bp)	Transcript Id	Synonymous dS	Missense dN	Nonsense	Upstream gene variant	Downstream gene variant	dN/dS
E50	LTRL590_000006700	YL1 nuclear protein,2C putative	975	LTRL590_000006700.1	4	8	0	67	31	2
E50	LTRL590_000013500	hypothetical protein	204	LTRL590_000013500.1	0	1	0	72	11	NA
LRC-L747	LTRL590_000013500	hypothetical protein	204	LTRL590_000013500.1	0	1	0	70	8	NA
LRC-L810	LTRL590_000013500	hypothetical protein	204	LTRL590_000013500.1	0	0	0	67	11	NA
E50	LTRL590_000018100	hypothetical protein,2C conserved	228	LTRL590_000018100.1	0	1	0	7	0	NA
LRC-L747	LTRL590_000018100	hypothetical protein,2C conserved	228	LTRL590_000018100.1	0	0	0	7	0	NA
E50	LTRL590_000024700	dihydroxyacetone kinase 1-like protein	1770	LTRL590_000024700.1	5	5	0	46	62	1
LRC-L747	LTRL590_000024700	dihydroxyacetone kinase 1-like protein	1770	LTRL590_000024700.1	5	5	0	51	59	1
LRC-L810	LTRL590_000026100	hypothetical protein	366	LTRL590_000026100.1	0	0	0	24	9	NA
LRC-L810	LTRL590_000029300	hypothetical protein,2C conserved	999	LTRL590_000029300.1	0	0	0	0	6	NA
E50	LTRL590_010009000	hypothetical protein,2C conserved	1683	LTRL590_010009000.1	7	14	0	61	60	2
LRC-L747	LTRL590_010009000	hypothetical protein,2C conserved	1683	LTRL590_010009000.1	8	14	0	61	59	1.75
LRC-L810	LTRL590_010009000	hypothetical protein,2C conserved	1683	LTRL590_010009000.1	7	14	0	65	62	2
E50	LTRL590_020005600	hypothetical protein,2C conserved	930	LTRL590_020005600.1	4	5	0	54	49	1.25
LRC-L747	LTRL590_020005600	hypothetical protein,2C conserved	930	LTRL590_020005600.1	4	5	0	53	47	1.25
LRC-L810	LTRL590_020010000	amino acid permease,2C putative	879	LTRL590_020010000.1	0	4	0	45	57	NA
E50	LTRL590_020011300	hypothetical protein,2C conserved	492	LTRL590_020011300.1	2	1	0	43	57	0.5
LRC-L747	LTRL590_020011300	hypothetical protein,2C conserved	492	LTRL590_020011300.1	2	1	0	44	51	0.5
E50	LTRL590_020011700	TPR repeat/Tetratricopeptide repeat,2C putative	1545	LTRL590_020011700.1	1	5	0	35	24	5
LRC-L747	LTRL590_020011700	TPR repeat/Tetratricopeptide repeat,2C putative	1545	LTRL590_020011700.1	1	5	0	33	22	5
LRC-L810	LTRL590_020011700	TPR repeat/Tetratricopeptide repeat,2C putative	1545	LTRL590_020011700.1	4	5	0	23	18	1.25
LRC-L810	LTRL590_020012000	hypothetical protein,2C conserved	1707	LTRL590_020012000.1	0	0	0	13	1	NA
LRC-L810	LTRL590_030007400	hypothetical protein,2C conserved	1044	LTRL590_030007400.1	0	4	0	53	19	NA
E50	LTRL590_040011000	hypothetical protein,2C conserved	426	LTRL590_040011000.1	1	1	0	69	48	1
LRC-L747	LTRL590_040011000	hypothetical protein,2C conserved	426	LTRL590_040011000.1	1	1	0	65	48	1
E50	LTRL590_040011200	hypothetical protein	183	LTRL590_040011200.1	0	2	1	57	78	NA
LRC-L747	LTRL590_040011200	hypothetical protein	183	LTRL590_040011200.1	0	2	1	58	77	NA
LRC-L810	LTRL590_040011200	hypothetical protein	183	LTRL590_040011200.1	1	1	0	58	68	1
LRC-L810	LTRL590_050012800	methylthioadenosine phosphorylase,2C putative	921	LTRL590_050012800.1	2	2	0	57	63	1
LRC-L810	LTRL590_060007900	hypothetical protein,2C conserved	696	LTRL590_060007900.1	1	3	0	49	39	3
LRC-L810	LTRL590_060009300	hypothetical protein,2C conserved	570	LTRL590_060009300.1	5	2	0	49	57	0.4
E50	LTRL590_060010300	U-box domain containing protein,2C putative	1977	LTRL590_060010300.1	4	8	0	49	47	2
LRC-L747	LTRL590_060010300	U-box domain containing protein,2C putative	1977	LTRL590_060010300.1	4	8	0	45	47	2
E50	LTRL590_060011700	hypothetical protein,2C conserved	2043	LTRL590_060011700.1	11	22	0	39	75	2
LRC-L747	LTRL590_060011700	hypothetical protein,2C conserved	2043	LTRL590_060011700.1	10	22	0	38	76	2.2
E50	LTRL590_060012600	serine-threonine dehydratase,2C putative	1017	LTRL590_060012600.1	4	1	0	37	48	0.25
LRC-L810	LTRL590_060012600	serine-threonine dehydratase,2C putative	1017	LTRL590_060012600.1	1	2	0	18	72	2
E50	LTRL590_060018600	coproporphyrinogen III oxidase	906	LTRL590_060018600.1	2	2	0	62	49	1
LRC-L747	LTRL590_060018600	coproporphyrinogen III oxidase	906	LTRL590_060018600.1	2	2	0	63	45	1
LRC-L810	LTRL590_070005400	hypothetical protein,2C conserved	441	LTRL590_070005400.1	4	8	0	55	79	2
LRC-L810	LTRL590_070006200	hypothetical protein	483	LTRL590_070006200.1	0	0	0	52	56	NA
E50	LTRL590_070011200	hypothetical protein,2C conserved	1197	LTRL590_070011200.1	3	3	0	37	43	1
E50	LTRL590_070015700	hypothetical protein	729	LTRL590_070015700.1	6	5	0	44	75	0.833333
LRC-L747	LTRL590_070015700	hypothetical protein	729	LTRL590_070015700.1	6	5	0	51	76	0.833333
LRC-L810	LTRL590_080005600	Putative zinc finger motif,2C C2HC5-type/ASCH domain containing protein,2C putative	1890	LTRL590_080005600.1	0	0	0	78	71	NA
LRC-L810	LTRL590_080010200	hypothetical protein,2C conserved	849	LTRL590_080010200.1	1	1	0	64	54	1
E50	LTRL590_080012200	hypothetical protein,2C conserved	981	LTRL590_080012200.1	1	5	0	39	43	5
E50	LTRL590_080012600	hypothetical protein,2C conserved	873	LTRL590_080012600.1	1	0	0	50	42	0
LRC-L747	LTRL590_080012600	hypothetical protein,2C conserved	873	LTRL590_080012600.1	1	0	0	50	42	0
E50	LTRL590_090005000	hypothetical protein,2C conserved	435	LTRL590_090005000.1	5	8	0	9	110	1.6
LRC-L747	LTRL590_090005000	hypothetical protein,2C conserved	435	LTRL590_090005000.1	6	9	0	7	110	1.5
LRC-L810	LTRL590_090005200	hypothetical protein,2C conserved	324	LTRL590_090005200.1	5	12	0	46	46	2.4
LRC-L810	LTRL590_090008700	hypothetical protein,2C conserved	264	LTRL590_090008700.1	1	6	0	77	35	6
E50	LTRL590_090011200	Glucosidase II beta subunit-like,2C putative	2922	LTRL590_090011200.1	11	13	0	50	74	1.18182
E50	LTRL590_100011600	carrier protein,2C putative	1179	LTRL590_100011600.1	5	5	0	69	56	1
LRC-L747	LTRL590_100011600	carrier protein,2C putative	1179	LTRL590_100011600.1	5	5	0	66	57	1
E50	LTRL590_100012600	hypothetical protein,2C conserved	1275	LTRL590_100012600.1	5	8	0	67	92	1.6
LRC-L747	LTRL590_100012600	hypothetical protein,2C conserved	1275	LTRL590_100012600.1	5	8	0	69	90	1.6
LRC-L810	LTRL590_100012600	hypothetical protein,2C conserved	1275	LTRL590_100012600.1	3	1	0	45	54	0.333333
LRC-L747	LTRL590_100015300	Protein of unknown function (DUF1861),2C putative	270	LTRL590_100015300.1	1	0	0	63	87	0
E50	LTRL590_110005900	RNA recognition motif. (a.k.a. RRM,2C RBD,2C or RNP domain),2C putative	678	LTRL590_110005900.1	2	1	0	81	53	0.5
E50	LTRL590_110008500	hypothetical protein	213	LTRL590_110008500.1	0	3	0	80	63	NA
LRC-L747	LTRL590_110008500	hypothetical protein	213	LTRL590_110008500.1	0	3	0	83	63	NA
E50	LTRL590_110013400	Cytosol aminopeptidase family,2C catalytic domain containing protein,2C putative	372	LTRL590_110013400.1	2	2	0	21	71	1
LRC-L747	LTRL590_110013400	Cytosol aminopeptidase family,2C catalytic domain containing protein,2C putative	372	LTRL590_110013400.1	2	2	0	20	70	1
LRC-L810	LTRL590_110013400	Cytosol aminopeptidase family,2C catalytic domain containing protein,2C putative	372	LTRL590_110013400.1	0	0	0	65	76	NA
E50	LTRL590_110018900	eukaryotic release factor 3,2C putative	2268	LTRL590_110018900.1	8	6	0	62	65	0.75
LRC-L747	LTRL590_110018900	eukaryotic release factor 3,2C putative	2268	LTRL590_110018900.1	8	6	0	63	70	0.75
LRC-L810	LTRL590_110018900	eukaryotic release factor 3,2C putative	2268	LTRL590_110018900.1	4	1	0	59	73	0.25
E50	LTRL590_120009500	Eukaryotic protein of unknown function (DUF866),2C putative	486	LTRL590_120009500.1	1	0	0	69	46	0
LRC-L747	LTRL590_120009500	Eukaryotic protein of unknown function (DUF866),2C putative	486	LTRL590_120009500.1	1	0	0	71	46	0
LRC-L810	LTRL590_120009500	Eukaryotic protein of unknown function (DUF866),2C putative	486	LTRL590_120009500.1	9	20	0	53	71	2.22222
E50	LTRL590_120015100	hypothetical protein,2C conserved	642	LTRL590_120015100.1	3	4	0	90	93	1.33333
LRC-L747	LTRL590_120015100	hypothetical protein,2C conserved	642	LTRL590_120015100.1	3	4	0	91	94	1.33333
E50	LTRL590_130006000	SURF1 family,2C putative	1059	LTRL590_130006000.1	2	3	0	33	31	1.5
LRC-L747	LTRL590_130006000	SURF1 family,2C putative	1059	LTRL590_130006000.1	2	3	0	33	31	1.5
LRC-L810	LTRL590_130009900	Protein of unknown function,2C DUF607,2C putative	894	LTRL590_130009900.1	1	1	0	60	65	1
LRC-L810	LTRL590_130015700	Alpha/beta hydrolase family,2C putative	1212	LTRL590_130015700.1	5	9	0	14	52	1.8
E50	LTRL590_140005500	hypothetical protein,2C conserved	813	LTRL590_140005500.1	1	2	0	32	36	2
LRC-L747	LTRL590_140005500	hypothetical protein,2C conserved	813	LTRL590_140005500.1	1	2	0	32	33	2
E50	LTRL590_140005600	hypothetical protein,2C conserved	864	LTRL590_140005600.1	4	0	0	37	20	0
LRC-L747	LTRL590_140005600	hypothetical protein,2C conserved	864	LTRL590_140005600.1	4	0	0	35	19	0
E50	LTRL590_140009400	hypothetical protein	516	LTRL590_140009400.1	0	0	0	32	48	NA
LRC-L747	LTRL590_140009400	hypothetical protein	516	LTRL590_140009400.1	0	0	0	34	48	NA
LRC-L810	LTRL590_140009400	hypothetical protein	516	LTRL590_140009400.1	3	1	0	66	65	0.333333
E50	LTRL590_140016600	hypothetical protein,2C conserved	285	LTRL590_140016600.1	0	1	0	46	60	NA
LRC-L747	LTRL590_140016600	hypothetical protein,2C conserved	285	LTRL590_140016600.1	0	1	0	46	61	NA
LRC-L810	LTRL590_140016600	hypothetical protein,2C conserved	285	LTRL590_140016600.1	0	1	0	50	58	NA
E50	LTRL590_150011600	hypothetical protein,2C conserved	1347	LTRL590_150011600.1	5	2	0	78	80	0.4
LRC-L747	LTRL590_150011600	hypothetical protein,2C conserved	1347	LTRL590_150011600.1	5	2	0	79	78	0.4
LRC-L810	LTRL590_150011600	hypothetical protein,2C conserved	1347	LTRL590_150011600.1	0	1	0	35	44	NA
LRC-L810	LTRL590_150017900	nucleoside transporter 1,2C putative	642	LTRL590_150017900.1	3	3	0	44	40	1
E50	LTRL590_160007500	protein tyrosine phosphatase-like protein	528	LTRL590_160007500.1	2	1	0	65	66	0.5
LRC-L747	LTRL590_160007500	protein tyrosine phosphatase-like protein	528	LTRL590_160007500.1	2	1	0	65	67	0.5
LRC-L810	LTRL590_160007700	protein tyrosine phosphatase-likie protein	531	LTRL590_160007700.1	8	6	0	61	58	0.75
LRC-L810	LTRL590_160010000	hypothetical protein,2C conserved	600	LTRL590_160010000.1	2	2	0	68	42	1
E50	LTRL590_160011900	RING-H2 zinc finger containing protein,2C putative	318	LTRL590_160011900.1	1	1	0	55	66	1
LRC-L747	LTRL590_160011900	RING-H2 zinc finger containing protein,2C putative	318	LTRL590_160011900.1	1	1	0	55	66	1
LRC-L810	LTRL590_160013900	Membrane transport protein,2C putative	2250	LTRL590_160013900.1	1	2	0	34	34	2
LRC-L810	LTRL590_160021100	trafficking protein particle complex subunit- like protein	591	LTRL590_160021100.1	7	2	0	107	49	0.285714
LRC-L810	LTRL590_170006900	cystathionine beta-synthase	1080	LTRL590_170006900.1	6	6	0	46	41	1
E50	LTRL590_170008200	Qa-SNARE protein,2C putative	828	LTRL590_170008200.1	3	3	0	79	55	1
LRC-L747	LTRL590_170008200	Qa-SNARE protein,2C putative	828	LTRL590_170008200.1	3	3	0	85	56	1
LRC-L810	LTRL590_170008200	Qa-SNARE protein,2C putative	828	LTRL590_170008200.1	1	1	0	64	72	1
LRC-L810	LTRL590_170009600	hypothetical protein,2C conserved	2784	LTRL590_170009600.1	2	3	0	80	56	1.5
LRC-L810	LTRL590_170019800	hypothetical protein	258	LTRL590_170019800.1	18	23	0	74	70	1.27778
LRC-L810	LTRL590_180014900	hypothetical protein,2C conserved	1095	LTRL590_180014900.1	0	0	0	68	48	NA
E50	LTRL590_180021300	kinesin,2C putative	2391	LTRL590_180021300.1	11	9	0	40	48	0.818182
LRC-L747	LTRL590_180021300	kinesin,2C putative	2391	LTRL590_180021300.1	11	9	0	41	47	0.818182
LRC-L810	LTRL590_180021300	kinesin,2C putative	2391	LTRL590_180021300.1	1	4	0	29	48	4
E50	LTRL590_180021600	hypothetical protein,2C conserved	678	LTRL590_180021600.1	2	1	0	50	68	0.5
LRC-L747	LTRL590_180021600	hypothetical protein,2C conserved	678	LTRL590_180021600.1	2	1	0	50	73	0.5
LRC-L810	LTRL590_180021600	hypothetical protein,2C conserved	678	LTRL590_180021600.1	1	0	0	44	68	0
LRC-L810	LTRL590_190006600	ADP,2CATP carrier protein 1,2C mitochondrial precursor,2C putative	954	LTRL590_190006600.1	1	1	0	40	62	1
E50	LTRL590_190008800	Proteasome maturation factor UMP1,2C putative	375	LTRL590_190008800.1	1	0	0	60	58	0
LRC-L747	LTRL590_190008800	Proteasome maturation factor UMP1,2C putative	375	LTRL590_190008800.1	1	0	0	59	58	0
LRC-L810	LTRL590_190009500	hypothetical protein,2C conserved	771	LTRL590_190009500.1	3	3	0	52	67	1
LRC-L810	LTRL590_190014300	tRNA pseudouridine synthase A-like protein	2046	LTRL590_190014300.1	2	3	0	89	14	1.5
E50	LTRL590_190017300	SPFH domain / Band 7 family,2C putative	852	LTRL590_190017300.1	1	0	0	62	76	0
LRC-L747	LTRL590_190017300	SPFH domain / Band 7 family,2C putative	852	LTRL590_190017300.1	1	0	0	63	74	0
LRC-L810	LTRL590_190017300	SPFH domain / Band 7 family,2C putative	852	LTRL590_190017300.1	0	1	0	69	39	NA
E50	LTRL590_190018500	hypothetical protein,2C conserved	267	LTRL590_190018500.1	0	2	0	54	20	NA
LRC-L747	LTRL590_190018500	hypothetical protein,2C conserved	267	LTRL590_190018500.1	0	2	0	55	17	NA
LRC-L810	LTRL590_190018500	hypothetical protein,2C conserved	267	LTRL590_190018500.1	4	5	0	46	48	1.25
LRC-L810	LTRL590_190019400	hypothetical protein	297	LTRL590_190019400.1	3	2	0	41	28	0.666667
E50	LTRL590_190021200	hypothetical protein	717	LTRL590_190021200.1	4	7	1	30	89	1.75
LRC-L747	LTRL590_190021200	hypothetical protein	717	LTRL590_190021200.1	4	9	1	23	87	2.25
E50	LTRL590_200006400	phosphatidylinositol-4-phosphate 5-kinase related	1335	LTRL590_200006400.1	6	2	0	41	52	0.333333
E50	LTRL590_200009700	Cell cycle checkpoint protein RAD1-like,2C putative	1080	LTRL590_200009700.1	8	4	0	68	65	0.5
LRC-L747	LTRL590_200009700	Cell cycle checkpoint protein RAD1-like,2C putative	1080	LTRL590_200009700.1	8	4	0	68	63	0.5
E50	LTRL590_200011400	conserved protein,2C unknown function	435	LTRL590_200011400.1	0	0	0	60	52	NA
LRC-L747	LTRL590_200011400	conserved protein,2C unknown function	435	LTRL590_200011400.1	0	0	0	57	59	NA
LRC-L810	LTRL590_200011400	conserved protein,2C unknown function	435	LTRL590_200011400.1	3	0	0	55	60	0
E50	LTRL590_200012800	hypothetical protein,2C conserved	747	LTRL590_200012800.1	4	2	0	47	65	0.5
LRC-L747	LTRL590_200012800	hypothetical protein,2C conserved	747	LTRL590_200012800.1	4	2	0	51	64	0.5
LRC-L810	LTRL590_200012800	hypothetical protein,2C conserved	747	LTRL590_200012800.1	2	0	0	62	72	0
E50	LTRL590_200012900	Protein of unknown function (DUF775),2C putative	648	LTRL590_200012900.1	2	2	0	54	79	1
LRC-L747	LTRL590_200012900	Protein of unknown function (DUF775),2C putative	648	LTRL590_200012900.1	2	2	0	55	78	1
E50	LTRL590_200014500	transcription elongation factor 1 homolog	663	LTRL590_200014500.1	0	2	0	51	41	NA
LRC-L747	LTRL590_200014500	transcription elongation factor 1 homolog	663	LTRL590_200014500.1	0	2	0	53	41	NA
E50	LTRL590_200015100	cyclophilin 15,2C putative	1311	LTRL590_200015100.1	6	4	0	43	45	0.666667
LRC-L747	LTRL590_200015100	cyclophilin 15,2C putative	1311	LTRL590_200015100.1	6	4	0	43	45	0.666667
E50	LTRL590_200022000	N-acyl-L-amino acid amidohydrolase,2C putative	1029	LTRL590_200022000.1	6	1	0	41	49	0.166667
LRC-L747	LTRL590_200022000	N-acyl-L-amino acid amidohydrolase,2C putative	1029	LTRL590_200022000.1	6	1	0	40	49	0.166667
E50	LTRL590_210005100	hypothetical protein	198	LTRL590_210005100.1	3	4	0	24	10	1.33333
LRC-L747	LTRL590_210005100	hypothetical protein	198	LTRL590_210005100.1	3	4	0	23	5	1.33333
E50	LTRL590_210005600	BAR domain containing protein,2C putative	738	LTRL590_210005600.1	4	3	0	77	55	0.75
LRC-L747	LTRL590_210005600	BAR domain containing protein,2C putative	738	LTRL590_210005600.1	4	3	0	77	55	0.75
E50	LTRL590_210010700	hypothetical protein,2C conserved	1344	LTRL590_210010700.1	3	1	0	47	25	0.333333
LRC-L747	LTRL590_210010700	hypothetical protein,2C conserved	1344	LTRL590_210010700.1	3	1	0	48	26	0.333333
LRC-L810	LTRL590_210010700	hypothetical protein,2C conserved	1344	LTRL590_210010700.1	7	6	0	76	49	0.857143
E50	LTRL590_210011600	hypothetical protein,2C conserved	1167	LTRL590_210011600.1	4	9	0	57	45	2.25
LRC-L747	LTRL590_210011600	hypothetical protein,2C conserved	1167	LTRL590_210011600.1	4	9	0	57	48	2.25
LRC-L810	LTRL590_210017700	dynein arm light chain,2C putative	885	LTRL590_210017700.1	0	2	0	45	25	NA
LRC-L810	LTRL590_210025400	calcineurin b subunit	528	LTRL590_210025400.1	3	3	0	67	54	1
E50	LTRL590_210027900	beta tubulin	1332	LTRL590_210027900.1	13	5	0	51	55	0.384615
LRC-L747	LTRL590_210027900	beta tubulin	1332	LTRL590_210027900.1	13	4	0	53	52	0.307692
LRC-L810	LTRL590_220005200	60S ribosomal protein L11 (L5,2C L16)	567	LTRL590_220005200.1	3	3	0	53	67	1
E50	LTRL590_220013800	hypothetical protein,2C conserved	210	LTRL590_220013800.1	0	1	0	1	3	NA
LRC-L747	LTRL590_220013800	hypothetical protein,2C conserved	210	LTRL590_220013800.1	0	0	0	0	2	NA
E50	LTRL590_220019200	hypothetical protein	327	LTRL590_220019200.1	3	3	0	79	14	1
LRC-L747	LTRL590_220019200	hypothetical protein	327	LTRL590_220019200.1	3	3	0	81	14	1
LRC-L810	LTRL590_220019200	hypothetical protein	327	LTRL590_220019200.1	2	0	0	65	47	0
E50	LTRL590_220020800	hypothetical protein	813	LTRL590_220020800.1	1	0	0	29	20	0
LRC-L747	LTRL590_220020800	hypothetical protein	813	LTRL590_220020800.1	1	0	0	27	20	0
LRC-L810	LTRL590_220020800	hypothetical protein	813	LTRL590_220020800.1	2	0	0	16	21	0
LRC-L810	LTRL590_230007700	hypothetical protein,2C conserved	666	LTRL590_230007700.1	0	3	0	22	31	NA
E50	LTRL590_230011500	EF-hand domain containing protein,2C putative	927	LTRL590_230011500.1	4	7	0	29	48	1.75
LRC-L747	LTRL590_230011500	EF-hand domain containing protein,2C putative	927	LTRL590_230011500.1	4	7	0	37	50	1.75
E50	LTRL590_230011700	hypothetical protein	273	LTRL590_230011700.1	0	4	0	41	39	NA
LRC-L747	LTRL590_230011700	hypothetical protein	273	LTRL590_230011700.1	0	4	0	42	37	NA
E50	LTRL590_230012000	oxidoreductase-like protein	1104	LTRL590_230012000.1	5	1	0	50	56	0.2
LRC-L747	LTRL590_230012000	oxidoreductase-like protein	1104	LTRL590_230012000.1	5	1	0	53	56	0.2
LRC-L810	LTRL590_230012000	oxidoreductase-like protein	1104	LTRL590_230012000.1	4	1	0	32	35	0.25
E50	LTRL590_230017200	hypothetical protein,2C conserved	1584	LTRL590_230017200.1	5	15	0	52	61	3
LRC-L747	LTRL590_230017200	hypothetical protein,2C conserved	1584	LTRL590_230017200.1	5	15	0	52	61	3
LRC-L810	LTRL590_230019300	5-formyltetrahydrofolate cyclo-ligase family,2C putative	1350	LTRL590_230019300.1	1	4	0	29	36	4
LRC-L747	LTRL590_230020600	hypothetical protein,2C conserved	372	LTRL590_230020600.1	1	0	0	101	41	0
LRC-L810	LTRL590_230024400	hypothetical protein,2C conserved	720	LTRL590_230024400.1	4	1	0	44	64	0.25
E50	LTRL590_230025500	hypothetical protein	426	LTRL590_230025500.1	0	1	0	63	71	NA
LRC-L747	LTRL590_230025500	hypothetical protein	426	LTRL590_230025500.1	0	1	0	63	69	NA
E50	LTRL590_240012000	ATPase subunit 9,2C putative	321	LTRL590_240012000.1	2	1	0	55	49	0.5
LRC-L747	LTRL590_240012000	ATPase subunit 9,2C putative	321	LTRL590_240012000.1	2	1	0	55	51	0.5
E50	LTRL590_240015300	Rab-GTPase-TBC domain containing protein,2C putative	1287	LTRL590_240015300.1	3	2	0	72	87	0.666667
LRC-L747	LTRL590_240015300	Rab-GTPase-TBC domain containing protein,2C putative	1287	LTRL590_240015300.1	3	2	0	77	87	0.666667
E50	LTRL590_240018600	amastin-like surface protein-like protein	519	LTRL590_240018600.1	1	1	0	42	36	1
LRC-L747	LTRL590_240018600	amastin-like surface protein-like protein	519	LTRL590_240018600.1	1	1	0	44	32	1
LRC-L810	LTRL590_240023800	hypothetical protein	213	LTRL590_240023800.1	5	4	0	44	52	0.8
LRC-L810	LTRL590_240030700	hypothetical protein,2C conserved	492	LTRL590_240030700.1	2	5	0	54	45	2.5
E50	LTRL590_250008800	hypothetical protein,2C conserved	273	LTRL590_250008800.1	0	5	0	63	81	NA
LRC-L747	LTRL590_250008800	hypothetical protein,2C conserved	273	LTRL590_250008800.1	0	5	0	66	87	NA
E50	LTRL590_250011000	RNA-binding protein,2C putative	723	LTRL590_250011000.1	3	3	0	84	75	1
LRC-L747	LTRL590_250011000	RNA-binding protein,2C putative	723	LTRL590_250011000.1	3	3	0	83	79	1
LRC-L810	LTRL590_250012400	hypothetical protein,2C conserved	2001	LTRL590_250012400.1	4	4	0	58	38	1
LRC-L810	LTRL590_250014600	hypothetical protein	573	LTRL590_250014600.1	3	0	0	61	41	0
E50	LTRL590_250017300	RNA recognition motif containing protein,2C putative	1326	LTRL590_250017300.1	4	2	0	37	44	0.5
LRC-L747	LTRL590_250017300	RNA recognition motif containing protein,2C putative	1326	LTRL590_250017300.1	4	2	0	38	47	0.5
LRC-L810	LTRL590_250017300	RNA recognition motif containing protein,2C putative	1326	LTRL590_250017300.1	9	13	0	85	60	1.44444
E50	LTRL590_250023800	Mad2-like HORMA domain containing protein	606	LTRL590_250023800.1	0	1	0	55	52	NA
LRC-L747	LTRL590_250023800	Mad2-like HORMA domain containing protein	606	LTRL590_250023800.1	0	1	0	53	57	NA
LRC-L810	LTRL590_250023800	Mad2-like HORMA domain containing protein	606	LTRL590_250023800.1	4	3	0	57	88	0.75
LRC-L810	LTRL590_250028200	hypothetical protein,2C conserved	471	LTRL590_250028200.1	0	1	0	49	61	NA
LRC-L810	LTRL590_260008400	Regulator of Vps4 activity in the MVB pathway,2C putative	804	LTRL590_260008400.1	0	0	0	56	32	NA
LRC-L810	LTRL590_260012800	type II (glutathione peroxidase-like) tryparedoxin peroxidase	498	LTRL590_260012800.1	3	1	0	40	47	0.333333
E50	LTRL590_260022800	hypothetical protein,2C conserved	1146	LTRL590_260022800.1	2	4	0	46	77	2
LRC-L747	LTRL590_260022800	hypothetical protein,2C conserved	1146	LTRL590_260022800.1	2	4	0	47	73	2
E50	LTRL590_260023200	methylated-DNA-[protein]-cysteine S-methyltransferase,2C putative	855	LTRL590_260023200.1	1	5	0	40	80	5
LRC-L747	LTRL590_260023200	methylated-DNA-[protein]-cysteine S-methyltransferase,2C putative	855	LTRL590_260023200.1	1	5	0	40	79	5
LRC-L810	LTRL590_260025000	hypothetical protein,2C conserved	2460	LTRL590_260025000.1	2	6	0	37	25	3
LRC-L810	LTRL590_260027700	ribosomal protein L38,2C putative	252	LTRL590_260027700.1	14	15	0	39	59	1.07143
E50	LTRL590_270008300	hypothetical protein,2C conserved	2211	LTRL590_270008300.1	3	3	0	40	48	1
LRC-L747	LTRL590_270008300	hypothetical protein,2C conserved	2211	LTRL590_270008300.1	3	3	0	37	52	1
LRC-L810	LTRL590_270008300	hypothetical protein,2C conserved	2211	LTRL590_270008300.1	0	1	0	45	53	NA
E50	LTRL590_270015400	hypothetical protein	396	LTRL590_270015400.1	2	2	0	44	43	1
LRC-L747	LTRL590_270015400	hypothetical protein	396	LTRL590_270015400.1	2	2	0	43	43	1
E50	LTRL590_270016900	hypothetical protein,2C conserved	1944	LTRL590_270016900.1	2	9	0	58	52	4.5
LRC-L747	LTRL590_270016900	hypothetical protein,2C conserved	1944	LTRL590_270016900.1	2	9	0	57	52	4.5
LRC-L810	LTRL590_270018600	cation transporter,2C putative	1245	LTRL590_270018600.1	7	1	0	27	36	0.142857
E50	LTRL590_270020200	hypothetical protein,2C conserved	435	LTRL590_270020200.1	2	1	0	41	61	0.5
LRC-L747	LTRL590_270020200	hypothetical protein,2C conserved	435	LTRL590_270020200.1	2	1	0	39	62	0.5
LRC-L810	LTRL590_270020200	hypothetical protein,2C conserved	435	LTRL590_270020200.1	3	3	0	54	48	1
E50	LTRL590_270022400	hypothetical protein	189	LTRL590_270022400.1	0	0	0	46	67	NA
LRC-L747	LTRL590_270022400	hypothetical protein	189	LTRL590_270022400.1	0	0	0	46	69	NA
E50	LTRL590_270023200	hypothetical protein	321	LTRL590_270023200.1	1	1	0	58	36	1
LRC-L747	LTRL590_270023200	hypothetical protein	321	LTRL590_270023200.1	1	1	0	58	38	1
E50	LTRL590_270025200	hypothetical protein	222	LTRL590_270025200.1	0	0	0	23	63	NA
LRC-L747	LTRL590_270025200	hypothetical protein	222	LTRL590_270025200.1	0	0	0	21	63	NA
LRC-L810	LTRL590_270025200	hypothetical protein	222	LTRL590_270025200.1	2	2	0	44	51	1
LRC-L810	LTRL590_270030600	hypothetical protein,2C conserved	744	LTRL590_270030600.1	0	0	0	21	60	NA
E50	LTRL590_270031300	hypothetical protein,2C conserved	342	LTRL590_270031300.1	1	0	0	39	30	0
LRC-L747	LTRL590_270031300	hypothetical protein,2C conserved	342	LTRL590_270031300.1	1	0	0	40	28	0
E50	LTRL590_270031600	aldo-keto reductase-like protein	1119	LTRL590_270031600.1	3	2	0	42	29	0.666667
LRC-L747	LTRL590_270031600	aldo-keto reductase-like protein	1119	LTRL590_270031600.1	3	2	0	39	30	0.666667
LRC-L810	LTRL590_270031600	aldo-keto reductase-like protein	1119	LTRL590_270031600.1	2	0	0	38	23	0
E50	LTRL590_270032300	WD-repeat protein	1542	LTRL590_270032300.1	5	4	0	36	37	0.8
LRC-L747	LTRL590_270032300	WD-repeat protein	1542	LTRL590_270032300.1	5	4	0	36	38	0.8
LRC-L810	LTRL590_270032300	WD-repeat protein	1542	LTRL590_270032300.1	2	4	0	33	28	2
E50	LTRL590_270032500	hypothetical protein,2C conserved	414	LTRL590_270032500.1	2	0	0	44	23	0
LRC-L747	LTRL590_270032500	hypothetical protein,2C conserved	414	LTRL590_270032500.1	2	0	0	44	24	0
LRC-L810	LTRL590_270032500	hypothetical protein,2C conserved	414	LTRL590_270032500.1	1	0	0	29	19	0
LRC-L810	LTRL590_280012000	Ankyrin repeats (3 copies),2C putative	786	LTRL590_280012000.1	2	0	0	51	60	0
E50	LTRL590_280012900	DNA repair protein,2C putative	2367	LTRL590_280012900.1	6	4	0	66	39	0.666667
LRC-L747	LTRL590_280012900	DNA repair protein,2C putative	2367	LTRL590_280012900.1	6	4	0	66	41	0.666667
LRC-L810	LTRL590_280012900	DNA repair protein,2C putative	2367	LTRL590_280012900.1	4	2	0	44	64	0.5
E50	LTRL590_280013400	RNA polymerase B subunit RPB8,2C putative	450	LTRL590_280013400.1	3	0	0	30	32	0
LRC-L747	LTRL590_280013400	RNA polymerase B subunit RPB8,2C putative	450	LTRL590_280013400.1	3	0	0	31	32	0
LRC-L810	LTRL590_280013400	RNA polymerase B subunit RPB8,2C putative	450	LTRL590_280013400.1	1	1	0	29	43	1
E50	LTRL590_280013900	hypothetical protein,2C conserved	531	LTRL590_280013900.1	1	3	0	77	49	3
LRC-L747	LTRL590_280013900	hypothetical protein,2C conserved	531	LTRL590_280013900.1	1	3	0	72	50	3
LRC-L810	LTRL590_280013900	hypothetical protein,2C conserved	531	LTRL590_280013900.1	0	0	0	31	32	NA
LRC-L810	LTRL590_280022200	ATP-dependent RNA helicase FAL1,2C putative	1170	LTRL590_280022200.1	0	0	0	3	0	NA
E50	LTRL590_280028900	Dynein light chain LC6,2C flagellar outer arm,2C putative	273	LTRL590_280028900.1	0	0	0	34	34	NA
LRC-L747	LTRL590_280028900	Dynein light chain LC6,2C flagellar outer arm,2C putative	273	LTRL590_280028900.1	0	0	0	34	36	NA
LRC-L810	LTRL590_280028900	Dynein light chain LC6,2C flagellar outer arm,2C putative	273	LTRL590_280028900.1	1	2	0	38	63	2
E50	LTRL590_280031600	tRNA methyltransferase complex GCD14 subunit,2C putative	1062	LTRL590_280031600.1	1	1	0	38	42	1
LRC-L747	LTRL590_280031600	tRNA methyltransferase complex GCD14 subunit,2C putative	1062	LTRL590_280031600.1	1	2	0	40	43	2
LRC-L810	LTRL590_280037700	hypothetical protein,2C conserved	366	LTRL590_280037700.1	4	1	0	46	54	0.25
E50	LTRL590_290005100	hypothetical protein	192	LTRL590_290005100.1	1	3	0	63	65	3
E50	LTRL590_290005400	hypothetical protein,2C conserved	852	LTRL590_290005400.1	3	5	0	77	51	1.66667
LRC-L747	LTRL590_290005400	hypothetical protein,2C conserved	852	LTRL590_290005400.1	3	5	0	79	56	1.66667
E50	LTRL590_290014400	high mobility group protein homolog tdp-1,2C putative	909	LTRL590_290014400.1	2	1	0	46	70	0.5
LRC-L810	LTRL590_290014400	high mobility group protein homolog tdp-1,2C putative	909	LTRL590_290014400.1	1	0	0	36	32	0
E50	LTRL590_290017000	hypothetical protein	480	LTRL590_290017000.1	1	2	0	62	72	2
LRC-L747	LTRL590_290017000	hypothetical protein	480	LTRL590_290017000.1	1	2	0	62	73	2
LRC-L810	LTRL590_290034200	hypothetical protein,2C conserved	369	LTRL590_290034200.1	4	2	0	64	46	0.5
E50	LTRL590_290036100	inosine-adenosine-guanosine-nucleoside hydrolase,2C putative	1002	LTRL590_290036100.1	9	0	0	96	24	0
LRC-L747	LTRL590_290036100	inosine-adenosine-guanosine-nucleoside hydrolase,2C putative	1002	LTRL590_290036100.1	9	0	0	102	20	0
LRC-L810	LTRL590_290036100	inosine-adenosine-guanosine-nucleoside hydrolase,2C putative	1002	LTRL590_290036100.1	4	1	0	85	20	0.25
E50	LTRL590_300005200	Alpha/beta hydrolase family,2C putative	1278	LTRL590_300005200.1	8	4	0	70	71	0.5
LRC-L747	LTRL590_300005200	Alpha/beta hydrolase family,2C putative	1278	LTRL590_300005200.1	8	4	0	70	70	0.5
E50	LTRL590_300012300	hypothetical protein,2C conserved	1194	LTRL590_300012300.1	2	0	0	42	46	0
LRC-L747	LTRL590_300012300	hypothetical protein,2C conserved	1194	LTRL590_300012300.1	2	0	0	42	46	0
LRC-L810	LTRL590_300012300	hypothetical protein,2C conserved	1194	LTRL590_300012300.1	6	1	0	52	48	0.166667
E50	LTRL590_300015100	pfkB family carbohydrate kinase,2C putative	348	LTRL590_300015100.1	1	2	0	51	66	2
LRC-L747	LTRL590_300015100	pfkB family carbohydrate kinase,2C putative	348	LTRL590_300015100.1	1	2	0	51	58	2
LRC-L810	LTRL590_300015100	pfkB family carbohydrate kinase,2C putative	348	LTRL590_300015100.1	6	5	0	66	100	0.833333
LRC-L810	LTRL590_300021400	Pleckstrin homology domain,2C putative	2541	LTRL590_300021400.1	2	0	0	41	52	0
E50	LTRL590_300026100	hypothetical protein,2C conserved	942	LTRL590_300026100.1	4	0	0	49	69	0
LRC-L747	LTRL590_300026100	hypothetical protein,2C conserved	942	LTRL590_300026100.1	4	0	0	49	61	0
LRC-L810	LTRL590_300029600	hypothetical protein,2C conserved	903	LTRL590_300029600.1	8	9	0	58	58	1.125
E50	LTRL590_300033300	hypothetical protein,2C conserved	1146	LTRL590_300033300.1	5	5	0	64	99	1
LRC-L747	LTRL590_300033300	hypothetical protein,2C conserved	1146	LTRL590_300033300.1	5	5	0	69	99	1
LRC-L810	LTRL590_300033300	hypothetical protein,2C conserved	1146	LTRL590_300033300.1	0	5	0	51	72	NA
E50	LTRL590_300033800	hypothetical protein,2C conserved	705	LTRL590_300033800.1	0	0	0	70	73	NA
LRC-L747	LTRL590_300033800	hypothetical protein,2C conserved	705	LTRL590_300033800.1	0	0	0	70	73	NA
E50	LTRL590_310005100	hypothetical protein,2C conserved	402	LTRL590_310005100.1	1	0	0	47	71	0
LRC-L747	LTRL590_310005100	hypothetical protein,2C conserved	402	LTRL590_310005100.1	1	0	0	47	84	0
E50	LTRL590_310005800	hypothetical protein	651	LTRL590_310005800.1	3	1	0	51	42	0.333333
LRC-L747	LTRL590_310005800	hypothetical protein	651	LTRL590_310005800.1	3	1	0	51	42	0.333333
LRC-L810	LTRL590_310005800	hypothetical protein	651	LTRL590_310005800.1	2	0	0	42	47	0
E50	LTRL590_310007000	hypothetical protein	618	LTRL590_310007000.1	5	5	0	55	50	1
LRC-L747	LTRL590_310007000	hypothetical protein	618	LTRL590_310007000.1	5	5	0	58	53	1
LRC-L810	LTRL590_310007000	hypothetical protein	618	LTRL590_310007000.1	4	8	0	58	57	2
E50	LTRL590_310015300	Transmembrane amino acid transporter protein,2C putative	492	LTRL590_310019100.1	1	0	0	69	20	0
LRC-L747	LTRL590_310015300	Transmembrane amino acid transporter protein,2C putative	492	LTRL590_310015300.1	1	0	0	67	18	0
E50	LTRL590_310019100	Cytochrome b5-like Heme/Steroid binding domain containing protein,2C putative	393	LTRL590_310019200.1	2	1	0	58	91	0.5
LRC-L747	LTRL590_310019100	Cytochrome b5-like Heme/Steroid binding domain containing protein,2C putative	393	LTRL590_310019100.1	2	1	0	62	92	0.5
E50	LTRL590_310019200	Cytochrome b5-like Heme/Steroid binding domain containing protein,2C putative	405	LTRL590_310015300.1	3	2	0	39	68	0.666667
LRC-L747	LTRL590_310019200	Cytochrome b5-like Heme/Steroid binding domain containing protein,2C putative	405	LTRL590_310019200.1	3	2	0	42	70	0.666667
E50	LTRL590_310021400	hypothetical protein	183	LTRL590_310021400.1	1	2	0	24	107	2
LRC-L747	LTRL590_310021400	hypothetical protein	183	LTRL590_310021400.1	1	2	0	22	102	2
LRC-L810	LTRL590_310021400	hypothetical protein	183	LTRL590_310021400.1	1	3	0	63	49	3
E50	LTRL590_310025800	hypothetical protein	522	LTRL590_310025800.1	2	2	0	17	24	1
LRC-L747	LTRL590_310025800	hypothetical protein	522	LTRL590_310025800.1	0	1	0	17	27	NA
E50	LTRL590_310030000	hypothetical protein	276	LTRL590_310030000.1	2	2	0	46	19	1
LRC-L747	LTRL590_310030000	hypothetical protein	276	LTRL590_310030000.1	2	2	0	41	19	1
LRC-L810	LTRL590_310030000	hypothetical protein	276	LTRL590_310030000.1	1	6	0	61	73	6
E50	LTRL590_310037300	lipase,2C putative	1104	LTRL590_310037300.1	7	11	0	111	75	1.57143
LRC-L747	LTRL590_310037300	lipase,2C putative	1104	LTRL590_310037300.1	7	11	0	113	72	1.57143
LRC-L810	LTRL590_310037300	lipase,2C putative	1104	LTRL590_310037300.1	3	1	0	70	31	0.333333
E50	LTRL590_310040000	hypothetical protein	246	LTRL590_310040000.1	1	3	0	64	97	3
LRC-L747	LTRL590_310040000	hypothetical protein	246	LTRL590_310040000.1	1	3	0	68	96	3
E50	LTRL590_310042200	Maf1 regulator,2C putative	813	LTRL590_310042200.1	4	1	0	66	34	0.25
LRC-L747	LTRL590_310042200	Maf1 regulator,2C putative	813	LTRL590_310042200.1	4	1	0	66	34	0.25
LRC-L810	LTRL590_310042200	Maf1 regulator,2C putative	813	LTRL590_310042200.1	4	12	0	110	69	3
E50	LTRL590_310045400	autophagy protein 10 (ATG10)	567	LTRL590_310045400.1	2	4	0	56	49	2
LRC-L747	LTRL590_310045400	autophagy protein 10 (ATG10)	567	LTRL590_310045400.1	2	4	0	55	50	2
E50	LTRL590_320005600	Qa-SNARE protein	924	LTRL590_320005600.1	3	3	0	58	37	1
LRC-L747	LTRL590_320005600	Qa-SNARE protein	924	LTRL590_320005600.1	3	3	0	60	38	1
E50	LTRL590_320010100	Rtf2 RING-finger containing protein,2C putative	621	LTRL590_320010100.1	2	1	0	63	26	0.5
LRC-L747	LTRL590_320010100	Rtf2 RING-finger containing protein,2C putative	621	LTRL590_320010100.1	2	2	0	66	27	1
LRC-L810	LTRL590_320010100	Rtf2 RING-finger containing protein,2C putative	621	LTRL590_320010100.1	1	2	0	42	24	2
E50	LTRL590_320017000	vacuolar sorting-like protein	615	LTRL590_320017000.1	3	2	0	79	58	0.666667
LRC-L747	LTRL590_320017000	vacuolar sorting-like protein	615	LTRL590_320017000.1	3	2	0	79	58	0.666667
LRC-L810	LTRL590_320037600	tubulin binding cofactor A-like protein	378	LTRL590_320037600.1	1	1	0	29	120	1
E50	LTRL590_320043500	hypothetical protein	225	LTRL590_320043500.1	4	1	0	59	48	0.25
LRC-L747	LTRL590_320043500	hypothetical protein	225	LTRL590_320043500.1	4	1	0	54	48	0.25
E50	LTRL590_320044300	hypothetical protein,2C conserved	354	LTRL590_320044300.1	1	1	0	44	75	1
LRC-L747	LTRL590_320044300	hypothetical protein,2C conserved	354	LTRL590_320044300.1	1	1	0	42	73	1
E50	LTRL590_330006700	hypothetical protein,2C conserved	1344	LTRL590_330006700.1	5	9	0	82	59	1.8
LRC-L747	LTRL590_330006700	hypothetical protein,2C conserved	1344	LTRL590_330006700.1	5	9	0	88	60	1.8
LRC-L810	LTRL590_330007000	hypothetical protein,2C conserved	477	LTRL590_330007000.1	3	3	0	71	20	1
E50	LTRL590_330008100	hypothetical protein	306	LTRL590_330008100.1	1	3	0	65	68	3
LRC-L747	LTRL590_330008100	hypothetical protein	306	LTRL590_330008100.1	1	3	0	67	72	3
LRC-L810	LTRL590_330009700	hypothetical protein,2C conserved	300	LTRL590_330009700.1	0	1	0	68	27	NA
LRC-L810	LTRL590_330012200	hypothetical protein,2C conserved	1539	LTRL590_330012200.1	9	3	0	53	57	0.333333
LRC-L810	LTRL590_330012300	hypothetical protein,2C conserved	840	LTRL590_330012300.1	3	3	0	53	48	1
E50	LTRL590_330015100	40S ribosomal protein S3,2C putative	660	LTRL590_330015100.1	1	0	0	56	73	0
LRC-L747	LTRL590_330015100	40S ribosomal protein S3,2C putative	660	LTRL590_330015100.1	2	0	0	57	75	0
LRC-L810	LTRL590_330015100	40S ribosomal protein S3,2C putative	660	LTRL590_330015100.1	5	1	0	65	88	0.2
E50	LTRL590_330018500	hypothetical protein,2C conserved	2424	LTRL590_330018500.1	9	6	0	53	48	0.666667
LRC-L747	LTRL590_330018500	hypothetical protein,2C conserved	2424	LTRL590_330018500.1	9	6	0	58	52	0.666667
LRC-L810	LTRL590_330018500	hypothetical protein,2C conserved	2424	LTRL590_330018500.1	6	2	0	58	49	0.333333
E50	LTRL590_330020400	Putative RNA-binding Domain in PseudoUridine synthase and Archaeosine transglycosylase,2C putative	546	LTRL590_330020400.1	2	0	0	65	64	0
LRC-L747	LTRL590_330020400	Putative RNA-binding Domain in PseudoUridine synthase and Archaeosine transglycosylase,2C putative	546	LTRL590_330020400.1	2	0	0	64	64	0
E50	LTRL590_330027500	Presenilin enhancer-2 subunit of gamma secretase/7 transmembrane receptor (Secretin family),2C putative	348	LTRL590_330027500.1	0	0	0	72	49	NA
LRC-L747	LTRL590_330027500	Presenilin enhancer-2 subunit of gamma secretase/7 transmembrane receptor (Secretin family),2C putative	348	LTRL590_330027500.1	0	0	0	74	49	NA
LRC-L810	LTRL590_330027500	Presenilin enhancer-2 subunit of gamma secretase/7 transmembrane receptor (Secretin family),2C putative	348	LTRL590_330027500.1	3	3	0	57	60	1
E50	LTRL590_330042000	h1 histone-like protein	432	LTRL590_330042000.1	2	1	0	47	54	0.5
LRC-L747	LTRL590_330042000	h1 histone-like protein	432	LTRL590_330042000.1	2	1	0	49	54	0.5
E50	LTRL590_340005100	hypothetical protein,2C conserved	1173	LTRL590_340005100.1	4	3	0	96	48	0.75
LRC-L747	LTRL590_340005100	hypothetical protein,2C conserved	1173	LTRL590_340005100.1	4	3	0	97	44	0.75
LRC-L810	LTRL590_340007300	emp24/gp25L/p24 family/GOLD,2C putative	1059	LTRL590_340007300.1	4	0	0	44	69	0
E50	LTRL590_340008100	WD domain,2C G-beta repeat,2C putative	2259	LTRL590_340008100.1	6	6	0	63	40	1
LRC-L747	LTRL590_340008100	WD domain,2C G-beta repeat,2C putative	2259	LTRL590_340008100.1	6	6	0	60	38	1
LRC-L810	LTRL590_340008100	WD domain,2C G-beta repeat,2C putative	2259	LTRL590_340008100.1	9	6	0	54	58	0.666667
E50	LTRL590_340010900	hypothetical protein,2C conserved	2016	LTRL590_340010900.1	5	12	0	49	60	2.4
LRC-L747	LTRL590_340010900	hypothetical protein,2C conserved	2016	LTRL590_340010900.1	5	12	0	50	63	2.4
E50	LTRL590_340012600	hypothetical protein	627	LTRL590_340012600.1	3	3	0	42	51	1
LRC-L747	LTRL590_340012600	hypothetical protein	627	LTRL590_340012600.1	3	3	0	43	69	1
LRC-L810	LTRL590_340024200	protein kinase,2C putative	1158	LTRL590_340024200.1	0	0	0	75	42	NA
LRC-L810	LTRL590_340024800	hypothetical protein,2C conserved	471	LTRL590_340024800.1	6	5	0	58	43	0.833333
E50	LTRL590_340027300	clathrin coat assembly protein AP17,2C putative	432	LTRL590_340027300.1	3	0	0	51	65	0
LRC-L747	LTRL590_340027300	clathrin coat assembly protein AP17,2C putative	432	LTRL590_340027300.1	3	0	0	51	62	0
LRC-L810	LTRL590_340027300	clathrin coat assembly protein AP17,2C putative	432	LTRL590_340027300.1	2	1	0	92	80	0.5
E50	LTRL590_340028300	Aminotransferase class IV,2C putative	1269	LTRL590_340028300.1	6	6	0	71	67	1
LRC-L747	LTRL590_340028300	Aminotransferase class IV,2C putative	1269	LTRL590_340028300.1	6	6	0	71	70	1
E50	LTRL590_340032200	hypothetical protein,2C conserved	849	LTRL590_340032200.1	3	1	0	71	96	0.333333
LRC-L747	LTRL590_340032200	hypothetical protein,2C conserved	849	LTRL590_340032200.1	3	1	0	64	101	0.333333
LRC-L810	LTRL590_340032200	hypothetical protein,2C conserved	849	LTRL590_340032200.1	2	0	0	50	48	0
E50	LTRL590_340033700	serine acetyltransferase	1236	LTRL590_340033700.1	4	4	0	65	58	1
LRC-L747	LTRL590_340033700	serine acetyltransferase	1236	LTRL590_340033700.1	4	5	0	65	58	1.25
LRC-L810	LTRL590_340033700	serine acetyltransferase	1236	LTRL590_340033700.1	3	4	0	60	53	1.33333
LRC-L810	LTRL590_340038600	D-Tyr-tRNA(Tyr) deacylase,2C putative	636	LTRL590_340038600.1	0	0	0	40	44	NA
E50	LTRL590_340043200	actin-like protein,2C putative	1263	LTRL590_340043200.1	4	2	0	68	71	0.5
LRC-L747	LTRL590_340043200	actin-like protein,2C putative	1263	LTRL590_340043200.1	4	2	0	68	71	0.5
LRC-L810	LTRL590_340043200	actin-like protein,2C putative	1263	LTRL590_340043200.1	10	17	0	70	75	1.7
LRC-L810	LTRL590_340047500	hypothetical protein,2C conserved	1398	LTRL590_340047500.1	4	3	0	50	80	0.75
E50	LTRL590_350005200	pyruvate kinase	1524	LTRL590_350005200.1	1	2	0	24	60	2
LRC-L747	LTRL590_350005200	pyruvate kinase	1524	LTRL590_350005200.1	1	2	0	25	58	2
LRC-L810	LTRL590_350005200	pyruvate kinase	1524	LTRL590_350005200.1	0	0	0	88	46	NA
LRC-L810	LTRL590_350007900	hypothetical protein,2C conserved	426	LTRL590_350007900.1	3	2	0	84	64	0.666667
E50	LTRL590_350031300	hypothetical protein	300	LTRL590_350031300.1	0	2	0	47	26	NA
LRC-L747	LTRL590_350031300	hypothetical protein	300	LTRL590_350031300.1	0	2	0	47	24	NA
LRC-L810	LTRL590_350032300	Heat shock factor binding protein 1,2C putative	333	LTRL590_350032300.1	0	1	0	28	55	NA
E50	LTRL590_350037900	hypothetical protein,2C conserved	729	LTRL590_350037900.1	5	4	0	55	51	0.8
LRC-L747	LTRL590_350037900	hypothetical protein,2C conserved	729	LTRL590_350037900.1	5	4	0	55	52	0.8
LRC-L810	LTRL590_350037900	hypothetical protein,2C conserved	729	LTRL590_350037900.1	4	2	0	48	56	0.5
E50	LTRL590_350038800	hypothetical protein,2C conserved	567	LTRL590_350038800.1	0	2	0	35	39	NA
LRC-L747	LTRL590_350038800	hypothetical protein,2C conserved	567	LTRL590_350038800.1	0	2	0	35	37	NA
E50	LTRL590_350039100	WD domain,2C G-beta repeat,2C putative	1911	LTRL590_350039100.1	4	7	0	47	40	1.75
LRC-L747	LTRL590_350039100	WD domain,2C G-beta repeat,2C putative	1911	LTRL590_350039100.1	4	7	0	47	38	1.75
LRC-L810	LTRL590_350039100	WD domain,2C G-beta repeat,2C putative	1911	LTRL590_350039100.1	4	9	0	48	32	2.25
E50	LTRL590_350039600	Tetrapyrrole (Corrin/Porphyrin) Methylases,2C putative	1389	LTRL590_350039600.1	5	2	0	38	36	0.4
LRC-L747	LTRL590_350039600	Tetrapyrrole (Corrin/Porphyrin) Methylases,2C putative	1389	LTRL590_350039600.1	5	2	0	38	35	0.4
LRC-L810	LTRL590_350050300	hypothetical protein,2C conserved	1029	LTRL590_350050300.1	1	2	0	52	66	2
LRC-L747	LTRL590_350054700	membrane- trafficking protein,2C putative	663	LTRL590_350054700.1	1	0	0	59	19	0
E50	LTRL590_350060300	ribosome-interacting GTPase 2,2C putative	1125	LTRL590_350060300.1	2	0	0	33	25	0
LRC-L747	LTRL590_350060300	ribosome-interacting GTPase 2,2C putative	1125	LTRL590_350060300.1	2	0	0	33	25	0
E50	LTRL590_360016600	RNA editing complex protein MP61	1764	LTRL590_360016600.1	8	10	0	66	74	1.25
LRC-L747	LTRL590_360016600	RNA editing complex protein MP61	1764	LTRL590_360016600.1	8	10	0	66	75	1.25
E50	LTRL590_360018600	40S ribosomal protein S9,2C putative	573	LTRL590_360018600.1	3	0	0	68	82	0
E50	LTRL590_360022100	predicted tripartite motif protein	2547	LTRL590_360022100.1	14	12	0	72	74	0.857143
LRC-L747	LTRL590_360022100	predicted tripartite motif protein	2547	LTRL590_360022100.1	14	12	0	76	73	0.857143
LRC-L810	LTRL590_360022100	predicted tripartite motif protein	2547	LTRL590_360022100.1	3	0	0	55	44	0
E50	LTRL590_360022700	proteasome alpha 1 subunit,2C putative	795	LTRL590_360022700.1	4	0	0	9	63	0
LRC-L747	LTRL590_360022700	proteasome alpha 1 subunit,2C putative	795	LTRL590_360022700.1	4	0	0	9	65	0
E50	LTRL590_360040700	hypothetical protein,2C conserved	1134	LTRL590_360040700.1	4	0	0	48	58	0
LRC-L810	LTRL590_360042800	hypothetical protein	528	LTRL590_360042800.1	6	0	0	47	34	0
E50	LTRL590_360045200	Domain of unknown function (DUF3846)/TPR repeat,2C putative	1116	LTRL590_360045200.1	2	5	0	61	27	2.5
LRC-L747	LTRL590_360045200	Domain of unknown function (DUF3846)/TPR repeat,2C putative	1116	LTRL590_360045200.1	2	5	0	61	29	2.5
LRC-L810	LTRL590_360045200	Domain of unknown function (DUF3846)/TPR repeat,2C putative	1116	LTRL590_360045200.1	3	4	0	58	24	1.33333
E50	LTRL590_360048400	hypothetical protein,2C conserved	396	LTRL590_360048400.1	1	4	0	82	64	4
LRC-L747	LTRL590_360048400	hypothetical protein,2C conserved	396	LTRL590_360048400.1	1	4	0	81	65	4
LRC-L810	LTRL590_360050300	hypothetical protein	222	LTRL590_360050300.1	0	0	0	59	64	NA
E50	LTRL590_360052300	DNA-directed RNA polymerase I subunit,2C putative	570	LTRL590_360052300.1	1	3	0	69	64	3
E50	LTRL590_360055600	hypothetical protein,2C conserved	483	LTRL590_360055600.1	3	1	0	60	78	0.333333
LRC-L747	LTRL590_360055600	hypothetical protein,2C conserved	483	LTRL590_360055600.1	3	1	0	61	79	0.333333
E50	LTRL590_360056100	60S ribosomal protein L18,2C putative	597	LTRL590_360056100.1	3	1	0	53	63	0.333333
LRC-L747	LTRL590_360056100	60S ribosomal protein L18,2C putative	597	LTRL590_360056100.1	3	1	0	52	64	0.333333
E50	LTRL590_360062200	32 kDa ER-associated protein,2C putative	804	LTRL590_360062200.1	2	4	0	56	76	2
LRC-L747	LTRL590_360062200	32 kDa ER-associated protein,2C putative	804	LTRL590_360062200.1	2	4	0	56	76	2
E50	LTRL590_360066300	hypothetical protein,2C conserved	1278	LTRL590_360066300.1	1	5	0	45	53	5
LRC-L747	LTRL590_360066300	hypothetical protein,2C conserved	1278	LTRL590_360066300.1	1	5	0	43	53	5
E50	LTRL590_360073300	rab-like GTPase activating protein,2C putative	1242	LTRL590_360073300.1	4	6	0	77	63	1.5
E50	LTRL590_360076800	Protein of unknown function (DUF2962),2C putative	795	LTRL590_360076800.1	1	2	0	57	83	2
LRC-L747	LTRL590_360076800	Protein of unknown function (DUF2962),2C putative	795	LTRL590_360076800.1	1	2	0	62	88	2
E50	LTRL590_360079000	protein-l-isoaspartate o-methyltransferase,2C putative	780	LTRL590_360079000.1	6	4	0	68	66	0.666667
LRC-L747	LTRL590_360079000	protein-l-isoaspartate o-methyltransferase,2C putative	780	LTRL590_360079000.1	6	4	0	67	66	0.666667
LRC-L810	LTRL590_360079000	protein-l-isoaspartate o-methyltransferase,2C putative	780	LTRL590_360079000.1	6	3	0	61	62	0.5
E50	LTRL590_360080200	methyltransferase,2C putative	1203	LTRL590_360080200.1	3	4	0	68	62	1.33333
LRC-L747	LTRL590_360080200	methyltransferase,2C putative	1203	LTRL590_360080200.1	3	4	0	70	62	1.33333	dN/dS Mean	STDEV
				Total	798	1351	4	23708	23510	1.69298	1.10765	1.09531
					Synonymous	Missense	Nonsense	Upstream gene variant	Downstream gene variant	dN/dS

## Sheet: POPIII
Isolate	Isolate	Gene ID	Description	CDS Length (bp)	Transcript Id	Synonymous	Missense	Nonsense	Upstream gene variant	Downstream gene variant	dN/dS
K26_1	K26_1	LTRL590_010007100	UBA/TS-N domain/CUE domain/Domain of unknown functio	2694	LTRL590_010007100.1	17	12	0	14	52	0.705882
Ackerman	Ackerman	LTRL590_060006500	Trm112p-like protein,2C putative	426	LTRL590_060006500.1	2	2	0	48	55	1
K26_1	K26_1	LTRL590_060007300	hypothetical protein,2C conserved	642	LTRL590_060007300.1	2	0	0	46	50	0
Boone	Boone	LTRL590_060013000	hypothetical protein,2C conserved	3540	LTRL590_060013000.1	15	18	0	51	70	1.2
Boone	Boone	LTRL590_080008300	Isochorismatase family,2C putative	648	LTRL590_080008300.1	0	1	0	84	51	NA
Ackerman	Ackerman	LTRL590_140013500	GNS1/SUR4 family,2C putative	639	LTRL590_140013500.1	2	1	0	42	55	0.5
K26_1	K26_1	LTRL590_160005500	DEAD/DEAH box helicase/Helicase conserved C-terminal	1974	LTRL590_160005500.1	4	5	0	48	57	1.25
Ackerman	Ackerman	LTRL590_170009300	protein kinase,2C putative	3594	LTRL590_170009300.1	15	8	0	54	42	0.533333
K26_1	K26_1	LTRL590_190016700	hypothetical protein	198	LTRL590_190016700.1	1	2	0	53	55	2
Ackerman	Ackerman	LTRL590_230005800	hypothetical protein,2C conserved	1260	LTRL590_230005800.1	2	2	0	53	69	1
Melloy	Melloy	LTRL590_230023800	succinate dehydrogenase and fumarate reductase iron-	744	LTRL590_230023800.1	0	4	0	68	74	NA
Melloy	Melloy	LTRL590_240028600	3-hydroxy-3-methylglutaryl-CoA synthase,2C putative	1506	LTRL590_240028600.1	0	2	0	49	36	NA
Boone	Boone	LTRL590_250017100	hypothetical protein,2C conserved	2055	LTRL590_250017100.1	6	17	0	57	55	2.83333
Ackerman	Ackerman	LTRL590_250017500	DNAj-like protein	1200	LTRL590_250017500.1	3	1	0	47	33	0.333333
K26_1	K26_1	LTRL590_260009600	DNA polymerase sigma-like protein	1785	LTRL590_260009600.1	5	4	0	30	8	0.8
Melloy	Melloy	LTRL590_260025300	hypothetical protein,2C conserved	681	LTRL590_260025300.1	0	4	0	73	72	NA
K26_1	K26_1	LTRL590_280013800	hypothetical protein,2C conserved	1599	LTRL590_280013800.1	7	1	0	9	14	NA
Melloy	Melloy	LTRL590_290016300	5-histidylcysteine sulfoxide synthase,2C putative	2274	LTRL590_290016300.1	0	6	0	49	54	NA
Ackerman	Ackerman	LTRL590_300029800	hypothetical protein,2C conserved	858	LTRL590_300029800.1	2	3	1	81	62	1.5
K26_1	K26_1	LTRL590_310017900	emp24/gp25L/p24 family/GOLD,2C putative	648	LTRL590_310017900.1	0	0	0	38	65	NA
Ackerman	Ackerman	LTRL590_330020000	expression-site associated gene (ESAG3),2C putative	2013	LTRL590_330020000.1	4	1	0	39	48	0.25
Boone	Boone	LTRL590_330020000	expression-site associated gene (ESAG3),2C putative	2013	LTRL590_330020000.1	4	1	0	41	45	0.25
Melloy	Melloy	LTRL590_350047400	Regulatory subunit of type II PKA R-subunit,2C putat	840	LTRL590_350047400.1	0	1	0	35	50	NA
Ackerman	Ackerman	LTRL590_360005800	hypothetical protein	261	LTRL590_360005800.1	2	1	0	48	71	0.5
Ackerman	Ackerman	LTRL590_360015000	hypothetical protein	279	LTRL590_360015000.1	1	2	0	46	92	2
Ackerman	Ackerman	LTRL590_360057000	hypothetical protein,2C conserved	969	LTRL590_360057000.1	4	5	0	5	70	1.25
Boone	Boone	LTRL590_360057000	hypothetical protein,2C conserved	969	LTRL590_360057000.1	4	5	0	5	75	1.25
Melloy	Melloy	LTRL590_360057000	hypothetical protein,2C conserved	969	LTRL590_360057000.1	4	5	0	5	74	1.25
Melloy	Melloy	LTRL590_360077500	hypothetical protein,2C conserved	621	LTRL590_360077500.1	0	2	0	26	36	NA	dN/dS Mean	STDEV
					Total	106	116	1	1383	1682	1.09434	1.02029	0.699872
						Synonymous	Missense	Nonsense	Upstream gene variant	Downstream gene variant	dN/dS

## Sheet: POPIIV
Isolate	Gene ID	Description	CDS Length (bp)	Transcript Id	Synonymous	Missense	Nonsense	Upstream gene variant	Downstream gene variant	dN/dS
Azad	LTRL590_000007100	hypothetical protein,2C conserved	933	LTRL590_000007100.1	3	5	0	49	44	1.66667
KK27	LTRL590_000007100	hypothetical protein,2C conserved	933	LTRL590_000007100.1	3	5	0	50	43	1.66667
Kubba	LTRL590_000007100	hypothetical protein,2C conserved	933	LTRL590_000007100.1	3	5	0	50	43	1.66667
LT1	LTRL590_000028600	emp24/gp25L/p24 family/GOLD,2C putative	648	LTRL590_000028600.1	1	0	0	36	22	0
Rupert	LTRL590_010009500	nicotinamidase,2C putative	657	LTRL590_010009500.1	2	3	0	57	44	1.5
Azad	LTRL590_010010300	hypothetical protein	183	LTRL590_010010300.1	1	0	0	50	49	0
Azad	LTRL590_010013800	hypothetical protein,2C conserved	300	LTRL590_010013800.1	1	0	0	19	0	NA
Kubba	LTRL590_010014100	hypothetical protein,2C conserved	300	LTRL590_010014100.1	1	0	0	0	23	NA
Kubba	LTRL590_030010700	hypothetical protein,2C conserved	180	LTRL590_030010700.1	1	0	0	53	59	NA
Kubba	LTRL590_050015900	hypothetical protein	360	LTRL590_050015900.1	1	2	0	36	20	2
LT1	LTRL590_050015900	hypothetical protein	360	LTRL590_050015900.1	1	2	0	37	23	2
LT2	LTRL590_050015900	hypothetical protein	360	LTRL590_050015900.1	1	2	0	31	23	2
Rupert	LTRL590_060006000	cyclophilin 2	564	LTRL590_060006000.1	0	2	0	55	90	NA
Azad	LTRL590_060008100	MYND finger domain-like protein	510	LTRL590_060008100.1	2	0	0	50	36	0
KK27	LTRL590_100010300	hypothetical protein	618	LTRL590_100010300.1	0	0	0	61	70	NA
K112_1	LTRL590_110012900	argonaute like protein (pseudogene)	240	LTRL590_110012900.1	1	1	1	40	49	1
KK27	LTRL590_120012300	cytochrome c oxidase subunit IV	1032	LTRL590_120012300.1	3	4	0	80	78	1.33333
Rupert	LTRL590_120012300	cytochrome c oxidase subunit IV	1032	LTRL590_120012300.1	3	5	0	76	77	1.66667
Azad	LTRL590_130016500	40S ribosomal protein S4,2C putative	822	LTRL590_130016500.1	1	0	0	56	65	1
Kubba	LTRL590_130017000	hypothetical protein,2C conserved	579	LTRL590_130017000.1	1	6	0	83	61	6
KK27	LTRL590_130019900	hypothetical protein	219	LTRL590_130019900.1	1	0	0	52	76	0
Rupert	LTRL590_130019900	hypothetical protein	219	LTRL590_130019900.1	1	0	0	48	55	0
LT1	LTRL590_140021000	delta-4 fatty acid desaturase	1245	LTRL590_140021000.1	2	2	0	64	45	1
Rupert	LTRL590_150007700	sterol carrier protein,2C putative	1218	LTRL590_150007700.1	4	0	0	49	56	0
K112_1	LTRL590_150017100	hypothetical protein,2C conserved	1287	LTRL590_150017100.1	7	2	0	59	71	0.285714
K112_1	LTRL590_150018500	SET domain containing protein,2C putative	1224	LTRL590_150018500.1	1	3	0	50	55	3
KK27	LTRL590_150022100	hypothetical protein	492	LTRL590_150022100.1	2	9	0	96	58	4.5
LT1	LTRL590_160013100	transaldolase,2C putative	993	LTRL590_160013100.1	3	2	0	2	59	0.666667
LT2	LTRL590_160013100	transaldolase,2C putative	993	LTRL590_160013100.1	2	1	0	0	45	0.5
LT1	LTRL590_210015700	hypothetical protein,2C conserved	2751	LTRL590_210015700.1	7	16	0	92	69	2.28571
K112_1	LTRL590_220014100	hypothetical protein,2C conserved	1761	LTRL590_220014100.1	6	4	0	36	63	0.666667
LT1	LTRL590_230025600	hypothetical protein	456	LTRL590_230025600.1	2	5	0	67	71	2.5
LT2	LTRL590_230025600	hypothetical protein	456	LTRL590_230025600.1	1	4	0	57	65	4
Kubba	LTRL590_240029100	hypothetical protein	180	LTRL590_240029100.1	0	3	1	55	59	NA
Kubba	LTRL590_250026900	acylphosphatase,2C putative	339	LTRL590_250026900.1	3	0	0	49	47	0
KK27	LTRL590_260028900	60S ribosomal protein L35,2C putative	384	LTRL590_260028900.1	1	0	0	48	48	0
K112_1	LTRL590_270020400	hypothetical protein	186	LTRL590_270020400.1	1	1	1	71	58	1
Rupert	LTRL590_270033000	hypothetical protein,2C conserved	798	LTRL590_270033000.1	13	25	1	42	58	1.92308
Azad	LTRL590_280037800	hypothetical protein,2C conserved	510	LTRL590_280037800.1	1	0	0	42	54	NA
Kubba	LTRL590_290020000	hypothetical protein,2C conserved	1074	LTRL590_290020000.1	5	2	0	70	59	0.4
Rupert	LTRL590_290020000	hypothetical protein,2C conserved	1074	LTRL590_290020000.1	5	2	0	73	60	0.4
K112_1	LTRL590_310031200	hypothetical protein,2C conserved	1152	LTRL590_310031200.1	0	1	0	5	84	NA
K112_1	LTRL590_320030100	hypothetical protein,2C conserved	855	LTRL590_320030100.1	6	1	0	84	68	0.166667
KK27	LTRL590_320030100	hypothetical protein,2C conserved	855	LTRL590_320030100.1	6	1	0	84	70	0.166667
K112_1	LTRL590_330037900	hypothetical protein,2C conserved	1245	LTRL590_330037900.1	5	3	0	66	82	0.6
Azad	LTRL590_340009700	hypothetical protein,2C conserved	2901	LTRL590_340009700.1	13	23	0	55	67	2
K112_1	LTRL590_340009700	hypothetical protein,2C conserved	2901	LTRL590_340009700.1	13	26	0	70	60	2
KK27	LTRL590_340009700	hypothetical protein,2C conserved	2901	LTRL590_340009700.1	13	27	0	75	57	2.07692
Kubba	LTRL590_340009700	hypothetical protein,2C conserved	2901	LTRL590_340009700.1	13	26	0	72	60	2
LT1	LTRL590_340009700	hypothetical protein,2C conserved	2901	LTRL590_340009700.1	13	26	0	73	58	2
LT2	LTRL590_340009700	hypothetical protein,2C conserved	2901	LTRL590_340009700.1	13	24	0	63	53	1.84615
Rupert	LTRL590_340009700	hypothetical protein,2C conserved	2901	LTRL590_340009700.1	13	26	0	72	65	2
LT1	LTRL590_340035000	Rhodanese-like domain containing protein,2C putative	750	LTRL590_340035000.1	4	4	0	59	61	1
Azad	LTRL590_340043900	Tetratricopeptide repeat/TPR repeat,2C putative	870	LTRL590_340043900.1	4	5	0	66	83	1
K112_1	LTRL590_340045300	hypothetical protein,2C conserved	363	LTRL590_340045300.1	1	3	0	79	87	3
LT1	LTRL590_350005100	histone H4	303	LTRL590_350005100.1	7	4	0	46	72	0.571429
LT1	LTRL590_350016700	oligosaccharyl transferase subunit,2C putative	558	LTRL590_350016700.1	1	0	0	37	29	0
Kubba	LTRL590_350034100	hypothetical protein,2C conserved	1773	LTRL590_350034100.1	8	5	0	63	76	0.625
K112_1	LTRL590_350040700	Peroxidase,2C putative	1110	LTRL590_350040700.1	6	6	0	47	56	1
Kubba	LTRL590_350055800	hypothetical protein,2C conserved	459	LTRL590_350055800.1	0	2	0	69	51	NA
K112_1	LTRL590_360023000	poly-zinc finger protein 2,2C putative	408	LTRL590_360023000.1	1	1	0	89	78	1
LT1	LTRL590_360032100	sterol 24-c-methyltransferase,2C putative	1062	LTRL590_360032100.1	4	8	0	54	71	2
Kubba	LTRL590_360070400	kinetoplast-associated protein,2C putative	375	LTRL590_360070400.1	3	3	0	97	77	1
Azad	LTRL590_360071200	choline/ethanolamine phosphotransferase (CEPT),2C putative	1254	LTRL590_360071200.1	1	0	0	9	70	0
LT1	LTRL590_360082200	amino acid permease aap11ld-like protein	1431	LTRL590_360082200.1	6	6	0	65	68	1
LT2	LTRL590_360082200	amino acid permease aap11ld-like protein	1431	LTRL590_360082200.1	6	6	0	65	53	1	dN/dS Mean	STDEV
				Total	256	363	5	3760	3917	1.41797	1.41797	1.19606
					Synonymous	Missense	Nonsense	Upstream gene variant	Downstream gene variant	dN/dS
