# Supplementary material for: Expanded genome-wide comparisons give novel insights into population structure and genetic heterogeneity of Leishmania tropica complex
Source: PLoS Negl Trop Dis. 2020 Sep 18;14(9):e0008684. doi: 10.1371/journal.pntd.0008684 (PMC7526921; doi:10.1371/journal.pntd.0008684)
Supplement: S6 Table — MLMT-based populations are added above isolates’ names as follows: A/G for Africa/Galilee, A/I for Asia/India and I/P for Israel/Palestine. (XLSX) [file pntd.0008684.s009.xlsx]

## Sheet: Aneuploidy
Chromosome –somy. MLMT-based populations are added above isolates’ names as follows: A/G for Africa/Galilee, A/I for Asia/India and I/P for Israel/Palestine.
PCA Population	I			II			III				IV							VI	PCA Population
MLMT	A/G	A/G	A/G	I/P	I/P	A/G	A/G	A/G	A/G	A/I	A/I	A/G	A/G	A/G	A/G	A/G	A/G	A/I	MLMT
Country	Morocco	Jordan	Jordan	Israel	Israel	Israel	Saudi Arabia	Saudi Arabia	Israel	India	India	Afghanistan	Afghanistan	Lebanon	Lebanon	Afghanistan	Syria	Azerbaijan	Country
Chromosome number/isolates	Ltr16	MA-37	MN-11	E50	LRC-L747	LRC-L810	Boone	Melloy	Ackerman	K26_1	K112_1	Azad	KK27	LT1	LT2	Rupert	Kubba	ATCC50129	Chromosome number/isolates
1	2	2.08333	1.88679	1.95918	1.88235	1.89831	1.87755	1.87755	1.81818	2	1.89831	2	1.81132	2.16667	1.93778	2	1.95918	1.07692	1
2	2.08333	2.08333	1.81132	1.87755	1.88235	1.89831	1.87755	1.87755	1.81818	1.92593	1.83051	1.65217	1.81132	2.23333	1.93778	1.92308	1.95918	0.923077	2
3	2	2	1.88679	1.87755	1.88235	1.89831	1.95918	1.87755	1.89091	1.92593	1.89831	2.52174	1.88679	2.11667	1.92	2.07692	1.87755	1.15385	3
4	2	2	1.88679	1.87755	1.88235	1.83051	1.87755	1.87755	1.81818	1.92593	1.89831	1.73913	1.81132	2.16667	1.90222	1.92308	1.87755	1.07692	4
5	2	2.08333	1.88679	1.95918	1.96078	1.89831	2.36735	2.36735	2.32727	2	1.89831	1.73913	1.88679	2.23333	1.95556	1.92308	1.95918	1.15385	5
6	1.91667	2.08333	1.88679	1.95918	1.96078	1.89831	1.95918	1.95918	1.89091	2.07407	1.89831	1.82609	1.88679	2.15	1.99111	2	1.95918	1.61538	6
7	2	2.08333	1.88679	1.95918	1.96078	1.89831	2.04082	2.04082	1.96364	2.07407	1.89831	1.91304	1.88679	2.16667	1.97333	2	1.95918	1.46154	7
8	2	2.08333	1.88679	1.95918	1.96078	1.89831	2.12245	2.04082	2.03636	2	1.89831	2	1.88679	2.18333	1.95556	2.07692	1.95918	1.30769	8
9	2	2.08333	1.88679	1.95918	1.88235	1.89831	2.04082	1.95918	1.96364	2	1.89831	2.08696	1.88679	2.18333	1.95556	2	1.95918	1.23077	9
10	2	2.08333	1.88679	1.95918	1.88235	1.89831	2.04082	2.04082	1.96364	2	1.89831	2	1.88679	2.16667	1.95556	2	1.95918	1.38462	10
11	1.91667	2.08333	1.96226	1.95918	1.96078	1.9661	2.12245	2.04082	2.03636	2	1.89831	1.73913	1.88679	2.16667	2.00889	2	1.95918	1.92308	11
12	1.91667	2	1.88679	1.95918	1.96078	1.89831	1.95918	1.95918	1.89091	2.07407	1.89831	1.82609	1.88679	2.11667	1.99111	1.92308	1.95918	1.61538	12
13	1.83333	2	1.88679	1.95918	1.88235	1.89831	1.87755	1.87755	2.03636	1.92593	1.89831	1.91304	1.88679	2.1	1.97333	1.92308	1.87755	1.76923	13
14	1.91667	2	1.88679	1.95918	1.88235	1.89831	1.87755	1.87755	1.96364	2	1.89831	1.91304	1.88679	2.08333	1.97333	1.92308	1.87755	1.61538	14
15	1.91667	2	1.96226	1.95918	1.96078	1.89831	1.95918	1.87755	1.96364	2	1.89831	2.08696	1.96226	2.1	2.00889	2	1.95918	1.69231	15
16	1.91667	2	2.18868	1.95918	1.96078	1.89831	1.95918	1.87755	2.03636	1.92593	1.89831	2.6087	1.96226	2.1	2.08	2	1.95918	1.76923	16
17	1.91667	2	2.11321	1.95918	1.96078	1.89831	1.95918	1.87755	2.03636	2	1.89831	2.43478	1.96226	2.1	2.04444	2	1.95918	1.76923	17
18	1.91667	2	2.03774	1.95918	1.96078	1.89831	1.95918	1.87755	1.96364	1.92593	1.89831	2.17391	1.96226	2.1	2.00889	2	1.95918	1.76923	18
19	1.91667	2	2.03774	1.95918	1.96078	1.89831	1.95918	1.87755	1.96364	1.92593	1.89831	2.26087	1.96226	2.08333	2.00889	2	1.95918	1.69231	19
20	2	2.08333	1.96226	1.95918	1.96078	1.9661	2.12245	2.12245	2.10909	2.22222	1.9661	2.17391	1.96226	2.13333	2.02667	2	1.95918	1.84615	20
21	1.91667	2.08333	2.03774	1.95918	1.96078	1.9661	2.04082	2.04082	2.10909	2.07407	1.9661	2.17391	1.96226	2.13333	2.04444	2	1.95918	1.69231	21
22	1.91667	2.08333	2.03774	1.95918	1.96078	1.9661	2.04082	2.04082	2.10909	2	1.9661	2.08696	1.96226	2.11667	2.04444	2	1.95918	1.76923	22
23	1.91667	2	1.96226	1.95918	1.96078	1.89831	1.95918	1.95918	1.89091	2.44444	1.9661	2.69565	1.96226	2.11667	1.99111	2	1.95918	1.53846	23
24	2	2.08333	1.96226	1.95918	1.96078	1.9661	2.69388	2.04082	1.96364	2	1.9661	2.69565	1.96226	2.1	2.08	2.07692	1.95918	1.69231	24
25	2.08333	2	1.96226	1.95918	2.03922	1.9661	1.95918	1.95918	1.96364	2	1.9661	2.69565	1.96226	2.11667	2.02667	2.07692	1.95918	2.53846	25
26	2	2	1.96226	1.95918	1.96078	1.9661	1.95918	1.95918	1.96364	2	1.9661	1.82609	1.96226	2.03333	2.00889	2	1.95918	1.92308	26
27	2	2	1.96226	1.95918	1.96078	1.9661	1.95918	1.95918	1.96364	2	1.9661	1.82609	1.96226	2.01667	1.95556	2	1.95918	1.84615	27
28	1.91667	2	1.96226	1.87755	1.96078	1.89831	1.95918	1.95918	1.96364	1.92593	1.9661	1.82609	1.96226	2	1.93778	1.92308	1.95918	1.84615	28
29	2	2.08333	2.03774	1.95918	2.03922	2.0339	2.04082	2.04082	2.03636	2.07407	2.0339	2.78261	2.03774	2.05	2.13333	2	2.04082	2.07692	29
30	2.08333	2.08333	2.11321	2.04082	2.11765	2.10169	2.12245	2.04082	2.10909	2.07407	2.10169	2.86957	2.11321	2.13333	2.06222	2.15385	2.12245	2.15385	30
31	3.08333	3.25	3.09434	3.26531	3.29412	3.25424	3.10204	2.20408	3.12727	2.74074	2.77966	3.30435	2.79245	2.73333	2.43556	2.92308	2.93878	2.84615	31
32	2	2	2.03774	1.95918	2.03922	1.9661	1.95918	1.95918	1.96364	2	2.0339	2.78261	1.96226	2.08333	2.00889	2	1.95918	2	32
33	2.08333	2.08333	2.11321	2.04082	2.11765	2.10169	2.12245	2.04082	2.10909	2.07407	2.10169	2.43478	2.11321	2.1	2.06222	2.07692	2.12245	2.23077	33
34	2	2	2.03774	2.04082	2.03922	2.0339	1.95918	2.04082	2.03636	2	2.0339	1.91304	2.03774	1.93333	1.99111	2	2.04082	2.15385	34
35	2	1.91667	2.03774	1.95918	2.03922	1.9661	1.95918	1.95918	1.96364	2	2.0339	1.82609	1.96226	1.91667	1.97333	2	1.95918	2.07692	35
36	2	2	1.96226	1.95918	1.96078	1.9661	2.04082	1.95918	1.96364	2	1.9661	2.08696	1.96226	2.06667	2.00889	2	1.95918	1.84615	36

## Sheet: Aneuploidy(2)
	Melloy	LRC-L747	KK27	Ackerman	K26_1	LRC-L810	MN-11	Rupert	Kubba	Boone	Azad	E50	MA-37	K112_1	LT1	LT2	Ltr16	ATCC
1	1.87755	1.88235	1.81132	1.81818	2	1.89831	1.88679	2	1.95918	1.87755	2	1.95918	2.08333	1.89831	2.16667	1.93778	2	1.07692
2	1.87755	1.88235	1.81132	1.81818	1.92593	1.89831	1.81132	1.92308	1.95918	1.87755	1.65217	1.87755	2.08333	1.83051	2.23333	1.93778	2.08333	0.923077
3	1.87755	1.88235	1.88679	1.89091	1.92593	1.89831	1.88679	2.07692	1.87755	1.95918	2.52174	1.87755	2	1.89831	2.11667	1.92	2	1.15385
4	1.87755	1.88235	1.81132	1.81818	1.92593	1.83051	1.88679	1.92308	1.87755	1.87755	1.73913	1.87755	2	1.89831	2.16667	1.90222	2	1.07692
5	2.36735	1.96078	1.88679	2.32727	2	1.89831	1.88679	1.92308	1.95918	2.36735	1.73913	1.95918	2.08333	1.89831	2.23333	1.95556	2	1.15385
6	1.95918	1.96078	1.88679	1.89091	2.07407	1.89831	1.88679	2	1.95918	1.95918	1.82609	1.95918	2.08333	1.89831	2.15	1.99111	1.91667	1.61538
7	2.04082	1.96078	1.88679	1.96364	2.07407	1.89831	1.88679	2	1.95918	2.04082	1.91304	1.95918	2.08333	1.89831	2.16667	1.97333	2	1.46154
8	2.04082	1.96078	1.88679	2.03636	2	1.89831	1.88679	2.07692	1.95918	2.12245	2	1.95918	2.08333	1.89831	2.18333	1.95556	2	1.30769
9	1.95918	1.88235	1.88679	1.96364	2	1.89831	1.88679	2	1.95918	2.04082	2.08696	1.95918	2.08333	1.89831	2.18333	1.95556	2	1.23077
10	2.04082	1.88235	1.88679	1.96364	2	1.89831	1.88679	2	1.95918	2.04082	2	1.95918	2.08333	1.89831	2.16667	1.95556	2	1.38462
11	2.04082	1.96078	1.88679	2.03636	2	1.9661	1.96226	2	1.95918	2.12245	1.73913	1.95918	2.08333	1.89831	2.16667	2.00889	1.91667	1.92308
12	1.95918	1.96078	1.88679	1.89091	2.07407	1.89831	1.88679	1.92308	1.95918	1.95918	1.82609	1.95918	2	1.89831	2.11667	1.99111	1.91667	1.61538
13	1.87755	1.88235	1.88679	2.03636	1.92593	1.89831	1.88679	1.92308	1.87755	1.87755	1.91304	1.95918	2	1.89831	2.1	1.97333	1.83333	1.76923
14	1.87755	1.88235	1.88679	1.96364	2	1.89831	1.88679	1.92308	1.87755	1.87755	1.91304	1.95918	2	1.89831	2.08333	1.97333	1.91667	1.61538
15	1.87755	1.96078	1.96226	1.96364	2	1.89831	1.96226	2	1.95918	1.95918	2.08696	1.95918	2	1.89831	2.1	2.00889	1.91667	1.69231
16	1.87755	1.96078	1.96226	2.03636	1.92593	1.89831	2.18868	2	1.95918	1.95918	2.6087	1.95918	2	1.89831	2.1	2.08	1.91667	1.76923
17	1.87755	1.96078	1.96226	2.03636	2	1.89831	2.11321	2	1.95918	1.95918	2.43478	1.95918	2	1.89831	2.1	2.04444	1.91667	1.76923
18	1.87755	1.96078	1.96226	1.96364	1.92593	1.89831	2.03774	2	1.95918	1.95918	2.17391	1.95918	2	1.89831	2.1	2.00889	1.91667	1.76923
19	1.87755	1.96078	1.96226	1.96364	1.92593	1.89831	2.03774	2	1.95918	1.95918	2.26087	1.95918	2	1.89831	2.08333	2.00889	1.91667	1.69231
20	2.12245	1.96078	1.96226	2.10909	2.22222	1.9661	1.96226	2	1.95918	2.12245	2.17391	1.95918	2.08333	1.9661	2.13333	2.02667	2	1.84615
21	2.04082	1.96078	1.96226	2.10909	2.07407	1.9661	2.03774	2	1.95918	2.04082	2.17391	1.95918	2.08333	1.9661	2.13333	2.04444	1.91667	1.69231
22	2.04082	1.96078	1.96226	2.10909	2	1.9661	2.03774	2	1.95918	2.04082	2.08696	1.95918	2.08333	1.9661	2.11667	2.04444	1.91667	1.76923
23	1.95918	1.96078	1.96226	1.89091	2.44444	1.89831	1.96226	2	1.95918	1.95918	2.69565	1.95918	2	1.9661	2.11667	1.99111	1.91667	1.53846
24	2.04082	1.96078	1.96226	1.96364	2	1.9661	1.96226	2.07692	1.95918	2.69388	2.69565	1.95918	2.08333	1.9661	2.1	2.08	2	1.69231
25	1.95918	2.03922	1.96226	1.96364	2	1.9661	1.96226	2.07692	1.95918	1.95918	2.69565	1.95918	2	1.9661	2.11667	2.02667	2.08333	2.53846
26	1.95918	1.96078	1.96226	1.96364	2	1.9661	1.96226	2	1.95918	1.95918	1.82609	1.95918	2	1.9661	2.03333	2.00889	2	1.92308
27	1.95918	1.96078	1.96226	1.96364	2	1.9661	1.96226	2	1.95918	1.95918	1.82609	1.95918	2	1.9661	2.01667	1.95556	2	1.84615
28	1.95918	1.96078	1.96226	1.96364	1.92593	1.89831	1.96226	1.92308	1.95918	1.95918	1.82609	1.87755	2	1.9661	2	1.93778	1.91667	1.84615
29	2.04082	2.03922	2.03774	2.03636	2.07407	2.0339	2.03774	2	2.04082	2.04082	2.78261	1.95918	2.08333	2.0339	2.05	2.13333	2	2.07692
30	2.04082	2.11765	2.11321	2.10909	2.07407	2.10169	2.11321	2.15385	2.12245	2.12245	2.86957	2.04082	2.08333	2.10169	2.13333	2.06222	2.08333	2.15385
31	2.20408	3.29412	2.79245	3.12727	2.74074	3.25424	3.09434	2.92308	2.93878	3.10204	3.30435	3.26531	3.25	2.77966	2.73333	2.43556	3.08333	2.84615
32	1.95918	2.03922	1.96226	1.96364	2	1.9661	2.03774	2	1.95918	1.95918	2.78261	1.95918	2	2.0339	2.08333	2.00889	2	2
33	2.04082	2.11765	2.11321	2.10909	2.07407	2.10169	2.11321	2.07692	2.12245	2.12245	2.43478	2.04082	2.08333	2.10169	2.1	2.06222	2.08333	2.23077
34	2.04082	2.03922	2.03774	2.03636	2	2.0339	2.03774	2	2.04082	1.95918	1.91304	2.04082	2	2.0339	1.93333	1.99111	2	2.15385
35	1.95918	2.03922	1.96226	1.96364	2	1.9661	2.03774	2	1.95918	1.95918	1.82609	1.95918	1.91667	2.0339	1.91667	1.97333	2	2.07692
36	1.95918	1.96078	1.96226	1.96364	2	1.9661	1.96226	2	1.95918	2.04082	2.08696	1.95918	2	1.9661	2.06667	2.00889	2	1.84615
