# Supplementary material for: Expanded genome-wide comparisons give novel insights into population structure and genetic heterogeneity of Leishmania tropica complex
Source: PLoS Negl Trop Dis. 2020 Sep 18;14(9):e0008684. doi: 10.1371/journal.pntd.0008684 (PMC7526921; doi:10.1371/journal.pntd.0008684)
Supplement: S7 Table — (XLSX) [file pntd.0008684.s010.xlsx]

## Sheet: Sheet1
Protein coding genes located on chromosome 31 in L590.
#	Gene ID	Transcript ID	Genomic Location	Product Description
1	LTRL590_310046100	LTRL590_310046100.1	LtrL590_31:1,610,756..1,612,219(+)	hypothetical protein, conserved
2	LTRL590_310046000	LTRL590_310046000.1	LtrL590_31:1,609,651..1,610,520(-)	protein kinase, putative
3	LTRL590_310045900	LTRL590_310045900.1	LtrL590_31:1,604,689..1,606,248(-)	hypothetical protein, conserved
4	LTRL590_310045800	LTRL590_310045800.1	LtrL590_31:1,603,876..1,604,235(-)	dynein-associated protein, putative
5	LTRL590_310045700	LTRL590_310045700.1	LtrL590_31:1,602,420..1,603,577(-)	hypothetical protein, conserved
6	LTRL590_310045600	LTRL590_310045600.1	LtrL590_31:1,599,794..1,601,857(-)	methylcrotonoyl-coa carboxylase biotinylated subunitprotein-like protein
7	LTRL590_310045500	LTRL590_310045500.1	LtrL590_31:1,597,246..1,598,994(-)	phosphatidylethanolaminen-methyltransferase-lik e protein
8	LTRL590_310045400	LTRL590_310045400.1	LtrL590_31:1,595,189..1,595,755(-)	autophagy protein 10 (ATG10)
9	LTRL590_310045300	LTRL590_310045300.1	LtrL590_31:1,594,075..1,594,728(-)	DnaJ domain containing protein, putative
10	LTRL590_310045200	LTRL590_310045200.1	LtrL590_31:1,589,648..1,593,040(-)	phosphoglycan beta 1,3 galactosyltransferase 5
11	LTRL590_310045100	LTRL590_310045100.1	LtrL590_31:1,587,923..1,589,008(-)	BTB/POZ domain containing protein, putative
12	LTRL590_310045000	LTRL590_310045000.1	LtrL590_31:1,582,641..1,582,862(-)	hypothetical protein
13	LTRL590_310044900	LTRL590_310044900.1	LtrL590_31:1,574,264..1,574,788(-)	Putative cyclase, putative
14	LTRL590_310044800	LTRL590_310044800.1	LtrL590_31:1,572,882..1,573,628(-)	hypothetical protein, conserved
15	LTRL590_310044700	LTRL590_310044700.1	LtrL590_31:1,571,556..1,571,783(-)	hypothetical protein, conserved
16	LTRL590_310044600	LTRL590_310044600.1	LtrL590_31:1,570,706..1,570,945(-)	mu-adaptin 4, putative (pseudogene)
17	LTRL590_310044500	LTRL590_310044500.1	LtrL590_31:1,564,498..1,569,849(-)	hypothetical protein, conserved
18	LTRL590_310044400	LTRL590_310044400.1	LtrL590_31:1,562,444..1,563,865(-)	hypothetical protein, conserved
19	LTRL590_310044300	LTRL590_310044300.1	LtrL590_31:1,560,566..1,562,131(-)	hypothetical protein, conserved
20	LTRL590_310044200	LTRL590_310044200.1	LtrL590_31:1,556,518..1,559,346(-)	hypothetical protein, conserved
21	LTRL590_310044100	LTRL590_310044100.1	LtrL590_31:1,552,362..1,555,383(-)	hypothetical protein, conserved
22	LTRL590_310044000	LTRL590_310044000.1	LtrL590_31:1,549,298..1,551,919(-)	Component of IIS longevity pathway SMK-1, putative
23	LTRL590_310043900	LTRL590_310043900.1	LtrL590_31:1,545,058..1,547,934(-)	hypothetical protein, conserved
24	LTRL590_310043800	LTRL590_310043800.1	LtrL590_31:1,540,355..1,541,564(-)	hypothetical protein, conserved
25	LTRL590_310043700	LTRL590_310043700.1	LtrL590_31:1,539,051..1,539,553(-)	Carbamoyl-phosphate synthase L chain, N-terminal domain containing protein, putative
26	LTRL590_310043600	LTRL590_310043600.1	LtrL590_31:1,533,012..1,538,873(-)	acetyl-CoA carboxylase, putative
27	LTRL590_310043500	LTRL590_310043500.1	LtrL590_31:1,528,775..1,530,100(-)	Repressor of differentiation kinase 2, putative
28	LTRL590_310043400	LTRL590_310043400.1	LtrL590_31:1,524,583..1,525,560(-)	mutt/nudix family protein-like protein
29	LTRL590_310043300	LTRL590_310043300.1	LtrL590_31:1,522,602..1,523,846(-)	squalene synthase, putative
30	LTRL590_310043200	LTRL590_310043200.1	LtrL590_31:1,518,145..1,518,897(-)	hypothetical protein, conserved
31	LTRL590_310043100	LTRL590_310043100.1	LtrL590_31:1,516,154..1,517,458(-)	inositol polyphosphate 1-phosphatase, putative
32	LTRL590_310043000	LTRL590_310043000.1	LtrL590_31:1,512,821..1,513,564(-)	hypothetical protein, conserved
33	LTRL590_310042900	LTRL590_310042900.1	LtrL590_31:1,509,178..1,511,392(-)	nucleoporin (NUP54/57), putative
34	LTRL590_310042800	LTRL590_310042800.1	LtrL590_31:1,506,142..1,507,795(-)	Region in Clathrin and VPS, putative
35	LTRL590_310042700	LTRL590_310042700.1	LtrL590_31:1,505,383..1,505,904(-)	hypothetical protein
36	LTRL590_310042600	LTRL590_310042600.1	LtrL590_31:1,503,836..1,504,696(-)	aldehyde reductase, putative
37	LTRL590_310042500	LTRL590_310042500.1	LtrL590_31:1,502,058..1,502,513(-)	ribosomal protein l7/l12-like protein
38	LTRL590_310042400	LTRL590_310042400.1	LtrL590_31:1,500,587..1,501,405(-)	hypothetical protein, conserved
39	LTRL590_310042300	LTRL590_310042300.1	LtrL590_31:1,497,666..1,499,543(-)	hypothetical protein, conserved
40	LTRL590_310042200	LTRL590_310042200.1	LtrL590_31:1,494,773..1,495,585(-)	Maf1 regulator, putative
41	LTRL590_310042100	LTRL590_310042100.1	LtrL590_31:1,490,795..1,491,601(-)	hypothetical protein, conserved
42	LTRL590_310042000	LTRL590_310042000.1	LtrL590_31:1,489,454..1,490,293(-)	KH domain/Domain of unknown function (DUF1771)/Smr domain containing protein, putative
43	LTRL590_310041900	LTRL590_310041900.1	LtrL590_31:1,482,209..1,482,745(-)	ADP-ribosylation factor, putative
44	LTRL590_310041800	LTRL590_310041800.1	LtrL590_31:1,479,519..1,479,962(-)	Peptidase family M20/M25/M40, putative
45	LTRL590_310041700	LTRL590_310041700.1	LtrL590_31:1,476,919..1,477,632(-)	hypothetical protein, conserved
46	LTRL590_310041600	LTRL590_310041600.1	LtrL590_31:1,473,717..1,474,217(-)	hypothetical protein
47	LTRL590_310041500	LTRL590_310041500.1	LtrL590_31:1,470,181..1,471,122(-)	RNA recognition motif. (a.k.a. RRM, RBD, or RNP domain), putative
48	LTRL590_310041400	LTRL590_310041400.1	LtrL590_31:1,462,409..1,466,335(-)	kinetoplast-associated protein-like protein
49	LTRL590_310041300	LTRL590_310041300.1	LtrL590_31:1,459,539..1,460,855(-)	kinetoplastid kinetochore protein 8, putative
50	LTRL590_310041200	LTRL590_310041200.1	LtrL590_31:1,457,556..1,458,959(-)	Endoplasmic Reticulum-Golgi Intermediate Compartment (ERGIC)/Endoplasmic reticulum vesicle transp...
51	LTRL590_310041100	LTRL590_310041100.1	LtrL590_31:1,456,111..1,456,902(-)	emp24/gp25L/p24 family/GOLD, putative
52	LTRL590_310041000	LTRL590_310041000.1	LtrL590_31:1,453,977..1,455,584(-)	Regulator of chromosome condensation (RCC1) repeat, putative
53	LTRL590_310040900	LTRL590_310040900:tRNA	LtrL590_31:1,453,597..1,453,678(-)	unspecified product
54	LTRL590_310040800	LTRL590_310040800:tRNA	LtrL590_31:1,453,469..1,453,541(+)	unspecified product
55	LTRL590_310040700	LTRL590_310040700.1	LtrL590_31:1,452,570..1,453,010(-)	hypothetical protein, conserved
56	LTRL590_310040600	LTRL590_310040600.1	LtrL590_31:1,448,967..1,452,221(-)	phosphatidylinositol-4-phosphate 5-kinase-like protein
57	LTRL590_310040500	LTRL590_310040500.1	LtrL590_31:1,445,261..1,447,936(-)	3'-5' exonuclease, putative
58	LTRL590_310040400	LTRL590_310040400.1	LtrL590_31:1,439,940..1,442,564(-)	hypothetical protein, conserved
59	LTRL590_310040300	LTRL590_310040300.1	LtrL590_31:1,437,555..1,437,734(-)	hypothetical protein, conserved
60	LTRL590_310040200	LTRL590_310040200.1	LtrL590_31:1,436,309..1,437,403(-)	hypothetical protein
61	LTRL590_310040100	LTRL590_310040100.1	LtrL590_31:1,432,685..1,433,875(-)	hypothetical protein, conserved
62	LTRL590_310040000	LTRL590_310040000.1	LtrL590_31:1,429,820..1,430,065(-)	hypothetical protein
63	LTRL590_310039900	LTRL590_310039900.1	LtrL590_31:1,428,964..1,429,479(-)	glutamamyl carboxypeptidase (pseudogene), putative
64	LTRL590_310039800	LTRL590_310039800.1	LtrL590_31:1,424,538..1,426,268(-)	hypothetical protein, conserved
65	LTRL590_310039700	LTRL590_310039700.1	LtrL590_31:1,418,345..1,419,982(-)	acetoin dehydrogenase e3 component-like protein
66	LTRL590_310039600	LTRL590_310039600.1	LtrL590_31:1,414,902..1,416,458(-)	2-oxoglutarate dehydrogenase, e3 component, lipoamidedehydrogenase-like protein
67	LTRL590_310039500	LTRL590_310039500.1	LtrL590_31:1,411,713..1,413,269(-)	2-oxoglutarate dehydrogenase, e3 component, lipoamidedehydrogenase-like protein
68	LTRL590_310039400	LTRL590_310039400.1	LtrL590_31:1,409,694..1,410,791(-)	serine/threonine protein phosphatase pp1(5.9), putative
69	LTRL590_310039300	LTRL590_310039300.1	LtrL590_31:1,406,574..1,407,752(-)	CrcB-like protein, putative
70	LTRL590_310039200	LTRL590_310039200.1	LtrL590_31:1,402,829..1,405,681(-)	RNA polymerase ii largest subunit
71	LTRL590_310039100	LTRL590_310039100.1	LtrL590_31:1,399,815..1,402,745(-)	RNA polymerase ii largest subunit
72	LTRL590_310039000	LTRL590_310039000.1	LtrL590_31:1,397,503..1,398,705(-)	calreticulin, putative
73	LTRL590_310038900	LTRL590_310038900.1	LtrL590_31:1,392,987..1,395,776(-)	TerD domain containing protein, putative
74	LTRL590_310038800	LTRL590_310038800.1	LtrL590_31:1,391,665..1,391,877(-)	ubiquinol-cytochrome-c reductase-like protein
75	LTRL590_310038700	LTRL590_310038700.1	LtrL590_31:1,386,130..1,389,465(-)	hypothetical protein, conserved
76	LTRL590_310038600	LTRL590_310038600.1	LtrL590_31:1,372,853..1,375,504(-)	hypothetical protein, conserved
77	LTRL590_310038500	LTRL590_310038500.1	LtrL590_31:1,368,334..1,370,700(-)	hypothetical protein, conserved
78	LTRL590_310038400	LTRL590_310038400.1	LtrL590_31:1,364,700..1,365,779(-)	hypothetical protein, conserved
79	LTRL590_310038300	LTRL590_310038300.1	LtrL590_31:1,362,255..1,362,803(-)	ferredoxin, 2fe-2s-like protein
80	LTRL590_310038200	LTRL590_310038200.1	LtrL590_31:1,360,965..1,361,402(-)	ferredoxin, 2fe-2s-like protein
81	LTRL590_310038100	LTRL590_310038100.1	LtrL590_31:1,358,501..1,359,049(-)	ferredoxin, 2fe-2s-like protein
82	LTRL590_310038000	LTRL590_310038000.1	LtrL590_31:1,357,220..1,357,648(-)	ferredoxin, 2fe-2s-like protein
83	LTRL590_310037900	LTRL590_310037900.1	LtrL590_31:1,356,007..1,356,444(-)	ferredoxin, 2fe-2s-like protein
84	LTRL590_310037800	LTRL590_310037800.1	LtrL590_31:1,354,834..1,355,316(-)	ferredoxin 2fe-2s-like protein
85	LTRL590_310037700	LTRL590_310037700.1	LtrL590_31:1,353,761..1,354,519(-)	uridine kinase-like protein
86	LTRL590_310037600	LTRL590_310037600.1	LtrL590_31:1,352,198..1,352,482(-)	hypothetical protein
87	LTRL590_310037500	LTRL590_310037500.1	LtrL590_31:1,351,997..1,352,191(-)	hypothetical protein
88	LTRL590_310037400	LTRL590_310037400.1	LtrL590_31:1,351,169..1,351,774(-)	hypothetical protein, conserved
89	LTRL590_310037300	LTRL590_310037300.1	LtrL590_31:1,347,702..1,348,805(-)	lipase, putative
90	LTRL590_310037200	LTRL590_310037200.1	LtrL590_31:1,346,077..1,346,664(-)	hypothetical protein, conserved
91	LTRL590_310037100	LTRL590_310037100.1	LtrL590_31:1,343,906..1,344,565(-)	hypothetical protein, conserved
92	LTRL590_310037000	LTRL590_310037000.1	LtrL590_31:1,340,671..1,341,423(-)	hypothetical protein, conserved
93	LTRL590_310036900	LTRL590_310036900.1	LtrL590_31:1,335,076..1,335,867(-)	hypothetical protein, conserved
94	LTRL590_310036800	LTRL590_310036800.1	LtrL590_31:1,330,485..1,331,276(-)	hypothetical protein, conserved
95	LTRL590_310036700	LTRL590_310036700.1	LtrL590_31:1,325,982..1,326,593(-)	hypothetical protein, conserved
96	LTRL590_310036600	LTRL590_310036600.1	LtrL590_31:1,309,797..1,313,486(-)	hypothetical protein, conserved
97	LTRL590_310036500	LTRL590_310036500.1	LtrL590_31:1,306,387..1,307,742(-)	zinc transporter-like protein
98	LTRL590_310036400	LTRL590_310036400.1	LtrL590_31:1,299,367..1,301,808(-)	hypothetical protein, conserved
99	LTRL590_310036300	LTRL590_310036300.1	LtrL590_31:1,292,888..1,294,036(-)	WD domain, G-beta repeat, putative
100	LTRL590_310036200	LTRL590_310036200.1	LtrL590_31:1,290,562..1,292,181(-)	hypothetical protein, conserved
101	LTRL590_310036100	LTRL590_310036100.1	LtrL590_31:1,288,680..1,289,095(-)	hypothetical protein
102	LTRL590_310036000	LTRL590_310036000.1	LtrL590_31:1,284,595..1,288,023(-)	Symplekin tight junction protein C terminal, putative
103	LTRL590_310035900	LTRL590_310035900.1	LtrL590_31:1,279,912..1,280,634(-)	hypothetical protein, conserved
104	LTRL590_310035800	LTRL590_310035800.1	LtrL590_31:1,274,401..1,275,450(-)	3,2-trans-enoyl-CoA isomerase, mitochondrial precursor, putative
105	LTRL590_310035700	LTRL590_310035700.1	LtrL590_31:1,270,872..1,271,303(-)	SNF2 family N-terminal domain containing protein, putative
106	LTRL590_310035600	LTRL590_310035600.1	LtrL590_31:1,268,577..1,270,841(-)	helicase-like protein
107	LTRL590_310035500	LTRL590_310035500.1	LtrL590_31:1,260,479..1,263,205(-)	helicase-like protein
108	LTRL590_310035400	LTRL590_310035400.1	LtrL590_31:1,258,862..1,259,998(-)	3'-nucleotidase/nuclease precursor, putative
109	LTRL590_310035300	LTRL590_310035300.1	LtrL590_31:1,254,957..1,256,297(-)	p-nitrophenylphosphatase, putative
110	LTRL590_310035200	LTRL590_310035200.1	LtrL590_31:1,252,246..1,253,382(-)	3'-nucleotidase/nuclease precursor, putative
111	LTRL590_310035100	LTRL590_310035100.1	LtrL590_31:1,249,307..1,250,323(-)	3'-nucleotidase/nuclease, putative
112	LTRL590_310035000	LTRL590_310035000.1	LtrL590_31:1,247,247..1,247,534(-)	hypothetical protein
113	LTRL590_310034900	LTRL590_310034900.1	LtrL590_31:1,246,448..1,246,738(-)	hypothetical protein
114	LTRL590_310034800	LTRL590_310034800.1	LtrL590_31:1,244,151..1,244,828(-)	phosphatidylethanolaminen-methyltransferase-lik e protein
115	LTRL590_310034700	LTRL590_310034700.1	LtrL590_31:1,240,595..1,241,143(-)	ADP-ribosylation factor, putative
116	LTRL590_310034600	LTRL590_310034600.1	LtrL590_31:1,236,020..1,237,408(-)	hypothetical protein, conserved
117	LTRL590_310034500	LTRL590_310034500.1	LtrL590_31:1,233,105..1,234,970(-)	aminopeptidase, putative
118	LTRL590_310034400	LTRL590_310034400.1	LtrL590_31:1,231,615..1,232,664(-)	3,2-trans-enoyl-CoA isomerase, mitochondrial precursor, putative
119	LTRL590_310034300	LTRL590_310034300.1	LtrL590_31:1,230,377..1,230,835(-)	hypothetical protein, conserved
120	LTRL590_310034200	LTRL590_310034200.1	LtrL590_31:1,225,489..1,226,838(-)	hypothetical protein, conserved
121	LTRL590_310034100	LTRL590_310034100.1	LtrL590_31:1,221,342..1,223,900(-)	hypothetical protein, conserved
122	LTRL590_310034000	LTRL590_310034000.1	LtrL590_31:1,219,587..1,220,141(-)	Enoyl-CoA hydratase/isomerase family, putative
123	LTRL590_310033900	LTRL590_310033900.1	LtrL590_31:1,218,348..1,218,806(-)	hypothetical protein, conserved
124	LTRL590_310033800	LTRL590_310033800.1	LtrL590_31:1,215,445..1,217,391(-)	hypothetical protein, conserved
125	LTRL590_310033700	LTRL590_310033700.1	LtrL590_31:1,206,774..1,208,123(-)	hypothetical protein, conserved
126	LTRL590_310033600	LTRL590_310033600.1	LtrL590_31:1,202,317..1,202,809(-)	hypothetical protein
127	LTRL590_310033500	LTRL590_310033500.1	LtrL590_31:1,194,203..1,195,336(-)	hypothetical protein, conserved
128	LTRL590_310033400	LTRL590_310033400.1	LtrL590_31:1,188,472..1,189,563(-)	hypothetical protein, conserved
129	LTRL590_310033300	LTRL590_310033300.1	LtrL590_31:1,182,043..1,183,401(-)	hypothetical protein, conserved
130	LTRL590_310033200	LTRL590_310033200.1	LtrL590_31:1,180,115..1,181,911(-)	hypothetical protein, conserved
131	LTRL590_310033100	LTRL590_310033100.1	LtrL590_31:1,172,144..1,172,347(-)	hypothetical protein
132	LTRL590_310033000	LTRL590_310033000.1	LtrL590_31:1,164,463..1,167,174(-)	hypothetical protein, conserved
133	LTRL590_310032900	LTRL590_310032900.1	LtrL590_31:1,160,348..1,163,059(-)	hypothetical protein, conserved
134	LTRL590_310032800	LTRL590_310032800.1	LtrL590_31:1,151,631..1,155,407(-)	ARM-like helical domain-containing protein
135	LTRL590_310032700	LTRL590_310032700.1	LtrL590_31:1,147,895..1,148,368(-)	hypothetical protein
136	LTRL590_310032600	LTRL590_310032600.1	LtrL590_31:1,147,232..1,147,504(-)	hypothetical protein
137	LTRL590_310032500	LTRL590_310032500.1	LtrL590_31:1,141,988..1,144,465(-)	hypothetical protein, conserved
138	LTRL590_310032400	LTRL590_310032400.1	LtrL590_31:1,140,028..1,140,375(-)	hypothetical protein
139	LTRL590_310032300	LTRL590_310032300.1	LtrL590_31:1,134,541..1,135,395(-)	prostaglandin f2-alpha synthase/D-arabinose dehydrogenase
140	LTRL590_310032200	LTRL590_310032200.1	LtrL590_31:1,128,710..1,131,826(-)	hypothetical protein, conserved
141	LTRL590_310032100	LTRL590_310032100.1	LtrL590_31:1,126,002..1,126,670(-)	hypothetical protein
142	LTRL590_310032000	LTRL590_310032000.1	LtrL590_31:1,120,247..1,123,039(-)	Fungal tRNA ligase phosphodiesterase domain containing protein, putative
143	LTRL590_310031900	LTRL590_310031900.1	LtrL590_31:1,115,632..1,117,923(-)	hypothetical protein, conserved
144	LTRL590_310031800	LTRL590_310031800.1	LtrL590_31:1,108,036..1,110,327(-)	hypothetical protein, conserved
145	LTRL590_310031700	LTRL590_310031700.1	LtrL590_31:1,105,185..1,106,267(-)	hypothetical protein, conserved
146	LTRL590_310031600	LTRL590_310031600.1	LtrL590_31:1,098,005..1,101,046(-)	hypothetical protein, conserved
147	LTRL590_310031500	LTRL590_310031500.1	LtrL590_31:1,091,935..1,093,110(-)	hypothetical protein, conserved
148	LTRL590_310031400	LTRL590_310031400.1	LtrL590_31:1,090,938..1,091,303(-)	hypothetical protein, conserved
149	LTRL590_310031300	LTRL590_310031300.1	LtrL590_31:1,087,346..1,088,497(-)	hypothetical protein, conserved
150	LTRL590_310031200	LTRL590_310031200.1	LtrL590_31:1,083,971..1,085,122(-)	hypothetical protein, conserved
151	LTRL590_310031100	LTRL590_310031100.1	LtrL590_31:1,078,987..1,081,461(-)	hypothetical protein, conserved
152	LTRL590_310031000	LTRL590_310031000.1	LtrL590_31:1,077,299..1,077,706(-)	hypothetical protein
153	LTRL590_310030900	LTRL590_310030900.1	LtrL590_31:1,075,008..1,076,066(-)	CRAL/TRIO domain containing protein, putative
154	LTRL590_310030800	LTRL590_310030800.1	LtrL590_31:1,074,751..1,074,999(-)	hypothetical protein
155	LTRL590_310030700	LTRL590_310030700.1	LtrL590_31:1,072,085..1,073,560(-)	CRAL/TRIO domain containing protein, putative
156	LTRL590_310030600	LTRL590_310030600.1	LtrL590_31:1,067,200..1,068,771(-)	CRAL/TRIO domain containing protein, putative
157	LTRL590_310030500	LTRL590_310030500.1	LtrL590_31:1,063,157..1,064,659(-)	hypothetical protein, conserved
158	LTRL590_310030400	LTRL590_310030400.1	LtrL590_31:1,060,456..1,061,243(-)	polyubiquitin, putative
159	LTRL590_310030300	LTRL590_310030300.1	LtrL590_31:1,060,142..1,060,324(-)	hypothetical protein
160	LTRL590_310030200	LTRL590_310030200.1	LtrL590_31:1,055,494..1,058,838(-)	hypothetical protein, conserved
161	LTRL590_310030100	LTRL590_310030100.1	LtrL590_31:1,048,453..1,048,995(-)	tryparedoxin 4, putative
162	LTRL590_310030000	LTRL590_310030000.1	LtrL590_31:1,047,586..1,047,861(-)	hypothetical protein
163	LTRL590_310029900	LTRL590_310029900.1	LtrL590_31:1,047,222..1,047,500(-)	hypothetical protein, conserved
164	LTRL590_310029800	LTRL590_310029800.1	LtrL590_31:1,044,970..1,045,530(-)	tryparedoxin 3, putative
165	LTRL590_310029700	LTRL590_310029700.1	LtrL590_31:1,040,270..1,041,988(-)	hypothetical protein, conserved
166	LTRL590_310029600	LTRL590_310029600.1	LtrL590_31:1,037,215..1,038,561(-)	transcription like protein nupm1, putative
167	LTRL590_310029500	LTRL590_310029500.1	LtrL590_31:1,032,103..1,034,088(-)	dihydrouridine synthase (Dus), putative
168	LTRL590_310029400	LTRL590_310029400.1	LtrL590_31:1,027,614..1,030,394(-)	hypothetical protein, conserved
169	LTRL590_310029300	LTRL590_310029300.1	LtrL590_31:1,026,590..1,027,453(-)	hypothetical protein, conserved
170	LTRL590_310029200	LTRL590_310029200.1	LtrL590_31:1,017,324..1,022,204(-)	RING-variant domain containing protein, putative
171	LTRL590_310029100	LTRL590_310029100.1	LtrL590_31:1,010,850..1,012,079(-)	hypothetical protein, conserved
172	LTRL590_310029000	LTRL590_310029000.1	LtrL590_31:1,008,354..1,009,335(-)	hypothetical protein, conserved
173	LTRL590_310028900	LTRL590_310028900.1	LtrL590_31:1,000,154..1,003,057(-)	mannosyltransferase-like protein
174	LTRL590_310028800	LTRL590_310028800.1	LtrL590_31:994,397..995,407(-)	hypothetical protein
175	LTRL590_310028700	LTRL590_310028700.1	LtrL590_31:988,768..989,073(-)	hypothetical protein
176	LTRL590_310028600	LTRL590_310028600.1	LtrL590_31:979,559..980,059(-)	hypothetical protein, conserved
177	LTRL590_310028500	LTRL590_310028500.1	LtrL590_31:971,723..972,526(-)	hypothetical protein, conserved
178	LTRL590_310028400	LTRL590_310028400.1	LtrL590_31:970,399..971,094(-)	hypothetical protein, conserved
179	LTRL590_310028300	LTRL590_310028300.1	LtrL590_31:967,349..968,425(-)	hypothetical protein, conserved
180	LTRL590_310028200	LTRL590_310028200.1	LtrL590_31:963,002..963,298(-)	hypothetical protein, conserved
181	LTRL590_310028100	LTRL590_310028100.1	LtrL590_31:960,652..961,110(-)	hypothetical protein, conserved
182	LTRL590_310028000	LTRL590_310028000.1	LtrL590_31:952,890..954,794(-)	protein kinase-like protein
183	LTRL590_310027900	LTRL590_310027900.1	LtrL590_31:936,887..938,135(-)	protein kinase-like protein
184	LTRL590_310027800	LTRL590_310027800.1	LtrL590_31:935,428..936,744(-)	protein kinase-like protein
185	LTRL590_310027700	LTRL590_310027700.1	LtrL590_31:931,653..931,970(-)	hypothetical protein, conserved
186	LTRL590_310027600	LTRL590_310027600.1	LtrL590_31:925,569..930,008(-)	protein kinase-like protein
187	LTRL590_310027500	LTRL590_310027500.1	LtrL590_31:921,778..923,661(-)	protein kinase-like protein
188	LTRL590_310027400	LTRL590_310027400.1	LtrL590_31:910,961..911,266(-)	acetylornithine deacetylase-like protein
189	LTRL590_310027300	LTRL590_310027300.1	LtrL590_31:902,968..904,353(-)	dihydroceramide synthase, putative
190	LTRL590_310027200	LTRL590_310027200.1	LtrL590_31:896,648..899,317(-)	hypothetical protein, conserved
191	LTRL590_310027100	LTRL590_310027100:tRNA	LtrL590_31:892,377..892,472(+)	unspecified product
192	LTRL590_310027000	LTRL590_310027000.1	LtrL590_31:890,837..893,019(-)	hypothetical protein, conserved
193	LTRL590_310026900	LTRL590_310026900.1	LtrL590_31:890,292..890,630(-)	hypothetical protein
194	LTRL590_310026800	LTRL590_310026800.1	LtrL590_31:879,737..880,232(-)	hypothetical protein, conserved
195	LTRL590_310026700	LTRL590_310026700.1	LtrL590_31:872,829..874,040(-)	nucleosome assembly protein-like protein
196	LTRL590_310026600	LTRL590_310026600.1	LtrL590_31:871,165..871,647(-)	hypothetical protein
197	LTRL590_310026500	LTRL590_310026500.1	LtrL590_31:867,360..868,328(-)	hypothetical protein, conserved
198	LTRL590_310026400	LTRL590_310026400.1	LtrL590_31:863,832..864,980(-)	hypothetical protein, conserved
199	LTRL590_310026300	LTRL590_310026300.1	LtrL590_31:863,328..863,780(-)	hypothetical protein
200	LTRL590_310026200	LTRL590_310026200.1	LtrL590_31:857,277..859,645(-)	hypothetical protein, conserved
201	LTRL590_310026100	LTRL590_310026100.1	LtrL590_31:854,389..856,515(-)	hypothetical protein, conserved
202	LTRL590_310026000	LTRL590_310026000.1	LtrL590_31:853,803..854,087(-)	Cullin protein neddylation domain containing protein, putative
203	LTRL590_310025900	LTRL590_310025900.1	LtrL590_31:847,015..847,251(-)	hypothetical protein
204	LTRL590_310025800	LTRL590_310025800.1	LtrL590_31:843,915..844,436(-)	hypothetical protein
205	LTRL590_310025700	LTRL590_310025700.1	LtrL590_31:839,219..841,252(-)	hypothetical protein, conserved
206	LTRL590_310025600	LTRL590_310025600.1	LtrL590_31:838,447..838,754(-)	hypothetical protein
207	LTRL590_310025500	LTRL590_310025500.1	LtrL590_31:836,482..838,077(-)	hypothetical protein, conserved
208	LTRL590_310025400	LTRL590_310025400.1	LtrL590_31:835,055..835,882(-)	hypothetical protein, conserved
209	LTRL590_310025300	LTRL590_310025300.1	LtrL590_31:833,135..833,983(-)	hypothetical protein, conserved
210	LTRL590_310025200	LTRL590_310025200.1	LtrL590_31:831,465..832,025(-)	GINS complex subunit Psf3, putative
211	LTRL590_310025100	LTRL590_310025100.1	LtrL590_31:829,552..830,988(-)	MYND finger containing protein, putative
212	LTRL590_310025000	LTRL590_310025000.1	LtrL590_31:823,323..823,862(-)	Protein of unknown function DUF84, putative
213	LTRL590_310024900	LTRL590_310024900.1	LtrL590_31:822,186..822,443(-)	diphthine synthase-like protein
214	LTRL590_310024800	LTRL590_310024800.1	LtrL590_31:819,476..821,911(-)	Leucine Rich repeat, putative
215	LTRL590_310024700	LTRL590_310024700.1	LtrL590_31:817,313..817,873(-)	hypothetical protein, conserved
216	LTRL590_310024600	LTRL590_310024600.1	LtrL590_31:816,424..816,795(-)	hypothetical protein, conserved
217	LTRL590_310024500	LTRL590_310024500.1	LtrL590_31:815,384..815,857(-)	cytochrome c oxidase VIII (COX VIII), putative
218	LTRL590_310024400	LTRL590_310024400.1	LtrL590_31:812,541..813,509(-)	hypothetical protein, conserved
219	LTRL590_310024300	LTRL590_310024300.1	LtrL590_31:811,230..812,018(-)	Mitochondrial ribosomal protein L51 / S25 / CI-B8 domain containing protein, putative
220	LTRL590_310024200	LTRL590_310024200.1	LtrL590_31:807,791..809,056(-)	hypothetical protein, conserved
221	LTRL590_310024100	LTRL590_310024100.1	LtrL590_31:793,695..800,354(-)	protein kinase, putative
222	LTRL590_310024000	LTRL590_310024000.1	LtrL590_31:783,799..786,654(-)	hypothetical protein, conserved
223	LTRL590_310023900	LTRL590_310023900.1	LtrL590_31:767,709..772,820(-)	hypothetical protein, conserved
224	LTRL590_310023800	LTRL590_310023800.1	LtrL590_31:761,574..765,020(-)	hypothetical protein, conserved
225	LTRL590_310023700	LTRL590_310023700.1	LtrL590_31:757,842..758,033(-)	hypothetical protein
226	LTRL590_310023600	LTRL590_310023600.1	LtrL590_31:750,976..755,508(-)	hypothetical protein, conserved
227	LTRL590_310023500	LTRL590_310023500.1	LtrL590_31:745,047..749,936(-)	Leucine-rich repeat - CC (cysteine-containing) subfamily/Leucine rich repeat, ribonuclease inhibi...
228	LTRL590_310023400	LTRL590_310023400.1	LtrL590_31:739,603..742,728(-)	hypothetical protein, conserved
229	LTRL590_310023300	LTRL590_310023300.1	LtrL590_31:737,541..738,449(-)	surface membrane protein gp46-like protein
230	LTRL590_310023200	LTRL590_310023200.1	LtrL590_31:737,286..737,528(-)	hypothetical protein
231	LTRL590_310023100	LTRL590_310023100.1	LtrL590_31:730,492..730,758(-)	hypothetical protein
232	LTRL590_310023000	LTRL590_310023000.1	LtrL590_31:724,942..726,132(-)	hypothetical protein, conserved
233	LTRL590_310022900	LTRL590_310022900.1	LtrL590_31:713,990..715,119(-)	hypothetical protein, conserved
234	LTRL590_310022800	LTRL590_310022800.1	LtrL590_31:710,421..711,304(-)	ATP-binding cassette protein subfamily C, member 5, putative
235	LTRL590_310022700	LTRL590_310022700.1	LtrL590_31:710,003..710,320(-)	hypothetical protein
236	LTRL590_310022600	LTRL590_310022600.1	LtrL590_31:707,980..709,874(-)	ATP-binding cassette protein subfamily C, member 5, putative
237	LTRL590_310022500	LTRL590_310022500.1	LtrL590_31:707,128..707,640(-)	ABC transporter, putative
238	LTRL590_310022400	LTRL590_310022400.1	LtrL590_31:702,632..706,114(-)	hypothetical protein, conserved
239	LTRL590_310022300	LTRL590_310022300.1	LtrL590_31:690,059..697,195(-)	hypothetical protein, conserved
240	LTRL590_310022200	LTRL590_310022200.1	LtrL590_31:678,929..680,883(-)	hypothetical protein, conserved
241	LTRL590_310022100	LTRL590_310022100.1	LtrL590_31:677,255..678,688(-)	hypothetical protein, conserved
242	LTRL590_310022000	LTRL590_310022000.1	LtrL590_31:674,044..674,424(-)	zinc finger domain, LSD1 subclass, putative
243	LTRL590_310021900	LTRL590_310021900.1	LtrL590_31:661,305..663,593(-)	hypothetical protein, conserved
244	LTRL590_310021800	LTRL590_310021800.1	LtrL590_31:651,571..652,323(-)	hypothetical protein, conserved
245	LTRL590_310021700	LTRL590_310021700.1	LtrL590_31:644,697..646,763(-)	hypothetical protein, conserved
246	LTRL590_310021600	LTRL590_310021600.1	LtrL590_31:642,669..643,685(-)	hypothetical protein, conserved
247	LTRL590_310021500	LTRL590_310021500.1	LtrL590_31:634,302..635,861(-)	hypothetical protein, conserved
248	LTRL590_310021400	LTRL590_310021400.1	LtrL590_31:634,107..634,289(-)	hypothetical protein
249	LTRL590_310021300	LTRL590_310021300.1	LtrL590_31:620,906..622,507(-)	'Cold-shock' DNA-binding domain containing protein, putative
250	LTRL590_310021200	LTRL590_310021200.1	LtrL590_31:609,803..613,000(-)	hypothetical protein, conserved
251	LTRL590_310021100	LTRL590_310021100.1	LtrL590_31:603,096..603,410(-)	hypothetical protein, conserved
252	LTRL590_310021000	LTRL590_310021000.1	LtrL590_31:596,968..597,183(-)	hypothetical protein
253	LTRL590_310020900	LTRL590_310020900.1	LtrL590_31:575,839..583,545(-)	Protein phosphatase 2C, putative
254	LTRL590_310020800	LTRL590_310020800.1	LtrL590_31:568,993..573,981(-)	hypothetical protein, conserved
255	LTRL590_310020700	LTRL590_310020700.1	LtrL590_31:563,802..566,801(-)	hypothetical protein, conserved
256	LTRL590_310020600	LTRL590_310020600.1	LtrL590_31:558,013..560,976(-)	ATP-binding cassette protein subfamily C, member 5, putative
257	LTRL590_310020500	LTRL590_310020500.1	LtrL590_31:555,482..555,736(-)	hypothetical protein
258	LTRL590_310020400	LTRL590_310020400.1	LtrL590_31:553,579..554,279(-)	ABC transporter, putative
259	LTRL590_310020300	LTRL590_310020300.1	LtrL590_31:547,361..549,244(-)	Microtubule-binding stalk of dynein motor, putative
260	LTRL590_310020200	LTRL590_310020200.1	LtrL590_31:542,239..545,514(-)	hypothetical protein, conserved
261	LTRL590_310020100	LTRL590_310020100.1	LtrL590_31:536,911..540,789(-)	hypothetical protein, conserved
262	LTRL590_310020000	LTRL590_310020000.1	LtrL590_31:530,568..533,132(-)	Leucine Rich repeat, putative
263	LTRL590_310019900	LTRL590_310019900:tRNA	LtrL590_31:530,239..530,312(-)	unspecified product
264	LTRL590_310019800	LTRL590_310019800:tRNA	LtrL590_31:530,118..530,189(+)	unspecified product
265	LTRL590_310019700	LTRL590_310019700.1	LtrL590_31:526,402..529,101(-)	hypothetical protein, conserved
266	LTRL590_310019600	LTRL590_310019600.1	LtrL590_31:523,374..525,782(-)	vacuolar-type proton translocating pyrophosphatase 1, putative
267	LTRL590_310019500	LTRL590_310019500.1	LtrL590_31:514,187..518,426(-)	Ubiquitin homologues, putative
268	LTRL590_310019400	LTRL590_310019400.1	LtrL590_31:503,265..508,688(-)	hypothetical protein, conserved
269	LTRL590_310019300	LTRL590_310019300.1	LtrL590_31:499,551..503,164(-)	hypothetical protein, conserved
270	LTRL590_310019200	LTRL590_310019200.1	LtrL590_31:497,789..498,193(-)	Cytochrome b5-like Heme/Steroid binding domain containing protein, putative
271	LTRL590_310019100	LTRL590_310019100.1	LtrL590_31:494,762..495,154(-)	Cytochrome b5-like Heme/Steroid binding domain containing protein, putative
272	LTRL590_310019000	LTRL590_310019000.1	LtrL590_31:493,120..493,608(-)	Cytochrome b5-like Heme/Steroid binding domain containing protein, putative
273	LTRL590_310018900	LTRL590_310018900.1	LtrL590_31:491,919..492,257(-)	Cytochrome b5-like Heme/Steroid binding domain containing protein, putative
274	LTRL590_310018800	LTRL590_310018800.1	LtrL590_31:488,939..489,301(-)	Cytochrome b5-like Heme/Steroid binding domain containing protein, putative
275	LTRL590_310018700	LTRL590_310018700.1	LtrL590_31:485,971..487,860(-)	hypothetical protein, conserved
276	LTRL590_310018600	LTRL590_310018600.1	LtrL590_31:479,671..482,994(-)	hypothetical protein, conserved
277	LTRL590_310018500	LTRL590_310018500.1	LtrL590_31:476,024..477,913(-)	hypothetical protein, conserved
278	LTRL590_310018400	LTRL590_310018400.1	LtrL590_31:469,727..473,050(-)	hypothetical protein, conserved
279	LTRL590_310018300	LTRL590_310018300.1	LtrL590_31:468,128..469,063(-)	monoglyceride lipase, putative
280	LTRL590_310018200	LTRL590_310018200.1	LtrL590_31:465,357..466,574(-)	N-acyl-L-amino acid amidohydrolase, putative
281	LTRL590_310018100	LTRL590_310018100.1	LtrL590_31:461,994..463,211(-)	N-acyl-L-amino acid amidohydrolase, putative
282	LTRL590_310018000	LTRL590_310018000.1	LtrL590_31:459,404..460,033(-)	emp24/gp25L/p24 family/GOLD, putative
283	LTRL590_310017900	LTRL590_310017900.1	LtrL590_31:457,787..458,434(-)	emp24/gp25L/p24 family/GOLD, putative
284	LTRL590_310017800	LTRL590_310017800.1	LtrL590_31:455,879..457,024(-)	Domain of unknown function (DUF4498), putative
285	LTRL590_310017700	LTRL590_310017700.1	LtrL590_31:452,956..453,756(-)	hypothetical protein, conserved
286	LTRL590_310017600	LTRL590_310017600.1	LtrL590_31:448,146..450,065(-)	hypothetical protein, conserved
287	LTRL590_310017500	LTRL590_310017500.1	LtrL590_31:444,699..445,118(-)	hypothetical protein
288	LTRL590_310017400	LTRL590_310017400.1	LtrL590_31:444,000..444,272(-)	hypothetical protein
289	LTRL590_310017300	LTRL590_310017300.1	LtrL590_31:443,163..443,801(-)	hypothetical protein, conserved
290	LTRL590_310017200	LTRL590_310017200.1	LtrL590_31:438,350..440,281(-)	hypothetical protein, conserved
291	LTRL590_310017100	LTRL590_310017100.1	LtrL590_31:432,434..435,034(-)	hypothetical protein, conserved
292	LTRL590_310017000	LTRL590_310017000.1	LtrL590_31:430,514..431,305(-)	biotin/lipoate protein ligase-like protein
293	LTRL590_310016900	LTRL590_310016900.1	LtrL590_31:427,001..428,797(-)	hypothetical protein, conserved
294	LTRL590_310016800	LTRL590_310016800.1	LtrL590_31:425,476..426,627(-)	hypothetical protein, conserved
295	LTRL590_310016700	LTRL590_310016700.1	LtrL590_31:420,164..422,482(-)	RNA recognition motif. (a.k.a. RRM, RBD, or RNP domain), putative
296	LTRL590_310016600	LTRL590_310016600.1	LtrL590_31:412,369..414,687(-)	RNA recognition motif. (a.k.a. RRM, RBD, or RNP domain), putative
297	LTRL590_310016500	LTRL590_310016500.1	LtrL590_31:397,307..398,620(-)	hypothetical protein, conserved
298	LTRL590_310016400	LTRL590_310016400.1	LtrL590_31:394,324..395,395(-)	RNA recognition motif. (a.k.a. RRM, RBD, or RNP domain), putative
299	LTRL590_310016300	LTRL590_310016300.1	LtrL590_31:381,926..382,837(-)	hypothetical protein
300	LTRL590_310016200	LTRL590_310016200.1	LtrL590_31:377,288..380,128(-)	hypothetical protein, conserved
301	LTRL590_310016100	LTRL590_310016100.1	LtrL590_31:370,319..372,577(-)	hypothetical protein, conserved
302	LTRL590_310016000	LTRL590_310016000.1	LtrL590_31:366,047..368,647(-)	hypothetical protein, conserved
303	LTRL590_310015900	LTRL590_310015900.1	LtrL590_31:363,658..364,875(-)	hypothetical protein, conserved
304	LTRL590_310015800	LTRL590_310015800.1	LtrL590_31:360,377..362,689(-)	hypothetical protein, conserved
305	LTRL590_310015700	LTRL590_310015700.1	LtrL590_31:356,488..359,148(-)	hypothetical protein, conserved
306	LTRL590_310015600	LTRL590_310015600.1	LtrL590_31:355,653..355,892(-)	hypothetical protein, conserved
307	LTRL590_310015500	LTRL590_310015500.1	LtrL590_31:345,690..345,929(-)	hypothetical protein, conserved
308	LTRL590_310015400	LTRL590_310015400.1	LtrL590_31:343,565..344,041(-)	KIAA1430 homologue, putative
309	LTRL590_310015300	LTRL590_310015300.1	LtrL590_31:341,487..341,979(-)	Transmembrane amino acid transporter protein, putative
310	LTRL590_310015200	LTRL590_310015200.1	LtrL590_31:333,853..335,295(-)	amino acid permease 3
311	LTRL590_310015100	LTRL590_310015100.1	LtrL590_31:327,547..329,376(-)	ras-like small GTPases, putative
312	LTRL590_310015000	LTRL590_310015000.1	LtrL590_31:326,404..326,739(-)	hypothetical protein, conserved
313	LTRL590_310014900	LTRL590_310014900.1	LtrL590_31:319,170..320,999(-)	ras-like small GTPases, putative
314	LTRL590_310014800	LTRL590_310014800.1	LtrL590_31:318,032..318,364(-)	hypothetical protein, conserved
315	LTRL590_310014700	LTRL590_310014700.1	LtrL590_31:306,647..307,636(-)	lipase precursor-like protein
316	LTRL590_310014600	LTRL590_310014600.1	LtrL590_31:304,099..305,025(-)	lipase, putative
317	LTRL590_310014500	LTRL590_310014500.1	LtrL590_31:296,107..296,849(-)	hypothetical protein, conserved
318	LTRL590_310014400	LTRL590_310014400.1	LtrL590_31:290,969..291,883(-)	hypothetical protein, conserved
319	LTRL590_310014300	LTRL590_310014300.1	LtrL590_31:286,927..288,171(-)	hypothetical protein, conserved
320	LTRL590_310014200	LTRL590_310014200.1	LtrL590_31:283,702..284,339(-)	hypothetical protein
321	LTRL590_310014100	LTRL590_310014100.1	LtrL590_31:276,319..276,690(-)	hypothetical protein
322	LTRL590_310014000	LTRL590_310014000.1	LtrL590_31:273,628..274,494(-)	c2 domain protein, putative
323	LTRL590_310013900	LTRL590_310013900.1	LtrL590_31:271,949..272,561(-)	c2 domain protein, putative
324	LTRL590_310013800	LTRL590_310013800.1	LtrL590_31:269,800..270,735(-)	hypothetical protein, conserved
325	LTRL590_310013700	LTRL590_310013700.1	LtrL590_31:260,986..261,888(-)	hypothetical protein, conserved
326	LTRL590_310013600	LTRL590_310013600.1	LtrL590_31:258,036..258,275(-)	hypothetical protein
327	LTRL590_310013500	LTRL590_310013500.1	LtrL590_31:255,436..256,329(-)	hypothetical protein, conserved
328	LTRL590_310013400	LTRL590_310013400.1	LtrL590_31:251,541..252,494(-)	Tir chaperone protein (CesT) family, putative
329	LTRL590_310013300	LTRL590_310013300.1	LtrL590_31:250,101..250,436(-)	hypothetical protein, conserved
330	LTRL590_310013200	LTRL590_310013200.1	LtrL590_31:239,895..240,248(-)	hypothetical protein, conserved
331	LTRL590_310013100	LTRL590_310013100.1	LtrL590_31:236,301..236,597(-)	hypothetical protein, conserved
332	LTRL590_310013000	LTRL590_310013000.1	LtrL590_31:231,084..233,741(-)	ATP-dependent zinc metallopeptidase, putative
333	LTRL590_310012900	LTRL590_310012900.1	LtrL590_31:228,987..230,417(-)	hypothetical protein, conserved
334	LTRL590_310012800	LTRL590_310012800.1	LtrL590_31:227,310..228,158(-)	C2 domain containing protein, putative
335	LTRL590_310012700	LTRL590_310012700.1	LtrL590_31:221,937..225,263(-)	hypothetical protein, conserved
336	LTRL590_310012600	LTRL590_310012600.1	LtrL590_31:214,926..217,706(-)	mitochondrial RNA binding protein, putative
337	LTRL590_310012500	LTRL590_310012500.1	LtrL590_31:211,413..214,253(-)	mitochondrial RNA binding complex 1 subunit, putative
338	LTRL590_310012400	LTRL590_310012400.1	LtrL590_31:208,439..210,889(-)	hypothetical protein, conserved
339	LTRL590_310012300	LTRL590_310012300.1	LtrL590_31:206,267..207,946(-)	Ribosomal protein L7Ae/L30e/S12e/Gadd45 family, putative
340	LTRL590_310012200	LTRL590_310012200.1	LtrL590_31:204,409..205,785(-)	hypothetical protein, conserved
341	LTRL590_310012100	LTRL590_310012100.1	LtrL590_31:203,016..203,840(-)	C-5 sterol desaturase, putative
342	LTRL590_310012000	LTRL590_310012000.1	LtrL590_31:200,184..201,809(-)	amino acid transporter aATP11, putative
343	LTRL590_310011900	LTRL590_310011900:tRNA	LtrL590_31:196,473..196,545(+)	unspecified product
344	LTRL590_310011800	LTRL590_310011800:snRNA	LtrL590_31:196,115..196,261(-)	unspecified product
345	LTRL590_310011700	LTRL590_310011700.1	LtrL590_31:194,126..195,544(-)	amino acid transporter aATP11, putative
346	LTRL590_310011600	LTRL590_310011600.1	LtrL590_31:191,670..192,659(-)	mevalonate kinase, putative
347	LTRL590_310011500	LTRL590_310011500.1	LtrL590_31:188,479..190,878(-)	hypothetical protein, conserved
348	LTRL590_310011400	LTRL590_310011400.1	LtrL590_31:187,862..188,320(-)	hypothetical protein
349	LTRL590_310011300	LTRL590_310011300.1	LtrL590_31:186,468..187,292(-)	C-5 sterol desaturase, putative
350	LTRL590_310011200	LTRL590_310011200.1	LtrL590_31:183,617..185,242(-)	amino acid transporter aATP11, putative
351	LTRL590_310011100	LTRL590_310011100:tRNA	LtrL590_31:179,878..179,950(+)	unspecified product
352	LTRL590_310011000	LTRL590_310011000:snRNA	LtrL590_31:179,520..179,666(-)	unspecified product
353	LTRL590_310010900	LTRL590_310010900.1	LtrL590_31:177,530..178,948(-)	amino acid transporter aATP11, putative
354	LTRL590_310010800	LTRL590_310010800.1	LtrL590_31:175,067..176,056(-)	mevalonate kinase, putative
355	LTRL590_310010700	LTRL590_310010700.1	LtrL590_31:170,475..174,281(-)	hypothetical protein, conserved
356	LTRL590_310010600	LTRL590_310010600.1	LtrL590_31:166,495..169,014(-)	glycosomal transporter (GAT1), putative
357	LTRL590_310010500	LTRL590_310010500.1	LtrL590_31:161,107..163,143(-)	hypothetical protein, conserved
358	LTRL590_310010400	LTRL590_310010400.1	LtrL590_31:155,515..157,551(-)	hypothetical protein, conserved
359	LTRL590_310010300	LTRL590_310010300.1	LtrL590_31:147,873..149,567(-)	CCCH zinc finger in TRM13 protein/U11-48K-like CHHC zinc finger/Methyltransferase TRM13, putative
360	LTRL590_310010200	LTRL590_310010200.1	LtrL590_31:145,363..147,174(-)	DnaJ domain containing protein, putative
361	LTRL590_310010100	LTRL590_310010100.1	LtrL590_31:142,312..144,234(-)	hypothetical protein, conserved
362	LTRL590_310010000	LTRL590_310010000.1	LtrL590_31:136,444..138,918(-)	Cyclic nucleotide-binding domain containing protein, putative
363	LTRL590_310009900	LTRL590_310009900.1	LtrL590_31:134,380..135,534(-)	hypothetical protein, conserved
364	LTRL590_310009800	LTRL590_310009800.1	LtrL590_31:131,615..132,343(-)	hypothetical protein, conserved
365	LTRL590_310009700	LTRL590_310009700.1	LtrL590_31:127,698..129,821(-)	calpain-like cysteine peptidase, putative
366	LTRL590_310009600	LTRL590_310009600.1	LtrL590_31:124,237..125,145(-)	hypothetical protein, conserved
367	LTRL590_310009500	LTRL590_310009500.1	LtrL590_31:121,473..122,201(-)	hypothetical protein, conserved
368	LTRL590_310009400	LTRL590_310009400.1	LtrL590_31:117,543..119,996(-)	calpain-like cysteine peptidase, putative
369	LTRL590_310009300	LTRL590_310009300.1	LtrL590_31:116,211..116,507(-)	hypothetical protein, conserved
370	LTRL590_310009200	LTRL590_310009200.1	LtrL590_31:112,385..113,029(-)	amastin, putative
371	LTRL590_310009100	LTRL590_310009100.1	LtrL590_31:108,514..110,688(-)	cytoskeleton-associated protein CAP5.5, putative
372	LTRL590_310009000	LTRL590_310009000.1	LtrL590_31:103,968..106,142(-)	cytoskeleton-associated protein CAP5.5, putative
373	LTRL590_310008900	LTRL590_310008900.1	LtrL590_31:98,422..101,241(-)	calpain-like cysteine peptidase, putative
374	LTRL590_310008800	LTRL590_310008800.1	LtrL590_31:92,885..95,509(-)	calpain-like cysteine peptidase, putative
375	LTRL590_310008700	LTRL590_310008700.1	LtrL590_31:86,198..90,685(-)	calpain-like protein, putative
376	LTRL590_310008600	LTRL590_310008600.1	LtrL590_31:83,016..85,370(-)	calpain-like cysteine peptidase, putative
377	LTRL590_310008500	LTRL590_310008500.1	LtrL590_31:75,700..79,842(-)	hypothetical protein, conserved
378	LTRL590_310008400	LTRL590_310008400.1	LtrL590_31:72,702..74,738(-)	hypothetical protein, conserved
379	LTRL590_310008300	LTRL590_310008300.1	LtrL590_31:68,069..71,044(-)	CRAL/TRIO domain containing protein, putative
380	LTRL590_310008200	LTRL590_310008200.1	LtrL590_31:65,172..66,707(-)	amino acid permease, putative
381	LTRL590_310008100	LTRL590_310008100.1	LtrL590_31:53,976..55,556(-)	hypothetical protein, conserved
382	LTRL590_310008000	LTRL590_310008000.1	LtrL590_31:53,223..53,875(-)	hypothetical protein
383	LTRL590_310007900	LTRL590_310007900.1	LtrL590_31:51,734..53,167(-)	CRAL/TRIO domain containing protein, putative
384	LTRL590_310007800	LTRL590_310007800.1	LtrL590_31:50,047..51,404(-)	hypothetical protein, conserved
385	LTRL590_310007700	LTRL590_310007700.1	LtrL590_31:46,960..49,488(-)	mitotic centromere-associated kinesin (MCAK), putative
386	LTRL590_310007600	LTRL590_310007600.1	LtrL590_31:46,123..46,536(-)	Endoplasmic reticulum vesicle transporter, putative
387	LTRL590_310007500	LTRL590_310007500.1	LtrL590_31:44,541..45,518(-)	2OG-Fe(II) oxygenase superfamily, putative
388	LTRL590_310007400	LTRL590_310007400.1	LtrL590_31:43,086..43,970(-)	hypothetical protein, conserved
389	LTRL590_310007300	LTRL590_310007300.1	LtrL590_31:40,796..42,594(-)	hypothetical protein, conserved
390	LTRL590_310007200	LTRL590_310007200.1	LtrL590_31:39,657..40,280(-)	hypothetical protein, conserved
391	LTRL590_310007100	LTRL590_310007100.1	LtrL590_31:38,649..39,193(-)	hypothetical protein, conserved
392	LTRL590_310007000	LTRL590_310007000.1	LtrL590_31:37,633..38,250(-)	hypothetical protein
393	LTRL590_310006900	LTRL590_310006900.1	LtrL590_31:35,334..36,791(-)	WD repeat protein
394	LTRL590_310006800	LTRL590_310006800.1	LtrL590_31:33,755..34,591(-)	hypothetical protein
395	LTRL590_310006700	LTRL590_310006700.1	LtrL590_31:32,525..33,654(-)	nucleolar protein, putative
396	LTRL590_310006600	LTRL590_310006600.1	LtrL590_31:30,612..32,110(-)	hypothetical protein, conserved
397	LTRL590_310006500	LTRL590_310006500.1	LtrL590_31:29,899..30,144(-)	hypothetical protein
398	LTRL590_310006400	LTRL590_310006400.1	LtrL590_31:29,440..29,874(-)	hypothetical protein
399	LTRL590_310006300	LTRL590_310006300.1	LtrL590_31:25,368..28,894(-)	DNA-directed RNA polymerase polypeptide, putative
400	LTRL590_310006200	LTRL590_310006200.1	LtrL590_31:23,195..24,163(-)	hypothetical protein, conserved
401	LTRL590_310006100	LTRL590_310006100.1	LtrL590_31:21,063..22,436(-)	ubiquitin hydrolase, putative
402	LTRL590_310006000	LTRL590_310006000.1	LtrL590_31:18,663..20,343(-)	hypothetical protein, conserved
403	LTRL590_310005900	LTRL590_310005900.1	LtrL590_31:17,506..17,889(-)	hypothetical protein, conserved
404	LTRL590_310005800	LTRL590_310005800.1	LtrL590_31:16,271..16,921(-)	hypothetical protein
405	LTRL590_310005700	LTRL590_310005700.1	LtrL590_31:14,587..15,677(-)	intergrin alpha chain protein, putative
406	LTRL590_310005600	LTRL590_310005600.1	LtrL590_31:14,049..14,300(-)	hypothetical protein
407	LTRL590_310005500	LTRL590_310005500.1	LtrL590_31:12,645..13,739(-)	O-sialoglycoprotein endopeptidase, putative
408	LTRL590_310005400	LTRL590_310005400.1	LtrL590_31:10,768..11,869(-)	hypothetical protein, conserved
409	LTRL590_310005300	LTRL590_310005300.1	LtrL590_31:9,342..10,037(-)	zinc finger containing protein, putative
410	LTRL590_310005200	LTRL590_310005200.1	LtrL590_31:6,572..8,944(-)	helicase-like protein
411	LTRL590_310005100	LTRL590_310005100.1	LtrL590_31:5,824..6,225(-)	hypothetical protein, conserved
412	LTRL590_310005000	LTRL590_310005000.1	LtrL590_31:2,400..5,312(-)	hypothetical protein, conserved
