# Supplementary material for: Expanded genome-wide comparisons give novel insights into population structure and genetic heterogeneity of Leishmania tropica complex
Source: PLoS Negl Trop Dis. 2020 Sep 18;14(9):e0008684. doi: 10.1371/journal.pntd.0008684 (PMC7526921; doi:10.1371/journal.pntd.0008684)
Supplement: S8 Table — (XLSX) [file pntd.0008684.s011.xlsx]

## Sheet: uniquepop1genesCNV
Unique gene having CNV>2 in each population.
Population I	Description	Population II	Description	Population III	Description	Population IV	Description
LTRL590_100014000	Spinocerebellar ataxia type 10 protein domain containing protein,2C putative	LTRL590_010009000	hypothetical protein,2C conserved	LTRL590_060006500	Trm112p-like protein,2C putative	LTRL590_060006000	cyclophilin 2
LTRL590_230023100	hypothetical protein,2C conserved	LTRL590_020011300	hypothetical protein,2C conserved	LTRL590_060007300	hypothetical protein,2C conserved	LTRL590_060008100	MYND finger domain-like protein
LTRL590_270016800	Emopamil binding protein,2C putative	LTRL590_060009300	hypothetical protein,2C conserved	LTRL590_060013000	hypothetical protein,2C conserved	LTRL590_270020400	hypothetical protein
LTRL590_270019600	hypothetical protein,2C conserved	LTRL590_060010300	U-box domain containing protein,2C putative	LTRL590_160005500	DEAD/DEAH box helicase/Helicase conserved C-terminal domain containing protein,2C putative	LTRL590_280037800	hypothetical protein,2C conserved
LTRL590_270019900	60S acidic ribosomal subunit protein,2C putative	LTRL590_060011700	hypothetical protein,2C conserved	LTRL590_230023800	succinate dehydrogenase and fumarate reductase iron-sulfur protein,2C putative	LTRL590_330037900	hypothetical protein,2C conserved
LTRL590_280006300	hypothetical protein,2C conserved	LTRL590_060012600	serine-threonine dehydratase,2C putative	LTRL590_280013800	hypothetical protein,2C conserved
LTRL590_300005400	hypothetical protein,2C conserved	LTRL590_060018600	coproporphyrinogen III oxidase	LTRL590_330020000	expression-site associated gene (ESAG3),2C putative
LTRL590_350039000	60S ribosomal subunit protein L31,2C putative	LTRL590_100014500	unspecified product
LTRL590_350057000	mitogen-activated protein kinase,2C putative	LTRL590_100015300	Protein of unknown function (DUF1861),2C putative
		LTRL590_170019800	hypothetical protein
		LTRL590_200011400	conserved protein,2C unknown function
		LTRL590_240015300	Rab-GTPase-TBC domain containing protein,2C putative
		LTRL590_270015400	hypothetical protein
		LTRL590_270016900	hypothetical protein,2C conserved
		LTRL590_270018600	cation transporter,2C putative
		LTRL590_270020200	hypothetical protein,2C conserved
		LTRL590_270022400	hypothetical protein
		LTRL590_280012000	Ankyrin repeats (3 copies),2C putative
		LTRL590_280012900	DNA repair protein,2C putative
		LTRL590_280013400	RNA polymerase B subunit RPB8,2C putative
		LTRL590_280013900	hypothetical protein,2C conserved
		LTRL590_280037700	hypothetical protein,2C conserved
		LTRL590_330006700	hypothetical protein,2C conserved
		LTRL590_330007000	hypothetical protein,2C conserved
		LTRL590_330008700	unspecified product
		LTRL590_330009700	hypothetical protein,2C conserved
		LTRL590_330012200	hypothetical protein,2C conserved
		LTRL590_330012300	hypothetical protein,2C conserved
		LTRL590_330015100	40S ribosomal protein S3,2C putative
		LTRL590_330018500	hypothetical protein,2C conserved
		LTRL590_330020400	Putative RNA-binding Domain in PseudoUridine synthase and Archaeosine transglycosylase,2C putative
		LTRL590_330042000	h1 histone-like protein
