# Supplementary material for: Expanded genome-wide comparisons give novel insights into population structure and genetic heterogeneity of Leishmania tropica complex
Source: PLoS Negl Trop Dis. 2020 Sep 18;14(9):e0008684. doi: 10.1371/journal.pntd.0008684 (PMC7526921; doi:10.1371/journal.pntd.0008684)
Supplement: S9 Table — (XLSX) [file pntd.0008684.s012.xlsx]

## Sheet: Ltr16
#GeneName	TranscriptId	Product Description	Length	dN/dS	dN+dS	variants_effect_downstream_gene_variant	variants_effect_upstream_gene_variant	variants_effect_missense_variant	variants_effect_synonymous_variant	variants_effect_stop_gained
LTRL590_000011800	LTRL590_000011800.1	UDP-galactose transporter, putative	1278	1.5	5	0	0	3	2	1
LTRL590_000015500	LTRL590_000015500.1	cation transporter, putative	897	3	4	9	1	3	1	0
LTRL590_000017100	LTRL590_000017100.1	glycosomal transporter (GAT2), putative	1923	0.2	6	28	7	1	5	0
LTRL590_000020700	LTRL590_000020700.1	folate/biopterin transporter, putative	1980	0.833333	11	19	40	5	6	0
LTRL590_000024200	LTRL590_000024200.1	folate/biopterin transporter, putative	2073	1.57143	36	63	42	22	14	0
LTRL590_000024500	LTRL590_000024500.1	folate/biopterin transporter, putative	951	2.8	19	45	41	14	5	0
LTRL590_000024600	LTRL590_000024600.1	folate/biopterin transporter, putative	2169	1.6	13	39	54	8	5	0
LTRL590_000027000	LTRL590_000027000.1	cation transporter, putative	1842	#DIV/0!	2	11	9	2	0	0
LTRL590_020008400	LTRL590_020008400.1	UAA transporter family, putative	2880	4.33333	16	33	54	13	3	0
LTRL590_030008800	LTRL590_030008800.1	MFS transporter, putative	2040	4	15	82	50	12	3	0
LTRL590_050009300	LTRL590_050009300.1	monocarboxylate transporter-like protein	1716	1.25	9	40	17	5	4	0
LTRL590_060008200	LTRL590_060008200.1	folate/biopterin transporter, putative	2049	0.75	7	39	25	3	4	0
LTRL590_060018500	LTRL590_060018500.1	folate/biopterin transporter, putative	1962	0.666667	5	43	35	2	3	0
LTRL590_070009900	LTRL590_070009900.1	EamA-like transporter family, putative	1836	#DIV/0!	2	10	12	2	0	0
LTRL590_070019800	LTRL590_070019800.1	amino acid transporter, putative	1476	0	2	27	13	0	2	0
LTRL590_090007000	LTRL590_090007000.1	catalytic subunit of the vacuolar transporter chaperone 4, putative	2442	0	2	16	11	0	2	0
LTRL590_090021700	LTRL590_090021700.1	ABC transporter, putative	678	1	4	28	21	2	2	1
LTRL590_110012500	LTRL590_110012500.1	nucleobase transporter	1653	#DIV/0!	0	9	6	0	0	0
LTRL590_110019200	LTRL590_110019200.1	Organic solute transporter Ostalpha, putative	2079	2	3	32	24	2	1	0
LTRL590_110019800	LTRL590_110019800.1	ABC transporter-like protein	441	#DIV/0!	0	49	21	0	0	0
LTRL590_120014100	LTRL590_120014100.1	ABC transporter, putative	4824	0	2	6	6	0	2	0
LTRL590_130016400	LTRL590_130016400.1	nucleobase transporter	1506	0.333333	12	98	70	3	9	0
LTRL590_140009000	LTRL590_140009000.1	Transmembrane amino acid transporter protein, putative	2136	0.714286	12	54	55	5	7	0
LTRL590_140009600	LTRL590_140009600.1	Plasma-membrane choline transporter, putative	1824	0.375	11	58	58	3	8	0
LTRL590_150014700	LTRL590_150014700.1	Nucleotide-sugar transporter, putative	1434	#DIV/0!	4	23	34	4	0	1
LTRL590_150015100	LTRL590_150015100.1	Sugar (and other) transporter, putative	1665	#DIV/0!	6	24	29	6	0	0
LTRL590_150017900	LTRL590_150017900.1	nucleoside transporter 1, putative	642	1	6	48	14	3	3	0
LTRL590_150019000	LTRL590_150019000.1	MGT1 magnesium transporter	2508	2.33333	10	29	27	7	3	0
LTRL590_160007300	LTRL590_160007300.1	mitochondrial ornithine transporter 1-like protein	1149	#DIV/0!	1	22	26	1	0	0
LTRL590_160010800	LTRL590_160010800.1	Sugar (and other) transporter, putative	528	0.5	3	14	17	1	2	0
LTRL590_180009300	LTRL590_180009300.1	UDP-galactose transporter	1689	7	8	52	48	7	1	0
LTRL590_180020700	LTRL590_180020700.1	UAA transporter family, putative	1092	0.25	5	34	43	1	4	0
LTRL590_190012400	LTRL590_190012400.1	transporter, putative	1467	2.25	13	45	64	9	4	0
LTRL590_190013200	LTRL590_190013200.1	folate/biopterin transporter, putative	2022	0.125	9	56	72	1	8	0
LTRL590_190019300	LTRL590_190019300.1	Triose-phosphate Transporter family, putative	966	1	2	39	17	1	1	0
LTRL590_210016000	LTRL590_210016000.1	ABC transporter/ABC-2 type transporter, putative	2853	1	8	21	29	4	4	0
LTRL590_220014200	LTRL590_220014200.1	UDP-galactose transporter, putative	1773	2.66667	11	54	56	8	3	0
LTRL590_240008600	LTRL590_240008600.1	UDP-galactose transporter, putative	507	#DIV/0!	0	10	5	0	0	0
LTRL590_240021400	LTRL590_240021400.1	ABC transporter, putative	1950	#DIV/0!	2	51	6	2	0	0
LTRL590_240025300	LTRL590_240025300.1	fatty acid transporter protein-like protein	3951	1	20	56	63	10	10	0
LTRL590_250017400	LTRL590_250017400.1	MGT2 magnesium transporter	1242	0	2	31	32	0	2	0
LTRL590_270009700	LTRL590_270009700.1	glycosomal transporter (GAT3), putative	2067	1.33333	7	46	25	4	3	0
LTRL590_270018600	LTRL590_270018600.1	cation transporter, putative	1245	#DIV/0!	4	25	42	4	0	0
LTRL590_270022100	LTRL590_270022100.1	amino acid transporter, putative	1446	#DIV/0!	1	35	11	1	0	0
LTRL590_280023800	LTRL590_280023800.1	sulfate transporter-like protein	6021	0.705882	29	47	43	12	17	0
LTRL590_280026400	LTRL590_280026400.1	divalent cation transporter, putative	2037	1	24	31	19	12	12	0
LTRL590_280036800	LTRL590_280036800.1	phosphate transporter, putative	2205	0.666667	15	42	29	6	9	0
LTRL590_290012200	LTRL590_290012200.1	phosphate transporter, putative	2130	#DIV/0!	1	22	21	1	0	0
LTRL590_290016100	LTRL590_290016100.1	ABC transporter-like protein	2166	#DIV/0!	1	14	1	1	0	0
LTRL590_300033100	LTRL590_300033100.1	Triose-phosphate Transporter family, putative	978	0	1	10	14	0	1	0
LTRL590_310007600	LTRL590_310007600.1	Endoplasmic reticulum vesicle transporter, putative	414	#DIV/0!	1	14	11	1	0	0
LTRL590_310010600	LTRL590_310010600.1	glycosomal transporter (GAT1), putative	2520	0.5	9	20	13	3	6	0
LTRL590_310010900	LTRL590_310010900.1	amino acid transporter aATP11, putative	1419	#DIV/0!	0	0	1	0	0	0
LTRL590_310011200	LTRL590_310011200.1	amino acid transporter aATP11, putative	1626	#DIV/0!	0	1	1	0	0	0
LTRL590_310011700	LTRL590_310011700.1	amino acid transporter aATP11, putative	1419	#DIV/0!	1	3	23	1	0	0
LTRL590_310012000	LTRL590_310012000.1	amino acid transporter aATP11, putative	1626	#DIV/0!	1	23	8	1	0	0
LTRL590_310015300	LTRL590_310015300.1	Transmembrane amino acid transporter protein, putative	492	#DIV/0!	0	6	45	0	0	0
LTRL590_310020400	LTRL590_310020400.1	ABC transporter, putative	699	1	4	0	51	2	2	0
LTRL590_310022500	LTRL590_310022500.1	ABC transporter, putative	513	1	2	19	15	1	1	0
LTRL590_310036500	LTRL590_310036500.1	zinc transporter-like protein	1356	#DIV/0!	0	37	23	0	0	0
LTRL590_310041200	LTRL590_310041200.1	Endoplasmic Reticulum-Golgi Intermediate Compartment (ERGIC)/Endoplasmic reticulum vesicle transporter, putative	1404	0	3	18	37	0	3	0
LTRL590_320027700	LTRL590_320027700.1	ABC transporter-like protein	2193	0.5	6	32	24	2	4	0
LTRL590_320047300	LTRL590_320047300.1	Endoplasmic Reticulum-Golgi Intermediate Compartment (ERGIC)/Endoplasmic reticulum vesicle transporter, putative	930	1	12	38	35	6	6	0
LTRL590_330006000	LTRL590_330006000.1	ZIP Zinc transporter, putative	1032	3	4	20	37	3	1	0
LTRL590_330008400	LTRL590_330008400.1	glucose transporter/membrane transporter D2, putative	1881	#DIV/0!	1	48	39	1	0	0
LTRL590_330019700	LTRL590_330019700.1	ABC transporter, putative	1968	2	3	16	30	2	1	0
LTRL590_330039800	LTRL590_330039800.1	ABC transporter family-like protein	4311	1.33333	7	21	13	4	3	0
LTRL590_330041500	LTRL590_330041500.1	cation transporter, putative	1005	#DIV/0!	0	14	16	0	0	0
LTRL590_330042200	LTRL590_330042200.1	ABC transporter family-like protein	2880	#DIV/0!	4	18	24	4	0	0
LTRL590_350033400	LTRL590_350033400.1	transporter-like protein	2097	0.5	18	61	53	6	12	0
LTRL590_350033800	LTRL590_350033800.1	transporter, putative	2118	1.55556	23	66	104	14	9	0
LTRL590_350042200	LTRL590_350042200.1	membrane transporter protein, putative	2133	1.18182	24	40	52	13	11	0
LTRL590_350042700	LTRL590_350042700.1	membrane transporter protein, putative	1836	1	10	58	67	5	5	0
LTRL590_350051100	LTRL590_350051100.1	mitochondrial phosphate transporter, putative	954	1	4	66	64	2	2	0
LTRL590_350051200	LTRL590_350051200.1	mitochondrial phosphate transporter, putative	954	0	3	86	55	0	3	0
LTRL590_350058400	LTRL590_350058400.1	folate/biopterin transporter, putative	1905	1	12	97	55	6	6	0
LTRL590_360012400	LTRL590_360012400.1	EamA-like transporter family, putative	1404	1	6	43	48	3	3	0
LTRL590_360026300	LTRL590_360026300.1	inosine-guanosine transporter	1500	0	4	15	31	0	4	0
LTRL590_360029900	LTRL590_360029900.1	Plasma-membrane choline transporter, putative	1512	1	6	39	35	3	3	0
LTRL590_360055800	LTRL590_360055800.1	amino acid transporter, putative	2373	0.666667	15	36	43	6	9	0
LTRL590_360060200	LTRL590_360060200.1	Sugar efflux transporter for intercellular exchange, putative	720	0	1	40	46	0	1	0
LTRL590_360075500	LTRL590_360075500.1	glucose transporter 2	1962	1.75	22	46	38	14	8	0

## Sheet: Ma-37
#GeneName	TranscriptId	Product Description	Length	dN/dS	dN+dS	variants_effect_downstream_gene_variant	variants_effect_upstream_gene_variant	variants_effect_missense_variant	variants_effect_synonymous_variant	variants_effect_stop_gained
LTRL590_000011800	LTRL590_000011800.1	UDP-galactose transporter, putative	1278	5	6	0	0	5	1	0
LTRL590_000015500	LTRL590_000015500.1	cation transporter, putative	897	3	4	11	1	3	1	0
LTRL590_000017100	LTRL590_000017100.1	glycosomal transporter (GAT2), putative	1923	0.333333	4	22	5	1	3	0
LTRL590_000020700	LTRL590_000020700.1	folate/biopterin transporter, putative	1980	1.125	17	47	67	9	8	0
LTRL590_000024200	LTRL590_000024200.1	folate/biopterin transporter, putative	2073	0.941176	33	60	39	16	17	0
LTRL590_000024500	LTRL590_000024500.1	folate/biopterin transporter, putative	951	1	22	49	30	11	11	0
LTRL590_000024600	LTRL590_000024600.1	folate/biopterin transporter, putative	2169	1.5	15	38	56	9	6	0
LTRL590_000027000	LTRL590_000027000.1	cation transporter, putative	1842	#DIV/0!	2	3	8	2	0	0
LTRL590_020008400	LTRL590_020008400.1	UAA transporter family, putative	2880	4.33333	16	39	56	13	3	0
LTRL590_030008800	LTRL590_030008800.1	MFS transporter, putative	2040	2.6	18	79	51	13	5	0
LTRL590_050009300	LTRL590_050009300.1	monocarboxylate transporter-like protein	1716	1.25	9	30	15	5	4	0
LTRL590_060008200	LTRL590_060008200.1	folate/biopterin transporter, putative	2049	0.75	7	31	24	3	4	0
LTRL590_060018500	LTRL590_060018500.1	folate/biopterin transporter, putative	1962	0.666667	5	45	38	2	3	0
LTRL590_070009900	LTRL590_070009900.1	EamA-like transporter family, putative	1836	#DIV/0!	3	11	8	3	0	0
LTRL590_070019800	LTRL590_070019800.1	amino acid transporter, putative	1476	1	2	30	10	1	1	0
LTRL590_090007000	LTRL590_090007000.1	catalytic subunit of the vacuolar transporter chaperone 4, putative	2442	0	2	6	5	0	2	0
LTRL590_090021700	LTRL590_090021700.1	ABC transporter, putative	678	1	4	24	19	2	2	1
LTRL590_110012500	LTRL590_110012500.1	nucleobase transporter	1653	#DIV/0!	0	11	8	0	0	0
LTRL590_110019200	LTRL590_110019200.1	Organic solute transporter Ostalpha, putative	2079	1	2	22	24	1	1	0
LTRL590_110019800	LTRL590_110019800.1	ABC transporter-like protein	441	0	1	55	15	0	1	0
LTRL590_120014100	LTRL590_120014100.1	ABC transporter, putative	4824	1	6	5	4	3	3	0
LTRL590_130016400	LTRL590_130016400.1	nucleobase transporter	1506	0.333333	12	90	69	3	9	0
LTRL590_140009000	LTRL590_140009000.1	Transmembrane amino acid transporter protein, putative	2136	0.571429	11	43	53	4	7	0
LTRL590_140009600	LTRL590_140009600.1	Plasma-membrane choline transporter, putative	1824	0.375	11	58	58	3	8	0
LTRL590_150014700	LTRL590_150014700.1	Nucleotide-sugar transporter, putative	1434	#DIV/0!	1	23	26	1	0	0
LTRL590_150015100	LTRL590_150015100.1	Sugar (and other) transporter, putative	1665	6	7	25	29	6	1	0
LTRL590_150017900	LTRL590_150017900.1	nucleoside transporter 1, putative	642	0.666667	5	40	8	2	3	0
LTRL590_150019000	LTRL590_150019000.1	MGT1 magnesium transporter	2508	4	10	34	25	8	2	0
LTRL590_160007300	LTRL590_160007300.1	mitochondrial ornithine transporter 1-like protein	1149	#DIV/0!	1	24	27	1	0	0
LTRL590_160010800	LTRL590_160010800.1	Sugar (and other) transporter, putative	528	1	2	14	6	1	1	0
LTRL590_180009300	LTRL590_180009300.1	UDP-galactose transporter	1689	3.5	9	50	43	7	2	0
LTRL590_180020700	LTRL590_180020700.1	UAA transporter family, putative	1092	0.25	5	35	37	1	4	0
LTRL590_190012400	LTRL590_190012400.1	transporter, putative	1467	2.25	13	53	63	9	4	0
LTRL590_190013200	LTRL590_190013200.1	folate/biopterin transporter, putative	2022	0.25	10	61	71	2	8	0
LTRL590_190019300	LTRL590_190019300.1	Triose-phosphate Transporter family, putative	966	0	2	38	11	0	2	0
LTRL590_210016000	LTRL590_210016000.1	ABC transporter/ABC-2 type transporter, putative	2853	1.25	9	23	33	5	4	0
LTRL590_220014200	LTRL590_220014200.1	UDP-galactose transporter, putative	1773	3	12	55	49	9	3	0
LTRL590_240008600	LTRL590_240008600.1	UDP-galactose transporter, putative	507	2	3	6	3	2	1	0
LTRL590_240021400	LTRL590_240021400.1	ABC transporter, putative	1950	#DIV/0!	0	45	1	0	0	0
LTRL590_240025300	LTRL590_240025300.1	fatty acid transporter protein-like protein	3951	1	20	57	54	10	10	0
LTRL590_250017400	LTRL590_250017400.1	MGT2 magnesium transporter	1242	0.5	3	21	25	1	2	0
LTRL590_270009700	LTRL590_270009700.1	glycosomal transporter (GAT3), putative	2067	1	6	37	29	3	3	0
LTRL590_270018600	LTRL590_270018600.1	cation transporter, putative	1245	#DIV/0!	2	25	43	2	0	0
LTRL590_270022100	LTRL590_270022100.1	amino acid transporter, putative	1446	#DIV/0!	1	20	12	1	0	0
LTRL590_280023800	LTRL590_280023800.1	sulfate transporter-like protein	6021	0.611111	29	50	42	11	18	0
LTRL590_280026400	LTRL590_280026400.1	divalent cation transporter, putative	2037	1.09091	23	27	18	12	11	0
LTRL590_280036800	LTRL590_280036800.1	phosphate transporter, putative	2205	0.666667	15	45	30	6	9	0
LTRL590_290012200	LTRL590_290012200.1	phosphate transporter, putative	2130	#DIV/0!	2	19	26	2	0	0
LTRL590_290016100	LTRL590_290016100.1	ABC transporter-like protein	2166	#DIV/0!	1	14	2	1	0	0
LTRL590_300033100	LTRL590_300033100.1	Triose-phosphate Transporter family, putative	978	#DIV/0!	0	3	9	0	0	0
LTRL590_310007600	LTRL590_310007600.1	Endoplasmic reticulum vesicle transporter, putative	414	#DIV/0!	1	6	0	1	0	0
LTRL590_310010600	LTRL590_310010600.1	glycosomal transporter (GAT1), putative	2520	0.5	6	14	16	2	4	0
LTRL590_310011700	LTRL590_310011700.1	amino acid transporter aATP11, putative	1419	#DIV/0!	0	0	23	0	0	0
LTRL590_310012000	LTRL590_310012000.1	amino acid transporter aATP11, putative	1626	#DIV/0!	0	23	3	0	0	0
LTRL590_310015300	LTRL590_310015300.1	Transmembrane amino acid transporter protein, putative	492	#DIV/0!	0	7	38	0	0	0
LTRL590_310020400	LTRL590_310020400.1	ABC transporter, putative	699	0.5	3	2	55	1	2	0
LTRL590_310022500	LTRL590_310022500.1	ABC transporter, putative	513	0.5	3	20	9	1	2	0
LTRL590_310036500	LTRL590_310036500.1	zinc transporter-like protein	1356	#DIV/0!	0	34	23	0	0	0
LTRL590_310041200	LTRL590_310041200.1	Endoplasmic Reticulum-Golgi Intermediate Compartment (ERGIC)/Endoplasmic reticulum vesicle transporter, putative	1404	0	4	15	37	0	4	0
LTRL590_320027700	LTRL590_320027700.1	ABC transporter-like protein	2193	0.5	6	32	15	2	4	0
LTRL590_320047300	LTRL590_320047300.1	Endoplasmic Reticulum-Golgi Intermediate Compartment (ERGIC)/Endoplasmic reticulum vesicle transporter, putative	930	0.666667	10	42	31	4	6	0
LTRL590_330006000	LTRL590_330006000.1	ZIP Zinc transporter, putative	1032	1	6	17	28	3	3	0
LTRL590_330008400	LTRL590_330008400.1	glucose transporter/membrane transporter D2, putative	1881	#DIV/0!	1	29	34	1	0	0
LTRL590_330019700	LTRL590_330019700.1	ABC transporter, putative	1968	1	2	14	20	1	1	0
LTRL590_330039800	LTRL590_330039800.1	ABC transporter family-like protein	4311	1	6	15	16	3	3	0
LTRL590_330041500	LTRL590_330041500.1	cation transporter, putative	1005	#DIV/0!	0	15	21	0	0	0
LTRL590_330042200	LTRL590_330042200.1	ABC transporter family-like protein	2880	2	3	23	23	2	1	0
LTRL590_350033400	LTRL590_350033400.1	transporter-like protein	2097	0.384615	18	67	50	5	13	0
LTRL590_350033800	LTRL590_350033800.1	transporter, putative	2118	1.18182	24	51	109	13	11	0
LTRL590_350042200	LTRL590_350042200.1	membrane transporter protein, putative	2133	1.33333	14	21	31	8	6	0
LTRL590_350042700	LTRL590_350042700.1	membrane transporter protein, putative	1836	0.333333	4	39	58	1	3	0
LTRL590_350051100	LTRL590_350051100.1	mitochondrial phosphate transporter, putative	954	0	2	73	66	0	2	0
LTRL590_350051200	LTRL590_350051200.1	mitochondrial phosphate transporter, putative	954	0	3	100	62	0	3	0
LTRL590_350058400	LTRL590_350058400.1	folate/biopterin transporter, putative	1905	0.444444	13	92	58	4	9	0
LTRL590_360012400	LTRL590_360012400.1	EamA-like transporter family, putative	1404	2	6	41	42	4	2	0
LTRL590_360026300	LTRL590_360026300.1	inosine-guanosine transporter	1500	0	4	16	26	0	4	0
LTRL590_360029900	LTRL590_360029900.1	Plasma-membrane choline transporter, putative	1512	1	6	43	37	3	3	0
LTRL590_360055800	LTRL590_360055800.1	amino acid transporter, putative	2373	0.75	14	27	45	6	8	0
LTRL590_360060200	LTRL590_360060200.1	Sugar efflux transporter for intercellular exchange, putative	720	0	1	37	44	0	1	0
LTRL590_360075500	LTRL590_360075500.1	glucose transporter 2	1962	1.27273	25	42	37	14	11	0

## Sheet: MN-11
GeneId	TranscriptId	Product Description	Length	dN/dS	dN+dS	variants_effect_downstream_gene_variant	variants_effect_upstream_gene_variant	variants_effect_missense_variant	variants_effect_synonymous_variant	variants_effect_stop_gained
LTRL590_000011800	LTRL590_000011800.1	UDP-galactose transporter, putative	1278	1.66667	8	0	2	5	3	0
LTRL590_000015500	LTRL590_000015500.1	cation transporter, putative	897	3	4	9	1	3	1	0
LTRL590_000017100	LTRL590_000017100.1	glycosomal transporter (GAT2), putative	1923	0.4	7	27	5	2	5	0
LTRL590_000020700	LTRL590_000020700.1	folate/biopterin transporter, putative	1980	0.857143	13	19	42	6	7	0
LTRL590_000024200	LTRL590_000024200.1	folate/biopterin transporter, putative	2073	1.14286	30	66	44	16	14	0
LTRL590_000024500	LTRL590_000024500.1	folate/biopterin transporter, putative	951	1.08333	25	46	39	13	12	0
LTRL590_000024600	LTRL590_000024600.1	folate/biopterin transporter, putative	2169	1.14286	15	47	57	8	7	0
LTRL590_000027000	LTRL590_000027000.1	cation transporter, putative	1842	1	4	13	10	2	2	0
LTRL590_020008400	LTRL590_020008400.1	UAA transporter family, putative	2880	4.66667	17	43	59	14	3	0
LTRL590_030008800	LTRL590_030008800.1	MFS transporter, putative	2040	2.8	19	89	51	14	5	0
LTRL590_050009300	LTRL590_050009300.1	monocarboxylate transporter-like protein	1716	2	9	36	18	6	3	0
LTRL590_060008200	LTRL590_060008200.1	folate/biopterin transporter, putative	2049	0.75	7	31	23	3	4	0
LTRL590_060018500	LTRL590_060018500.1	folate/biopterin transporter, putative	1962	0.666667	5	46	41	2	3	0
LTRL590_070009900	LTRL590_070009900.1	EamA-like transporter family, putative	1836	#DIV/0!	3	11	5	3	0	0
LTRL590_070019800	LTRL590_070019800.1	amino acid transporter, putative	1476	0	1	29	12	0	1	0
LTRL590_090007000	LTRL590_090007000.1	catalytic subunit of the vacuolar transporter chaperone 4, putative	2442	0.2	6	12	11	1	5	0
LTRL590_090021700	LTRL590_090021700.1	ABC transporter, putative	678	1	4	28	20	2	2	1
LTRL590_110012500	LTRL590_110012500.1	nucleobase transporter	1653	#DIV/0!	1	10	13	1	0	0
LTRL590_110019200	LTRL590_110019200.1	Organic solute transporter Ostalpha, putative	2079	1	2	21	32	1	1	0
LTRL590_110019800	LTRL590_110019800.1	ABC transporter-like protein	441	0	2	61	15	0	2	0
LTRL590_120014100	LTRL590_120014100.1	ABC transporter, putative	4824	0.5	3	7	4	1	2	0
LTRL590_130016400	LTRL590_130016400.1	nucleobase transporter	1506	0.333333	12	95	72	3	9	0
LTRL590_140009000	LTRL590_140009000.1	Transmembrane amino acid transporter protein, putative	2136	0.571429	11	48	55	4	7	0
LTRL590_140009600	LTRL590_140009600.1	Plasma-membrane choline transporter, putative	1824	0.375	11	58	61	3	8	0
LTRL590_150014700	LTRL590_150014700.1	Nucleotide-sugar transporter, putative	1434	#DIV/0!	3	27	29	3	0	0
LTRL590_150015100	LTRL590_150015100.1	Sugar (and other) transporter, putative	1665	6	7	25	27	6	1	0
LTRL590_150017900	LTRL590_150017900.1	nucleoside transporter 1, putative	642	1	2	43	9	1	1	0
LTRL590_150019000	LTRL590_150019000.1	MGT1 magnesium transporter	2508	3.5	9	34	25	7	2	0
LTRL590_160007300	LTRL590_160007300.1	mitochondrial ornithine transporter 1-like protein	1149	#DIV/0!	1	25	35	1	0	0
LTRL590_160010800	LTRL590_160010800.1	Sugar (and other) transporter, putative	528	0.5	3	22	11	1	2	0
LTRL590_180009300	LTRL590_180009300.1	UDP-galactose transporter	1689	2.33333	10	52	48	7	3	0
LTRL590_180020700	LTRL590_180020700.1	UAA transporter family, putative	1092	0.25	5	35	46	1	4	0
LTRL590_190012400	LTRL590_190012400.1	transporter, putative	1467	1.8	14	48	66	9	5	0
LTRL590_190013200	LTRL590_190013200.1	folate/biopterin transporter, putative	2022	0.111111	10	54	78	1	9	0
LTRL590_190019300	LTRL590_190019300.1	Triose-phosphate Transporter family, putative	966	0	2	38	9	0	2	0
LTRL590_210016000	LTRL590_210016000.1	ABC transporter/ABC-2 type transporter, putative	2853	1	8	22	31	4	4	0
LTRL590_220014200	LTRL590_220014200.1	UDP-galactose transporter, putative	1773	2.25	13	55	56	9	4	0
LTRL590_240008600	LTRL590_240008600.1	UDP-galactose transporter, putative	507	#DIV/0!	0	23	12	0	0	0
LTRL590_240021400	LTRL590_240021400.1	ABC transporter, putative	1950	#DIV/0!	2	54	6	2	0	0
LTRL590_240025300	LTRL590_240025300.1	fatty acid transporter protein-like protein	3951	1	22	57	58	11	11	0
LTRL590_250017400	LTRL590_250017400.1	MGT2 magnesium transporter	1242	0	2	21	31	0	2	0
LTRL590_270009700	LTRL590_270009700.1	glycosomal transporter (GAT3), putative	2067	1.33333	7	44	30	4	3	0
LTRL590_270018600	LTRL590_270018600.1	cation transporter, putative	1245	#DIV/0!	2	28	34	2	0	0
LTRL590_270022100	LTRL590_270022100.1	amino acid transporter, putative	1446	2	3	31	17	2	1	0
LTRL590_280023800	LTRL590_280023800.1	sulfate transporter-like protein	6021	0.705882	29	52	40	12	17	0
LTRL590_280026400	LTRL590_280026400.1	divalent cation transporter, putative	2037	1.09091	23	29	20	12	11	0
LTRL590_280036800	LTRL590_280036800.1	phosphate transporter, putative	2205	0.75	14	44	31	6	8	0
LTRL590_290012200	LTRL590_290012200.1	phosphate transporter, putative	2130	#DIV/0!	1	22	25	1	0	0
LTRL590_290016100	LTRL590_290016100.1	ABC transporter-like protein	2166	0.666667	5	26	2	2	3	0
LTRL590_300033100	LTRL590_300033100.1	Triose-phosphate Transporter family, putative	978	0	1	11	17	0	1	0
LTRL590_310007600	LTRL590_310007600.1	Endoplasmic reticulum vesicle transporter, putative	414	#DIV/0!	2	10	6	2	0	0
LTRL590_310010600	LTRL590_310010600.1	glycosomal transporter (GAT1), putative	2520	0.166667	7	12	16	1	6	0
LTRL590_310011700	LTRL590_310011700.1	amino acid transporter aATP11, putative	1419	#DIV/0!	0	1	20	0	0	0
LTRL590_310012000	LTRL590_310012000.1	amino acid transporter aATP11, putative	1626	#DIV/0!	0	20	8	0	0	0
LTRL590_310015300	LTRL590_310015300.1	Transmembrane amino acid transporter protein, putative	492	#DIV/0!	0	5	46	0	0	0
LTRL590_310020400	LTRL590_310020400.1	ABC transporter, putative	699	1	4	5	54	2	2	0
LTRL590_310022500	LTRL590_310022500.1	ABC transporter, putative	513	0.5	3	23	9	1	2	0
LTRL590_310036500	LTRL590_310036500.1	zinc transporter-like protein	1356	#DIV/0!	0	39	26	0	0	0
LTRL590_310041200	LTRL590_310041200.1	Endoplasmic Reticulum-Golgi Intermediate Compartment (ERGIC)/Endoplasmic reticulum vesicle transporter, putative	1404	0.25	5	19	41	1	4	0
LTRL590_320027700	LTRL590_320027700.1	ABC transporter-like protein	2193	0.75	7	34	13	3	4	0
LTRL590_320047300	LTRL590_320047300.1	Endoplasmic Reticulum-Golgi Intermediate Compartment (ERGIC)/Endoplasmic reticulum vesicle transporter, putative	930	0.666667	10	43	34	4	6	0
LTRL590_330006000	LTRL590_330006000.1	ZIP Zinc transporter, putative	1032	2.5	7	26	49	5	2	0
LTRL590_330008400	LTRL590_330008400.1	glucose transporter/membrane transporter D2, putative	1881	#DIV/0!	1	39	46	1	0	0
LTRL590_330019700	LTRL590_330019700.1	ABC transporter, putative	1968	3	4	17	28	3	1	0
LTRL590_330039800	LTRL590_330039800.1	ABC transporter family-like protein	4311	0.666667	5	13	12	2	3	0
LTRL590_330041500	LTRL590_330041500.1	cation transporter, putative	1005	#DIV/0!	0	13	14	0	0	0
LTRL590_330042200	LTRL590_330042200.1	ABC transporter family-like protein	2880	#DIV/0!	1	15	27	1	0	0
LTRL590_350033400	LTRL590_350033400.1	transporter-like protein	2097	0.454545	16	70	45	5	11	0
LTRL590_350033800	LTRL590_350033800.1	transporter, putative	2118	1.09091	23	52	108	12	11	0
LTRL590_350042200	LTRL590_350042200.1	membrane transporter protein, putative	2133	1	20	33	48	10	10	0
LTRL590_350042700	LTRL590_350042700.1	membrane transporter protein, putative	1836	0.8	9	63	70	4	5	0
LTRL590_350051100	LTRL590_350051100.1	mitochondrial phosphate transporter, putative	954	0	2	73	64	0	2	0
LTRL590_350051200	LTRL590_350051200.1	mitochondrial phosphate transporter, putative	954	0	2	102	61	0	2	0
LTRL590_350058400	LTRL590_350058400.1	folate/biopterin transporter, putative	1905	0.5	12	98	62	4	8	0
LTRL590_360012400	LTRL590_360012400.1	EamA-like transporter family, putative	1404	1	6	44	53	3	3	0
LTRL590_360026300	LTRL590_360026300.1	inosine-guanosine transporter	1500	0	4	17	32	0	4	0
LTRL590_360029900	LTRL590_360029900.1	Plasma-membrane choline transporter, putative	1512	0.75	7	47	42	3	4	0
LTRL590_360055800	LTRL590_360055800.1	amino acid transporter, putative	2373	0.75	14	32	47	6	8	0
LTRL590_360060200	LTRL590_360060200.1	Sugar efflux transporter for intercellular exchange, putative	720	0	1	42	50	0	1	0
LTRL590_360075500	LTRL590_360075500.1	glucose transporter 2	1962	1.33333	28	48	39	16	12	0

## Sheet: E50
GeneId	TranscriptId	Product Description	Length	dN/dS	dN+dS	variants_effect_downstream_gene_variant	variants_effect_upstream_gene_variant	variants_effect_missense_variant	variants_effect_synonymous_variant	variants_effect_stop_gained
LTRL590_000011800	LTRL590_000011800.1	UDP-galactose transporter, putative	1278	2	15	0	7	10	5	0
LTRL590_000015500	LTRL590_000015500.1	cation transporter, putative	897	2	3	6	2	2	1	0
LTRL590_000017100	LTRL590_000017100.1	glycosomal transporter (GAT2), putative	1923	0.285714	18	56	21	4	14	0
LTRL590_000020700	LTRL590_000020700.1	folate/biopterin transporter, putative	1980	1.75	11	37	59	7	4	0
LTRL590_000024200	LTRL590_000024200.1	folate/biopterin transporter, putative	2073	1.5	25	81	50	15	10	0
LTRL590_000024500	LTRL590_000024500.1	folate/biopterin transporter, putative	951	0.923077	25	73	46	12	13	0
LTRL590_000024600	LTRL590_000024600.1	folate/biopterin transporter, putative	2169	0.923077	25	76	72	12	13	0
LTRL590_000027000	LTRL590_000027000.1	cation transporter, putative	1842	2.5	14	52	34	10	4	0
LTRL590_020008400	LTRL590_020008400.1	UAA transporter family, putative	2880	2.83333	23	31	45	17	6	0
LTRL590_030008800	LTRL590_030008800.1	MFS transporter, putative	2040	1.75	11	63	48	7	4	0
LTRL590_050009300	LTRL590_050009300.1	monocarboxylate transporter-like protein	1716	4	10	48	34	8	2	0
LTRL590_060008200	LTRL590_060008200.1	folate/biopterin transporter, putative	2049	0.5	9	52	54	3	6	0
LTRL590_060018500	LTRL590_060018500.1	folate/biopterin transporter, putative	1962	0.571429	11	72	55	4	7	0
LTRL590_070009900	LTRL590_070009900.1	EamA-like transporter family, putative	1836	1	16	24	30	8	8	0
LTRL590_070019800	LTRL590_070019800.1	amino acid transporter, putative	1476	4	10	99	62	8	2	0
LTRL590_090007000	LTRL590_090007000.1	catalytic subunit of the vacuolar transporter chaperone 4, putative	2442	0.571429	11	74	74	4	7	0
LTRL590_090021700	LTRL590_090021700.1	ABC transporter, putative	678	7	8	67	61	7	1	1
LTRL590_110012500	LTRL590_110012500.1	nucleobase transporter	1653	1.6	13	32	43	8	5	0
LTRL590_110019200	LTRL590_110019200.1	Organic solute transporter Ostalpha, putative	2079	0.857143	13	71	55	6	7	0
LTRL590_110019800	LTRL590_110019800.1	ABC transporter-like protein	441	#DIV/0!	1	59	36	1	0	0
LTRL590_120014100	LTRL590_120014100.1	ABC transporter, putative	4824	1.18182	48	64	80	26	22	0
LTRL590_130016400	LTRL590_130016400.1	nucleobase transporter	1506	1	4	77	47	2	2	0
LTRL590_140009000	LTRL590_140009000.1	Transmembrane amino acid transporter protein, putative	2136	0.428571	10	58	34	3	7	0
LTRL590_140009600	LTRL590_140009600.1	Plasma-membrane choline transporter, putative	1824	0.571429	11	46	43	4	7	0
LTRL590_150014700	LTRL590_150014700.1	Nucleotide-sugar transporter, putative	1434	1.18182	24	50	65	13	11	0
LTRL590_150015100	LTRL590_150015100.1	Sugar (and other) transporter, putative	1665	3	12	83	56	9	3	0
LTRL590_150017900	LTRL590_150017900.1	nucleoside transporter 1, putative	642	2	12	40	19	8	4	0
LTRL590_150019000	LTRL590_150019000.1	MGT1 magnesium transporter	2508	0.75	7	33	49	3	4	0
LTRL590_160007300	LTRL590_160007300.1	mitochondrial ornithine transporter 1-like protein	1149	2.66667	11	66	70	8	3	0
LTRL590_160010800	LTRL590_160010800.1	Sugar (and other) transporter, putative	528	1.5	5	58	37	3	2	0
LTRL590_180009300	LTRL590_180009300.1	UDP-galactose transporter	1689	1.4	12	59	84	7	5	0
LTRL590_180020700	LTRL590_180020700.1	UAA transporter family, putative	1092	0.5	6	47	53	2	4	0
LTRL590_190012400	LTRL590_190012400.1	transporter, putative	1467	2.5	7	50	51	5	2	0
LTRL590_190013200	LTRL590_190013200.1	folate/biopterin transporter, putative	2022	0	6	52	73	0	6	0
LTRL590_190019300	LTRL590_190019300.1	Triose-phosphate Transporter family, putative	966	2	6	93	56	4	2	0
LTRL590_210016000	LTRL590_210016000.1	ABC transporter/ABC-2 type transporter, putative	2853	0.818182	20	62	36	9	11	0
LTRL590_220014200	LTRL590_220014200.1	UDP-galactose transporter, putative	1773	#DIV/0!	5	55	43	5	0	0
LTRL590_240008600	LTRL590_240008600.1	UDP-galactose transporter, putative	507	1.5	5	80	74	3	2	0
LTRL590_240021400	LTRL590_240021400.1	ABC transporter, putative	1950	1.53846	33	56	66	20	13	0
LTRL590_240025300	LTRL590_240025300.1	fatty acid transporter protein-like protein	3951	1.14286	15	62	44	8	7	0
LTRL590_250017400	LTRL590_250017400.1	MGT2 magnesium transporter	1242	0	2	39	59	0	2	0
LTRL590_270009700	LTRL590_270009700.1	glycosomal transporter (GAT3), putative	2067	1.4	12	67	67	7	5	0
LTRL590_270018600	LTRL590_270018600.1	cation transporter, putative	1245	1	8	51	55	4	4	0
LTRL590_270022100	LTRL590_270022100.1	amino acid transporter, putative	1446	0.875	15	88	18	7	8	0
LTRL590_280023800	LTRL590_280023800.1	sulfate transporter-like protein	6021	0.615385	21	58	51	8	13	0
LTRL590_280026400	LTRL590_280026400.1	divalent cation transporter, putative	2037	0.9	19	29	21	9	10	0
LTRL590_280036800	LTRL590_280036800.1	phosphate transporter, putative	2205	0.4	7	40	32	2	5	0
LTRL590_290012200	LTRL590_290012200.1	phosphate transporter, putative	2130	1.57143	18	69	68	11	7	0
LTRL590_290016100	LTRL590_290016100.1	ABC transporter-like protein	2166	1.125	17	59	20	9	8	0
LTRL590_300033100	LTRL590_300033100.1	Triose-phosphate Transporter family, putative	978	0.75	7	77	90	3	4	0
LTRL590_310007600	LTRL590_310007600.1	Endoplasmic reticulum vesicle transporter, putative	414	#DIV/0!	1	50	51	1	0	0
LTRL590_310010600	LTRL590_310010600.1	glycosomal transporter (GAT1), putative	2520	1.5	15	39	40	9	6	0
LTRL590_310010900	LTRL590_310010900.1	amino acid transporter aATP11, putative	1419	#DIV/0!	0	10	7	0	0	0
LTRL590_310011200	LTRL590_310011200.1	amino acid transporter aATP11, putative	1626	#DIV/0!	0	7	3	0	0	0
LTRL590_310011700	LTRL590_310011700.1	amino acid transporter aATP11, putative	1419	#DIV/0!	0	1	34	0	0	0
LTRL590_310012000	LTRL590_310012000.1	amino acid transporter aATP11, putative	1626	0	2	32	21	0	2	0
LTRL590_310015300	LTRL590_310015300.1	Transmembrane amino acid transporter protein, putative	492	0	1	20	69	0	1	0
LTRL590_310020400	LTRL590_310020400.1	ABC transporter, putative	699	1.75	11	11	59	7	4	0
LTRL590_310022500	LTRL590_310022500.1	ABC transporter, putative	513	0.5	6	64	38	2	4	0
LTRL590_310036500	LTRL590_310036500.1	zinc transporter-like protein	1356	0.75	14	109	97	6	8	0
LTRL590_310041200	LTRL590_310041200.1	Endoplasmic Reticulum-Golgi Intermediate Compartment (ERGIC)/Endoplasmic reticulum vesicle transporter, putative	1404	0.75	7	64	61	3	4	0
LTRL590_320027700	LTRL590_320027700.1	ABC transporter-like protein	2193	0.625	13	34	54	5	8	0
LTRL590_320047300	LTRL590_320047300.1	Endoplasmic Reticulum-Golgi Intermediate Compartment (ERGIC)/Endoplasmic reticulum vesicle transporter, putative	930	0.4	7	55	58	2	5	0
LTRL590_330006000	LTRL590_330006000.1	ZIP Zinc transporter, putative	1032	0.714286	12	73	87	5	7	0
LTRL590_330008400	LTRL590_330008400.1	glucose transporter/membrane transporter D2, putative	1881	0.307692	17	84	84	4	13	0
LTRL590_330019700	LTRL590_330019700.1	ABC transporter, putative	1968	0.545455	17	44	94	6	11	0
LTRL590_330039800	LTRL590_330039800.1	ABC transporter family-like protein	4311	0.580645	49	60	94	18	31	0
LTRL590_330041500	LTRL590_330041500.1	cation transporter, putative	1005	0.625	13	68	65	5	8	0
LTRL590_330042200	LTRL590_330042200.1	ABC transporter family-like protein	2880	2	24	48	56	16	8	0
LTRL590_350033400	LTRL590_350033400.1	transporter-like protein	2097	1.14286	15	61	59	8	7	0
LTRL590_350033800	LTRL590_350033800.1	transporter, putative	2118	1.46154	32	45	80	19	13	0
LTRL590_350042200	LTRL590_350042200.1	membrane transporter protein, putative	2133	1.33333	14	21	31	8	6	0
LTRL590_350042700	LTRL590_350042700.1	membrane transporter protein, putative	1836	0.333333	4	40	58	1	3	0
LTRL590_350051100	LTRL590_350051100.1	mitochondrial phosphate transporter, putative	954	0	1	55	40	0	1	0
LTRL590_350051200	LTRL590_350051200.1	mitochondrial phosphate transporter, putative	954	0	1	74	44	0	1	0
LTRL590_350058400	LTRL590_350058400.1	folate/biopterin transporter, putative	1905	1	8	71	43	4	4	0
LTRL590_360012400	LTRL590_360012400.1	EamA-like transporter family, putative	1404	4.5	11	74	75	9	2	1
LTRL590_360026300	LTRL590_360026300.1	inosine-guanosine transporter	1500	0.142857	8	30	47	1	7	0
LTRL590_360029900	LTRL590_360029900.1	Plasma-membrane choline transporter, putative	1512	1	10	70	52	5	5	0
LTRL590_360055800	LTRL590_360055800.1	amino acid transporter, putative	2373	2	24	49	75	16	8	0
LTRL590_360060200	LTRL590_360060200.1	Sugar efflux transporter for intercellular exchange, putative	720	1.5	10	57	74	6	4	0
LTRL590_360075500	LTRL590_360075500.1	glucose transporter 2	1962	3.85714	34	69	36	27	7	0

## Sheet: LRC-L747
GeneId	TranscriptId	Product Description	Length	dN/dS	dN+dS	variants_effect_downstream_gene_variant	variants_effect_upstream_gene_variant	variants_effect_missense_variant	variants_effect_synonymous_variant	variants_effect_stop_gained
LTRL590_000011800	LTRL590_000011800.1	UDP-galactose transporter, putative	1278	2	15	0	9	10	5	0
LTRL590_000015500	LTRL590_000015500.1	cation transporter, putative	897	2	3	6	2	2	1	0
LTRL590_000017100	LTRL590_000017100.1	glycosomal transporter (GAT2), putative	1923	0.285714	18	62	21	4	14	0
LTRL590_000020700	LTRL590_000020700.1	folate/biopterin transporter, putative	1980	1.75	11	37	58	7	4	0
LTRL590_000024200	LTRL590_000024200.1	folate/biopterin transporter, putative	2073	1.55556	23	77	54	14	9	0
LTRL590_000024500	LTRL590_000024500.1	folate/biopterin transporter, putative	951	1.28571	16	74	46	9	7	0
LTRL590_000024600	LTRL590_000024600.1	folate/biopterin transporter, putative	2169	0.923077	25	72	63	12	13	0
LTRL590_000027000	LTRL590_000027000.1	cation transporter, putative	1842	2	15	50	34	10	5	0
LTRL590_020008400	LTRL590_020008400.1	UAA transporter family, putative	2880	2.83333	23	27	43	17	6	0
LTRL590_030008800	LTRL590_030008800.1	MFS transporter, putative	2040	1.75	11	64	46	7	4	0
LTRL590_050009300	LTRL590_050009300.1	monocarboxylate transporter-like protein	1716	4	10	45	33	8	2	0
LTRL590_060008200	LTRL590_060008200.1	folate/biopterin transporter, putative	2049	0.5	9	49	55	3	6	0
LTRL590_060018500	LTRL590_060018500.1	folate/biopterin transporter, putative	1962	0.571429	11	68	55	4	7	0
LTRL590_070009900	LTRL590_070009900.1	EamA-like transporter family, putative	1836	1	16	24	30	8	8	0
LTRL590_070019800	LTRL590_070019800.1	amino acid transporter, putative	1476	4	10	94	57	8	2	0
LTRL590_090007000	LTRL590_090007000.1	catalytic subunit of the vacuolar transporter chaperone 4, putative	2442	0.571429	11	75	82	4	7	0
LTRL590_090021700	LTRL590_090021700.1	ABC transporter, putative	678	7	8	68	61	7	1	1
LTRL590_110012500	LTRL590_110012500.1	nucleobase transporter	1653	1.6	13	34	45	8	5	0
LTRL590_110019200	LTRL590_110019200.1	Organic solute transporter Ostalpha, putative	2079	0.857143	13	70	58	6	7	0
LTRL590_110019800	LTRL590_110019800.1	ABC transporter-like protein	441	#DIV/0!	1	59	34	1	0	0
LTRL590_120014100	LTRL590_120014100.1	ABC transporter, putative	4824	1.18182	48	67	79	26	22	0
LTRL590_130016400	LTRL590_130016400.1	nucleobase transporter	1506	1.5	5	89	52	3	2	0
LTRL590_140009000	LTRL590_140009000.1	Transmembrane amino acid transporter protein, putative	2136	0.428571	10	61	40	3	7	0
LTRL590_140009600	LTRL590_140009600.1	Plasma-membrane choline transporter, putative	1824	0.571429	11	48	43	4	7	0
LTRL590_150014700	LTRL590_150014700.1	Nucleotide-sugar transporter, putative	1434	1	22	50	65	11	11	0
LTRL590_150015100	LTRL590_150015100.1	Sugar (and other) transporter, putative	1665	3	12	85	54	9	3	0
LTRL590_150017900	LTRL590_150017900.1	nucleoside transporter 1, putative	642	1.6	13	41	20	8	5	0
LTRL590_150019000	LTRL590_150019000.1	MGT1 magnesium transporter	2508	0.75	7	34	48	3	4	0
LTRL590_160007300	LTRL590_160007300.1	mitochondrial ornithine transporter 1-like protein	1149	2.66667	11	73	71	8	3	0
LTRL590_160010800	LTRL590_160010800.1	Sugar (and other) transporter, putative	528	1.5	5	55	35	3	2	0
LTRL590_180009300	LTRL590_180009300.1	UDP-galactose transporter	1689	1.4	12	63	85	7	5	0
LTRL590_180020700	LTRL590_180020700.1	UAA transporter family, putative	1092	0.5	6	45	54	2	4	0
LTRL590_190012400	LTRL590_190012400.1	transporter, putative	1467	2.5	7	49	51	5	2	0
LTRL590_190013200	LTRL590_190013200.1	folate/biopterin transporter, putative	2022	0	6	56	70	0	6	0
LTRL590_190019300	LTRL590_190019300.1	Triose-phosphate Transporter family, putative	966	2	6	91	56	4	2	0
LTRL590_210016000	LTRL590_210016000.1	ABC transporter/ABC-2 type transporter, putative	2853	0.818182	20	63	37	9	11	0
LTRL590_220014200	LTRL590_220014200.1	UDP-galactose transporter, putative	1773	#DIV/0!	5	55	44	5	0	0
LTRL590_240008600	LTRL590_240008600.1	UDP-galactose transporter, putative	507	0.5	3	79	72	1	2	0
LTRL590_240021400	LTRL590_240021400.1	ABC transporter, putative	1950	1.53846	33	56	66	20	13	0
LTRL590_240025300	LTRL590_240025300.1	fatty acid transporter protein-like protein	3951	1.14286	15	65	45	8	7	0
LTRL590_250017400	LTRL590_250017400.1	MGT2 magnesium transporter	1242	0.5	3	41	60	1	2	0
LTRL590_270009700	LTRL590_270009700.1	glycosomal transporter (GAT3), putative	2067	1.4	12	73	73	7	5	0
LTRL590_270018600	LTRL590_270018600.1	cation transporter, putative	1245	1	10	53	54	5	5	0
LTRL590_270022100	LTRL590_270022100.1	amino acid transporter, putative	1446	0.875	15	82	18	7	8	0
LTRL590_280023800	LTRL590_280023800.1	sulfate transporter-like protein	6021	0.615385	21	56	48	8	13	0
LTRL590_280026400	LTRL590_280026400.1	divalent cation transporter, putative	2037	0.9	19	29	21	9	10	0
LTRL590_280036800	LTRL590_280036800.1	phosphate transporter, putative	2205	0.4	7	40	32	2	5	0
LTRL590_290012200	LTRL590_290012200.1	phosphate transporter, putative	2130	1.57143	18	66	66	11	7	0
LTRL590_290016100	LTRL590_290016100.1	ABC transporter-like protein	2166	1.125	17	57	20	9	8	0
LTRL590_300033100	LTRL590_300033100.1	Triose-phosphate Transporter family, putative	978	0.75	7	77	90	3	4	0
LTRL590_310007600	LTRL590_310007600.1	Endoplasmic reticulum vesicle transporter, putative	414	#DIV/0!	1	50	51	1	0	0
LTRL590_310010600	LTRL590_310010600.1	glycosomal transporter (GAT1), putative	2520	1.57143	18	43	44	11	7	0
LTRL590_310010900	LTRL590_310010900.1	amino acid transporter aATP11, putative	1419	#DIV/0!	0	6	7	0	0	0
LTRL590_310011200	LTRL590_310011200.1	amino acid transporter aATP11, putative	1626	#DIV/0!	0	7	0	0	0	0
LTRL590_310011700	LTRL590_310011700.1	amino acid transporter aATP11, putative	1419	#DIV/0!	0	1	37	0	0	0
LTRL590_310012000	LTRL590_310012000.1	amino acid transporter aATP11, putative	1626	0	2	35	25	0	2	0
Transmembrane amino acid transporter protein,2C putative	LTRL590_310015300.1	Transmembrane amino acid transporter protein, putative	492	0	1	18	67	0	1	0
LTRL590_310020400	LTRL590_310020400.1	ABC transporter, putative	699	1.75	11	8	60	7	4	0
LTRL590_310022500	LTRL590_310022500.1	ABC transporter, putative	513	0.5	6	64	38	2	4	0
LTRL590_310036500	LTRL590_310036500.1	zinc transporter-like protein	1356	0.75	14	101	95	6	8	0
LTRL590_310041200	LTRL590_310041200.1	Endoplasmic Reticulum-Golgi Intermediate Compartment (ERGIC)/Endoplasmic reticulum vesicle transporter, putative	1404	0.75	7	61	63	3	4	0
LTRL590_320027700	LTRL590_320027700.1	ABC transporter-like protein	2193	0.625	13	34	43	5	8	0
LTRL590_320047300	LTRL590_320047300.1	Endoplasmic Reticulum-Golgi Intermediate Compartment (ERGIC)/Endoplasmic reticulum vesicle transporter, putative	930	0.4	7	55	61	2	5	0
LTRL590_330006000	LTRL590_330006000.1	ZIP Zinc transporter, putative	1032	0.714286	12	72	86	5	7	0
LTRL590_330019700	LTRL590_330019700.1	ABC transporter, putative	1968	0.545455	17	46	90	6	11	0
LTRL590_330039800	LTRL590_330039800.1	ABC transporter family-like protein	4311	0.580645	49	61	96	18	31	0
LTRL590_330041500	LTRL590_330041500.1	cation transporter, putative	1005	0.625	13	64	67	5	8	0
LTRL590_330042200	LTRL590_330042200.1	ABC transporter family-like protein	2880	2	24	48	58	16	8	0
LTRL590_350033400	LTRL590_350033400.1	transporter-like protein	2097	1.14286	15	61	60	8	7	0
LTRL590_350033800	LTRL590_350033800.1	transporter, putative	2118	1.30769	30	43	80	17	13	0
LTRL590_350042200	LTRL590_350042200.1	membrane transporter protein, putative	2133	1.33333	14	21	31	8	6	0
LTRL590_350042700	LTRL590_350042700.1	membrane transporter protein, putative	1836	0.333333	4	40	58	1	3	0
LTRL590_350051100	LTRL590_350051100.1	mitochondrial phosphate transporter, putative	954	1	4	54	40	2	2	0
LTRL590_350051200	LTRL590_350051200.1	mitochondrial phosphate transporter, putative	954	0	1	75	46	0	1	0
LTRL590_350058400	LTRL590_350058400.1	folate/biopterin transporter, putative	1905	1	8	76	44	4	4	0
LTRL590_360012400	LTRL590_360012400.1	EamA-like transporter family, putative	1404	4.5	11	77	80	9	2	1
LTRL590_360026300	LTRL590_360026300.1	inosine-guanosine transporter	1500	0.142857	8	30	47	1	7	0
LTRL590_360029900	LTRL590_360029900.1	Plasma-membrane choline transporter, putative	1512	1	10	79	51	5	5	0
LTRL590_360055800	LTRL590_360055800.1	amino acid transporter, putative	2373	2	24	45	77	16	8	0
LTRL590_360060200	LTRL590_360060200.1	Sugar efflux transporter for intercellular exchange, putative	720	1.5	10	57	78	6	4	0
LTRL590_360075500	LTRL590_360075500.1	glucose transporter 2	1962	3.85714	34	79	36	27	7	0

## Sheet: LRC-L810
GeneId	TranscriptId	Product Description	Length	dN/dS	dN+dS	variants_effect_downstream_gene_variant	variants_effect_upstream_gene_variant	variants_effect_missense_variant	variants_effect_synonymous_variant	variants_effect_stop_gained
LTRL590_000011800	LTRL590_000011800.1	UDP-galactose transporter, putative	1278	2	15	0	22	10	5	0
LTRL590_000015500	LTRL590_000015500.1	cation transporter, putative	897	0.5	3	5	2	1	2	0
LTRL590_000017100	LTRL590_000017100.1	glycosomal transporter (GAT2), putative	1923	0.454545	16	57	22	5	11	1
LTRL590_000020700	LTRL590_000020700.1	folate/biopterin transporter, putative	1980	1	8	34	64	4	4	0
LTRL590_000024200	LTRL590_000024200.1	folate/biopterin transporter, putative	2073	1.9	29	69	54	19	10	0
LTRL590_000024500	LTRL590_000024500.1	folate/biopterin transporter, putative	951	1.54545	28	75	38	17	11	0
LTRL590_000024600	LTRL590_000024600.1	folate/biopterin transporter, putative	2169	0.785714	25	63	80	11	14	0
LTRL590_000027000	LTRL590_000027000.1	cation transporter, putative	1842	1.66667	16	48	30	10	6	0
LTRL590_020008400	LTRL590_020008400.1	UAA transporter family, putative	2880	5.66667	20	30	40	17	3	0
LTRL590_030008800	LTRL590_030008800.1	MFS transporter, putative	2040	0.888889	17	50	48	8	9	0
LTRL590_050009300	LTRL590_050009300.1	monocarboxylate transporter-like protein	1716	1	8	35	30	4	4	0
LTRL590_060008200	LTRL590_060008200.1	folate/biopterin transporter, putative	2049	0.6	8	68	51	3	5	0
LTRL590_060018500	LTRL590_060018500.1	folate/biopterin transporter, putative	1962	0.5	9	56	54	3	6	0
LTRL590_070009900	LTRL590_070009900.1	EamA-like transporter family, putative	1836	0.888889	17	23	30	8	9	0
LTRL590_070019800	LTRL590_070019800.1	amino acid transporter, putative	1476	7	8	97	52	7	1	0
LTRL590_090007000	LTRL590_090007000.1	catalytic subunit of the vacuolar transporter chaperone 4, putative	2442	0.25	10	68	71	2	8	0
LTRL590_090021700	LTRL590_090021700.1	ABC transporter, putative	678	3	8	64	57	6	2	1
LTRL590_110012500	LTRL590_110012500.1	nucleobase transporter	1653	2	9	16	39	6	3	0
LTRL590_110019200	LTRL590_110019200.1	Organic solute transporter Ostalpha, putative	2079	1.42857	17	67	59	10	7	0
LTRL590_110019800	LTRL590_110019800.1	ABC transporter-like protein	441	#DIV/0!	1	53	26	1	0	0
LTRL590_120014100	LTRL590_120014100.1	ABC transporter, putative	4824	1.42105	46	57	67	27	19	0
LTRL590_130016400	LTRL590_130016400.1	nucleobase transporter	1506	2	3	74	51	2	1	0
LTRL590_140009000	LTRL590_140009000.1	Transmembrane amino acid transporter protein, putative	2136	0.666667	10	47	41	4	6	0
LTRL590_140009600	LTRL590_140009600.1	Plasma-membrane choline transporter, putative	1824	1	10	43	37	5	5	0
LTRL590_150014700	LTRL590_150014700.1	Nucleotide-sugar transporter, putative	1434	0.833333	11	52	60	5	6	0
LTRL590_150015100	LTRL590_150015100.1	Sugar (and other) transporter, putative	1665	4	10	69	52	8	2	0
LTRL590_150017900	LTRL590_150017900.1	nucleoside transporter 1, putative	642	1.8	14	52	14	9	5	0
LTRL590_150019000	LTRL590_150019000.1	MGT1 magnesium transporter	2508	1	8	33	33	4	4	0
LTRL590_160007300	LTRL590_160007300.1	mitochondrial ornithine transporter 1-like protein	1149	1.6	13	80	81	8	5	0
LTRL590_160010800	LTRL590_160010800.1	Sugar (and other) transporter, putative	528	3	8	53	30	6	2	0
LTRL590_180009300	LTRL590_180009300.1	UDP-galactose transporter	1689	2	12	55	81	8	4	0
LTRL590_180020700	LTRL590_180020700.1	UAA transporter family, putative	1092	0.5	6	41	47	2	4	0
LTRL590_190012400	LTRL590_190012400.1	transporter, putative	1467	0.666667	5	38	55	2	3	0
LTRL590_190013200	LTRL590_190013200.1	folate/biopterin transporter, putative	2022	0	4	61	41	0	4	0
LTRL590_190019300	LTRL590_190019300.1	Triose-phosphate Transporter family, putative	966	2	6	80	52	4	2	0
LTRL590_210016000	LTRL590_210016000.1	ABC transporter/ABC-2 type transporter, putative	2853	0.818182	20	59	39	9	11	0
LTRL590_220014200	LTRL590_220014200.1	UDP-galactose transporter, putative	1773	6	7	47	36	6	1	0
LTRL590_240008600	LTRL590_240008600.1	UDP-galactose transporter, putative	507	2.5	7	0	68	5	2	0
LTRL590_240021400	LTRL590_240021400.1	ABC transporter, putative	1950	#DIV/0!	0	46	0	0	0	0
LTRL590_240025300	LTRL590_240025300.1	fatty acid transporter protein-like protein	3951	1.5	20	61	47	12	8	0
LTRL590_250017400	LTRL590_250017400.1	MGT2 magnesium transporter	1242	0	3	35	45	0	3	0
LTRL590_270009700	LTRL590_270009700.1	glycosomal transporter (GAT3), putative	2067	1.6	13	72	51	8	5	0
LTRL590_270018600	LTRL590_270018600.1	cation transporter, putative	1245	1	6	48	54	3	3	0
LTRL590_270022100	LTRL590_270022100.1	amino acid transporter, putative	1446	2.33333	10	97	18	7	3	0
LTRL590_280023800	LTRL590_280023800.1	sulfate transporter-like protein	6021	1.22222	20	61	45	11	9	0
LTRL590_280026400	LTRL590_280026400.1	divalent cation transporter, putative	2037	1.11111	19	25	27	10	9	0
LTRL590_280036800	LTRL590_280036800.1	phosphate transporter, putative	2205	0.333333	4	40	30	1	3	0
LTRL590_290012200	LTRL590_290012200.1	phosphate transporter, putative	2130	1	14	72	61	7	7	0
LTRL590_290016100	LTRL590_290016100.1	ABC transporter-like protein	2166	1.16667	13	61	20	7	6	0
LTRL590_300033100	LTRL590_300033100.1	Triose-phosphate Transporter family, putative	978	0.5	9	76	100	3	6	0
LTRL590_310007600	LTRL590_310007600.1	Endoplasmic reticulum vesicle transporter, putative	414	#DIV/0!	2	54	48	2	0	0
LTRL590_310010600	LTRL590_310010600.1	glycosomal transporter (GAT1), putative	2520	1.75	11	52	37	7	4	0
LTRL590_310010900	LTRL590_310010900.1	amino acid transporter aATP11, putative	1419	#DIV/0!	0	6	7	0	0	0
LTRL590_310011200	LTRL590_310011200.1	amino acid transporter aATP11, putative	1626	#DIV/0!	0	7	0	0	0	0
LTRL590_310011700	LTRL590_310011700.1	amino acid transporter aATP11, putative	1419	#DIV/0!	0	0	33	0	0	0
LTRL590_310012000	LTRL590_310012000.1	amino acid transporter aATP11, putative	1626	0	2	31	27	0	2	0
LTRL590_310015300	LTRL590_310015300.1	Transmembrane amino acid transporter protein, putative	492	#DIV/0!	0	20	62	0	0	0
LTRL590_310020400	LTRL590_310020400.1	ABC transporter, putative	699	3	8	1	54	6	2	0
LTRL590_310022500	LTRL590_310022500.1	ABC transporter, putative	513	1	2	42	43	1	1	0
LTRL590_310036500	LTRL590_310036500.1	zinc transporter-like protein	1356	0.5	18	89	97	6	12	0
LTRL590_310041200	LTRL590_310041200.1	Endoplasmic Reticulum-Golgi Intermediate Compartment (ERGIC)/Endoplasmic reticulum vesicle transporter, putative	1404	1	4	48	61	2	2	0
LTRL590_320027700	LTRL590_320027700.1	ABC transporter-like protein	2193	1	14	48	43	7	7	0
LTRL590_320047300	LTRL590_320047300.1	Endoplasmic Reticulum-Golgi Intermediate Compartment (ERGIC)/Endoplasmic reticulum vesicle transporter, putative	930	0.25	5	52	60	1	4	0
LTRL590_330006000	LTRL590_330006000.1	ZIP Zinc transporter, putative	1032	0.833333	11	67	94	5	6	0
LTRL590_330008400	LTRL590_330008400.1	glucose transporter/membrane transporter D2, putative	1881	0.454545	16	83	100	5	11	0
LTRL590_330019700	LTRL590_330019700.1	ABC transporter, putative	1968	1	16	37	76	8	8	0
LTRL590_330039800	LTRL590_330039800.1	ABC transporter family-like protein	4311	0.666667	40	55	75	16	24	0
LTRL590_330041500	LTRL590_330041500.1	cation transporter, putative	1005	1	10	68	53	5	5	0
LTRL590_330042200	LTRL590_330042200.1	ABC transporter family-like protein	2880	2.33333	20	49	51	14	6	0
LTRL590_350033400	LTRL590_350033400.1	transporter-like protein	2097	1.28571	16	44	45	9	7	0
LTRL590_350033800	LTRL590_350033800.1	transporter, putative	2118	0.916667	23	45	94	11	12	0
LTRL590_350042200	LTRL590_350042200.1	membrane transporter protein, putative	2133	1.11111	19	25	34	10	9	0
LTRL590_350042700	LTRL590_350042700.1	membrane transporter protein, putative	1836	0.4	7	37	55	2	5	0
LTRL590_350051100	LTRL590_350051100.1	mitochondrial phosphate transporter, putative	954	1.5	5	42	43	3	2	0
LTRL590_350051200	LTRL590_350051200.1	mitochondrial phosphate transporter, putative	954	0	1	64	42	0	1	0
LTRL590_350058400	LTRL590_350058400.1	folate/biopterin transporter, putative	1905	1.33333	7	60	39	4	3	0
LTRL590_360012400	LTRL590_360012400.1	EamA-like transporter family, putative	1404	1.4	12	62	68	7	5	0
LTRL590_360026300	LTRL590_360026300.1	inosine-guanosine transporter	1500	1.25	9	30	34	5	4	0
LTRL590_360029900	LTRL590_360029900.1	Plasma-membrane choline transporter, putative	1512	1.75	11	83	51	7	4	0
LTRL590_360055800	LTRL590_360055800.1	amino acid transporter, putative	2373	2.5	21	34	72	15	6	0
LTRL590_360060200	LTRL590_360060200.1	Sugar efflux transporter for intercellular exchange, putative	720	1.66667	8	56	66	5	3	0
LTRL590_360075500	LTRL590_360075500.1	glucose transporter 2	1962	4.16667	31	74	37	25	6	0

## Sheet: Ackerman
#GeneName	TranscriptId	Product Description	Length	dN/dS	dN+dS	variants_effect_downstream_gene_variant	variants_effect_upstream_gene_variant	variants_effect_missense_variant	variants_effect_synonymous_variant	variants_effect_stop_gained
LTRL590_000011800	LTRL590_000011800.1	UDP-galactose transporter, putative	1278	1.33333	14	0	8	8	6	0
LTRL590_000015500	LTRL590_000015500.1	cation transporter, putative	897	4	5	8	1	4	1	0
LTRL590_000017100	LTRL590_000017100.1	glycosomal transporter (GAT2), putative	1923	0.416667	17	62	21	5	12	0
LTRL590_000020700	LTRL590_000020700.1	folate/biopterin transporter, putative	1980	0.75	14	33	56	6	8	0
LTRL590_000024200	LTRL590_000024200.1	folate/biopterin transporter, putative	2073	2.75	15	34	26	11	4	0
LTRL590_000024500	LTRL590_000024500.1	folate/biopterin transporter, putative	951	1.6	26	37	20	16	10	0
LTRL590_000024600	LTRL590_000024600.1	folate/biopterin transporter, putative	2169	0.666667	10	40	56	4	6	0
LTRL590_000027000	LTRL590_000027000.1	cation transporter, putative	1842	1.6	13	50	28	8	5	0
LTRL590_020008400	LTRL590_020008400.1	UAA transporter family, putative	2880	4	25	45	81	20	5	0
LTRL590_030008800	LTRL590_030008800.1	MFS transporter, putative	2040	2.6	18	83	42	13	5	0
LTRL590_050009300	LTRL590_050009300.1	monocarboxylate transporter-like protein	1716	1.5	10	52	33	6	4	0
LTRL590_060008200	LTRL590_060008200.1	folate/biopterin transporter, putative	2049	0.5	12	48	51	4	8	0
LTRL590_060018500	LTRL590_060018500.1	folate/biopterin transporter, putative	1962	0.333333	12	58	60	3	9	0
LTRL590_070009900	LTRL590_070009900.1	EamA-like transporter family, putative	1836	3.33333	13	25	22	10	3	0
LTRL590_070019800	LTRL590_070019800.1	amino acid transporter, putative	1476	1.5	10	70	47	6	4	0
LTRL590_090007000	LTRL590_090007000.1	catalytic subunit of the vacuolar transporter chaperone 4, putative	2442	0	2	1	1	0	2	0
LTRL590_090021700	LTRL590_090021700.1	ABC transporter, putative	678	4	5	39	48	4	1	0
LTRL590_110012500	LTRL590_110012500.1	nucleobase transporter	1653	1.25	9	18	41	5	4	0
LTRL590_110019200	LTRL590_110019200.1	Organic solute transporter Ostalpha, putative	2079	0	1	17	23	0	1	0
LTRL590_110019800	LTRL590_110019800.1	ABC transporter-like protein	441	1.5	5	57	16	3	2	0
LTRL590_120014100	LTRL590_120014100.1	ABC transporter, putative	4824	1.16667	39	65	64	21	18	0
LTRL590_130016400	LTRL590_130016400.1	nucleobase transporter	1506	0.333333	12	81	65	3	9	0
LTRL590_140009000	LTRL590_140009000.1	Transmembrane amino acid transporter protein, putative	2136	0.727273	19	61	60	8	11	0
LTRL590_140009600	LTRL590_140009600.1	Plasma-membrane choline transporter, putative	1824	0.454545	16	68	64	5	11	0
LTRL590_150014700	LTRL590_150014700.1	Nucleotide-sugar transporter, putative	1434	#DIV/0!	1	57	48	1	0	0
LTRL590_150015100	LTRL590_150015100.1	Sugar (and other) transporter, putative	1665	4	15	73	48	12	3	0
LTRL590_150017900	LTRL590_150017900.1	nucleoside transporter 1, putative	642	1.6	13	51	19	8	5	0
LTRL590_150019000	LTRL590_150019000.1	MGT1 magnesium transporter	2508	3	12	49	46	9	3	0
LTRL590_160007300	LTRL590_160007300.1	mitochondrial ornithine transporter 1-like protein	1149	7	8	61	83	7	1	0
LTRL590_160010800	LTRL590_160010800.1	Sugar (and other) transporter, putative	528	1.33333	7	38	32	4	3	0
LTRL590_180009300	LTRL590_180009300.1	UDP-galactose transporter	1689	3	16	72	84	12	4	0
LTRL590_180020700	LTRL590_180020700.1	UAA transporter family, putative	1092	0.5	6	57	69	2	4	0
LTRL590_190012400	LTRL590_190012400.1	transporter, putative	1467	1.8	14	53	71	9	5	0
LTRL590_190013200	LTRL590_190013200.1	folate/biopterin transporter, putative	2022	0.142857	8	73	74	1	7	0
LTRL590_190019300	LTRL590_190019300.1	Triose-phosphate Transporter family, putative	966	1.66667	8	87	42	5	3	0
LTRL590_210016000	LTRL590_210016000.1	ABC transporter/ABC-2 type transporter, putative	2853	0.769231	23	59	49	10	13	0
LTRL590_220014200	LTRL590_220014200.1	UDP-galactose transporter, putative	1773	3	12	68	54	9	3	0
LTRL590_240008600	LTRL590_240008600.1	UDP-galactose transporter, putative	507	0	2	70	44	0	2	0
LTRL590_240021400	LTRL590_240021400.1	ABC transporter, putative	1950	#DIV/0!	0	3	0	0	0	0
LTRL590_240025300	LTRL590_240025300.1	fatty acid transporter protein-like protein	3951	1.1	21	74	61	11	10	0
LTRL590_250017400	LTRL590_250017400.1	MGT2 magnesium transporter	1242	0	4	25	52	0	4	0
LTRL590_270009700	LTRL590_270009700.1	glycosomal transporter (GAT3), putative	2067	1.14286	15	75	64	8	7	0
LTRL590_270018600	LTRL590_270018600.1	cation transporter, putative	1245	5	6	51	47	5	1	0
LTRL590_270022100	LTRL590_270022100.1	amino acid transporter, putative	1446	2.5	7	86	23	5	2	0
LTRL590_280023800	LTRL590_280023800.1	sulfate transporter-like protein	6021	0.611111	29	61	51	11	18	0
LTRL590_280026400	LTRL590_280026400.1	divalent cation transporter, putative	2037	1.36364	26	41	22	15	11	0
LTRL590_280036800	LTRL590_280036800.1	phosphate transporter, putative	2205	0.857143	13	52	40	6	7	0
LTRL590_290012200	LTRL590_290012200.1	phosphate transporter, putative	2130	1	16	64	57	8	8	0
LTRL590_290016100	LTRL590_290016100.1	ABC transporter-like protein	2166	1.6	13	45	15	8	5	0
LTRL590_300033100	LTRL590_300033100.1	Triose-phosphate Transporter family, putative	978	0.75	7	69	72	3	4	0
LTRL590_310007600	LTRL590_310007600.1	Endoplasmic reticulum vesicle transporter, putative	414	#DIV/0!	1	51	43	1	0	0
LTRL590_310010600	LTRL590_310010600.1	glycosomal transporter (GAT1), putative	2520	0.875	15	44	36	7	8	0
LTRL590_310010900	LTRL590_310010900.1	amino acid transporter aATP11, putative	1419	#DIV/0!	0	0	2	0	0	0
LTRL590_310011200	LTRL590_310011200.1	amino acid transporter aATP11, putative	1626	#DIV/0!	0	2	0	0	0	0
LTRL590_310011700	LTRL590_310011700.1	amino acid transporter aATP11, putative	1419	#DIV/0!	0	0	30	0	0	0
LTRL590_310012000	LTRL590_310012000.1	amino acid transporter aATP11, putative	1626	0	1	29	30	0	1	0
LTRL590_310015300	LTRL590_310015300.1	Transmembrane amino acid transporter protein, putative	492	#DIV/0!	0	17	80	0	0	0
LTRL590_310020400	LTRL590_310020400.1	ABC transporter, putative	699	1.5	5	6	65	3	2	0
LTRL590_310022500	LTRL590_310022500.1	ABC transporter, putative	513	0.25	5	62	37	1	4	0
LTRL590_310036500	LTRL590_310036500.1	zinc transporter-like protein	1356	0.5	9	102	81	3	6	0
LTRL590_310041200	LTRL590_310041200.1	Endoplasmic Reticulum-Golgi Intermediate Compartment (ERGIC)/Endoplasmic reticulum vesicle transporter, putative	1404	5	6	56	69	5	1	0
LTRL590_320027700	LTRL590_320027700.1	ABC transporter-like protein	2193	0.555556	14	53	41	5	9	0
LTRL590_320047300	LTRL590_320047300.1	Endoplasmic Reticulum-Golgi Intermediate Compartment (ERGIC)/Endoplasmic reticulum vesicle transporter, putative	930	0.571429	11	66	64	4	7	0
LTRL590_330006000	LTRL590_330006000.1	ZIP Zinc transporter, putative	1032	1	16	58	76	8	8	0
LTRL590_330008400	LTRL590_330008400.1	glucose transporter/membrane transporter D2, putative	1881	0.384615	18	72	99	5	13	0
LTRL590_330019700	LTRL590_330019700.1	ABC transporter, putative	1968	0.857143	13	32	81	6	7	0
LTRL590_330039800	LTRL590_330039800.1	ABC transporter family-like protein	4311	0.48	37	54	58	12	25	0
LTRL590_330041500	LTRL590_330041500.1	cation transporter, putative	1005	0.8	9	50	55	4	5	0
LTRL590_330042200	LTRL590_330042200.1	ABC transporter family-like protein	2880	6	21	49	53	18	3	0
LTRL590_350033400	LTRL590_350033400.1	transporter-like protein	2097	0.416667	17	62	50	5	12	0
LTRL590_350033800	LTRL590_350033800.1	transporter, putative	2118	0.777778	32	48	97	14	18	0
LTRL590_350042200	LTRL590_350042200.1	membrane transporter protein, putative	2133	1	20	33	47	10	10	0
LTRL590_350042700	LTRL590_350042700.1	membrane transporter protein, putative	1836	1	10	57	71	5	5	0
LTRL590_350051100	LTRL590_350051100.1	mitochondrial phosphate transporter, putative	954	#DIV/0!	0	65	61	0	0	0
LTRL590_350051200	LTRL590_350051200.1	mitochondrial phosphate transporter, putative	954	0	2	94	52	0	2	0
LTRL590_350058400	LTRL590_350058400.1	folate/biopterin transporter, putative	1905	0.875	15	101	60	7	8	0
LTRL590_360012400	LTRL590_360012400.1	EamA-like transporter family, putative	1404	1.83333	17	70	79	11	6	0
LTRL590_360026300	LTRL590_360026300.1	inosine-guanosine transporter	1500	0.125	9	25	53	1	8	0
LTRL590_360029900	LTRL590_360029900.1	Plasma-membrane choline transporter, putative	1512	1.75	11	81	62	7	4	0
LTRL590_360055800	LTRL590_360055800.1	amino acid transporter, putative	2373	0.642857	23	47	70	9	14	0
LTRL590_360060200	LTRL590_360060200.1	Sugar efflux transporter for intercellular exchange, putative	720	1.25	9	65	79	5	4	0
LTRL590_360075500	LTRL590_360075500.1	glucose transporter 2	1962	5.75	27	45	19	23	4	0

## Sheet: Boone
#GeneName	TranscriptId	Product Description	Length	dN/dS	dN+dS	variants_effect_downstream_gene_variant	variants_effect_upstream_gene_variant	variants_effect_missense_variant	variants_effect_synonymous_variant	variants_effect_stop_gained
LTRL590_000011800	LTRL590_000011800.1	UDP-galactose transporter, putative	1278	1.33333	14	0	11	8	6	0
LTRL590_000015500	LTRL590_000015500.1	cation transporter, putative	897	2	6	7	1	4	2	0
LTRL590_000017100	LTRL590_000017100.1	glycosomal transporter (GAT2), putative	1923	0.416667	17	56	21	5	12	0
LTRL590_000020700	LTRL590_000020700.1	folate/biopterin transporter, putative	1980	0.75	14	33	56	6	8	0
LTRL590_000024200	LTRL590_000024200.1	folate/biopterin transporter, putative	2073	3	12	33	25	9	3	0
LTRL590_000024500	LTRL590_000024500.1	folate/biopterin transporter, putative	951	1.77778	25	32	20	16	9	0
LTRL590_000024600	LTRL590_000024600.1	folate/biopterin transporter, putative	2169	0.666667	10	42	49	4	6	0
LTRL590_000027000	LTRL590_000027000.1	cation transporter, putative	1842	1.6	13	55	28	8	5	0
LTRL590_020008400	LTRL590_020008400.1	UAA transporter family, putative	2880	4	25	45	77	20	5	0
LTRL590_030008800	LTRL590_030008800.1	MFS transporter, putative	2040	2.6	18	67	46	13	5	0
LTRL590_050009300	LTRL590_050009300.1	monocarboxylate transporter-like protein	1716	1.5	10	47	34	6	4	0
LTRL590_060008200	LTRL590_060008200.1	folate/biopterin transporter, putative	2049	0.5	12	50	54	4	8	0
LTRL590_060018500	LTRL590_060018500.1	folate/biopterin transporter, putative	1962	0.333333	12	57	61	3	9	0
LTRL590_070009900	LTRL590_070009900.1	EamA-like transporter family, putative	1836	3.33333	13	26	22	10	3	0
LTRL590_070019800	LTRL590_070019800.1	amino acid transporter, putative	1476	1.5	10	72	52	6	4	0
LTRL590_090007000	LTRL590_090007000.1	catalytic subunit of the vacuolar transporter chaperone 4, putative	2442	0	2	2	1	0	2	0
LTRL590_090021700	LTRL590_090021700.1	ABC transporter, putative	678	4	5	39	48	4	1	0
LTRL590_110012500	LTRL590_110012500.1	nucleobase transporter	1653	1.25	9	17	39	5	4	0
LTRL590_110019200	LTRL590_110019200.1	Organic solute transporter Ostalpha, putative	2079	0	1	16	22	0	1	0
LTRL590_110019800	LTRL590_110019800.1	ABC transporter-like protein	441	2	3	56	16	2	1	0
LTRL590_120014100	LTRL590_120014100.1	ABC transporter, putative	4824	1.16667	39	68	64	21	18	0
LTRL590_130016400	LTRL590_130016400.1	nucleobase transporter	1506	0.333333	12	79	68	3	9	0
LTRL590_140009000	LTRL590_140009000.1	Transmembrane amino acid transporter protein, putative	2136	0.727273	19	55	58	8	11	0
LTRL590_140009600	LTRL590_140009600.1	Plasma-membrane choline transporter, putative	1824	0.454545	16	63	63	5	11	0
LTRL590_150014700	LTRL590_150014700.1	Nucleotide-sugar transporter, putative	1434	2	3	57	48	2	1	0
LTRL590_150015100	LTRL590_150015100.1	Sugar (and other) transporter, putative	1665	4	15	71	51	12	3	0
LTRL590_150017900	LTRL590_150017900.1	nucleoside transporter 1, putative	642	1.6	13	53	19	8	5	0
LTRL590_150019000	LTRL590_150019000.1	MGT1 magnesium transporter	2508	3	12	48	46	9	3	0
LTRL590_160007300	LTRL590_160007300.1	mitochondrial ornithine transporter 1-like protein	1149	7	8	70	81	7	1	0
LTRL590_160010800	LTRL590_160010800.1	Sugar (and other) transporter, putative	528	1.33333	7	41	33	4	3	0
LTRL590_180009300	LTRL590_180009300.1	UDP-galactose transporter	1689	3	16	70	84	12	4	0
LTRL590_180020700	LTRL590_180020700.1	UAA transporter family, putative	1092	0.5	6	57	72	2	4	0
LTRL590_190012400	LTRL590_190012400.1	transporter, putative	1467	1.8	14	53	71	9	5	0
LTRL590_190013200	LTRL590_190013200.1	folate/biopterin transporter, putative	2022	0.142857	8	71	73	1	7	0
LTRL590_190019300	LTRL590_190019300.1	Triose-phosphate Transporter family, putative	966	1.66667	8	81	42	5	3	0
LTRL590_210016000	LTRL590_210016000.1	ABC transporter/ABC-2 type transporter, putative	2853	0.769231	23	60	54	10	13	0
LTRL590_220014200	LTRL590_220014200.1	UDP-galactose transporter, putative	1773	3	12	67	55	9	3	0
LTRL590_240008600	LTRL590_240008600.1	UDP-galactose transporter, putative	507	1	6	70	40	3	3	0
LTRL590_240021400	LTRL590_240021400.1	ABC transporter, putative	1950	#DIV/0!	0	3	0	0	0	0
LTRL590_240025300	LTRL590_240025300.1	fatty acid transporter protein-like protein	3951	1.1	21	71	61	11	10	0
LTRL590_250017400	LTRL590_250017400.1	MGT2 magnesium transporter	1242	0	4	31	55	0	4	0
LTRL590_270009700	LTRL590_270009700.1	glycosomal transporter (GAT3), putative	2067	1.2	11	42	41	6	5	0
LTRL590_270018600	LTRL590_270018600.1	cation transporter, putative	1245	5	6	50	51	5	1	0
LTRL590_270022100	LTRL590_270022100.1	amino acid transporter, putative	1446	2.5	7	97	22	5	2	0
LTRL590_280023800	LTRL590_280023800.1	sulfate transporter-like protein	6021	0.611111	29	58	51	11	18	0
LTRL590_280026400	LTRL590_280026400.1	divalent cation transporter, putative	2037	1.36364	26	36	24	15	11	0
LTRL590_280036800	LTRL590_280036800.1	phosphate transporter, putative	2205	0.857143	13	52	41	6	7	0
LTRL590_290012200	LTRL590_290012200.1	phosphate transporter, putative	2130	1	16	66	50	8	8	0
LTRL590_290016100	LTRL590_290016100.1	ABC transporter-like protein	2166	1.6	13	45	16	8	5	0
LTRL590_300033100	LTRL590_300033100.1	Triose-phosphate Transporter family, putative	978	0.75	7	68	79	3	4	0
LTRL590_310007600	LTRL590_310007600.1	Endoplasmic reticulum vesicle transporter, putative	414	#DIV/0!	1	49	44	1	0	0
LTRL590_310010600	LTRL590_310010600.1	glycosomal transporter (GAT1), putative	2520	0.875	15	43	36	7	8	0
LTRL590_310010900	LTRL590_310010900.1	amino acid transporter aATP11, putative	1419	#DIV/0!	0	0	1	0	0	0
LTRL590_310011200	LTRL590_310011200.1	amino acid transporter aATP11, putative	1626	#DIV/0!	0	1	0	0	0	0
LTRL590_310011700	LTRL590_310011700.1	amino acid transporter aATP11, putative	1419	#DIV/0!	0	0	37	0	0	0
LTRL590_310012000	LTRL590_310012000.1	amino acid transporter aATP11, putative	1626	0	1	36	27	0	1	0
LTRL590_310015300	LTRL590_310015300.1	Transmembrane amino acid transporter protein, putative	492	#DIV/0!	1	15	78	1	0	0
LTRL590_310020400	LTRL590_310020400.1	ABC transporter, putative	699	1.5	5	3	58	3	2	0
LTRL590_310022500	LTRL590_310022500.1	ABC transporter, putative	513	0.25	5	60	37	1	4	0
LTRL590_310036500	LTRL590_310036500.1	zinc transporter-like protein	1356	0.5	9	105	82	3	6	0
LTRL590_310041200	LTRL590_310041200.1	Endoplasmic Reticulum-Golgi Intermediate Compartment (ERGIC)/Endoplasmic reticulum vesicle transporter, putative	1404	5	6	61	66	5	1	0
LTRL590_320027700	LTRL590_320027700.1	ABC transporter-like protein	2193	0.555556	14	54	40	5	9	0
LTRL590_320047300	LTRL590_320047300.1	Endoplasmic Reticulum-Golgi Intermediate Compartment (ERGIC)/Endoplasmic reticulum vesicle transporter, putative	930	0.571429	11	66	64	4	7	0
LTRL590_330006000	LTRL590_330006000.1	ZIP Zinc transporter, putative	1032	1	16	59	77	8	8	0
LTRL590_330008400	LTRL590_330008400.1	glucose transporter/membrane transporter D2, putative	1881	0.384615	18	73	102	5	13	0
LTRL590_330019700	LTRL590_330019700.1	ABC transporter, putative	1968	0.857143	13	34	84	6	7	0
LTRL590_330039800	LTRL590_330039800.1	ABC transporter family-like protein	4311	0.48	37	54	62	12	25	0
LTRL590_330041500	LTRL590_330041500.1	cation transporter, putative	1005	0.8	9	52	50	4	5	0
LTRL590_330042200	LTRL590_330042200.1	ABC transporter family-like protein	2880	6	21	49	53	18	3	0
LTRL590_350033400	LTRL590_350033400.1	transporter-like protein	2097	0.416667	17	69	49	5	12	0
LTRL590_350033800	LTRL590_350033800.1	transporter, putative	2118	0.888889	34	56	108	16	18	0
LTRL590_350042200	LTRL590_350042200.1	membrane transporter protein, putative	2133	1	20	33	47	10	10	0
LTRL590_350042700	LTRL590_350042700.1	membrane transporter protein, putative	1836	1	10	57	71	5	5	0
LTRL590_350051100	LTRL590_350051100.1	mitochondrial phosphate transporter, putative	954	0	1	67	61	0	1	0
LTRL590_350051200	LTRL590_350051200.1	mitochondrial phosphate transporter, putative	954	0	3	98	55	0	3	0
LTRL590_350058400	LTRL590_350058400.1	folate/biopterin transporter, putative	1905	0.875	15	99	60	7	8	0
LTRL590_360012400	LTRL590_360012400.1	EamA-like transporter family, putative	1404	1.83333	17	70	80	11	6	0
LTRL590_360026300	LTRL590_360026300.1	inosine-guanosine transporter	1500	0.125	9	23	52	1	8	0
LTRL590_360029900	LTRL590_360029900.1	Plasma-membrane choline transporter, putative	1512	1.75	11	79	62	7	4	0
LTRL590_360055800	LTRL590_360055800.1	amino acid transporter, putative	2373	0.642857	23	46	69	9	14	0
LTRL590_360060200	LTRL590_360060200.1	Sugar efflux transporter for intercellular exchange, putative	720	1.25	9	63	79	5	4	0
LTRL590_360075500	LTRL590_360075500.1	glucose transporter 2	1962	5.75	27	43	19	23	4	0

## Sheet: Melloy
GeneId	TranscriptId	Product Description	Length	dN/dS	dN+dS	variants_effect_downstream_gene_variant	variants_effect_upstream_gene_variant	variants_effect_missense_variant	variants_effect_synonymous_variant	variants_effect_stop_gained
LTRL590_000011800	LTRL590_000011800.1	UDP-galactose transporter, putative	1278	1.33333	14	0	9	8	6	0
LTRL590_000015500	LTRL590_000015500.1	cation transporter, putative	897	2	6	8	1	4	2	0
LTRL590_000017100	LTRL590_000017100.1	glycosomal transporter (GAT2), putative	1923	0.416667	17	56	21	5	12	0
LTRL590_000020700	LTRL590_000020700.1	folate/biopterin transporter, putative	1980	0.555556	14	31	56	5	9	0
LTRL590_000024200	LTRL590_000024200.1	folate/biopterin transporter, putative	2073	4.5	11	37	23	9	2	0
LTRL590_000024500	LTRL590_000024500.1	folate/biopterin transporter, putative	951	1.5	25	32	20	15	10	0
LTRL590_000024600	LTRL590_000024600.1	folate/biopterin transporter, putative	2169	0.666667	10	40	47	4	6	0
LTRL590_000027000	LTRL590_000027000.1	cation transporter, putative	1842	1.6	13	48	28	8	5	0
LTRL590_020008400	LTRL590_020008400.1	UAA transporter family, putative	2880	4	25	45	84	20	5	0
LTRL590_030008800	LTRL590_030008800.1	MFS transporter, putative	2040	2.6	18	74	42	13	5	0
LTRL590_050009300	LTRL590_050009300.1	monocarboxylate transporter-like protein	1716	1.5	10	51	30	6	4	0
LTRL590_060008200	LTRL590_060008200.1	folate/biopterin transporter, putative	2049	0.5	12	55	54	4	8	0
LTRL590_060018500	LTRL590_060018500.1	folate/biopterin transporter, putative	1962	0.333333	12	58	61	3	9	0
LTRL590_070009900	LTRL590_070009900.1	EamA-like transporter family, putative	1836	3.33333	13	27	22	10	3	0
LTRL590_070019800	LTRL590_070019800.1	amino acid transporter, putative	1476	1.5	10	70	48	6	4	0
LTRL590_090007000	LTRL590_090007000.1	catalytic subunit of the vacuolar transporter chaperone 4, putative	2442	0	2	2	0	0	2	0
LTRL590_090021700	LTRL590_090021700.1	ABC transporter, putative	678	4	5	39	48	4	1	0
LTRL590_110012500	LTRL590_110012500.1	nucleobase transporter	1653	1.25	9	23	36	5	4	0
LTRL590_110019200	LTRL590_110019200.1	Organic solute transporter Ostalpha, putative	2079	0	1	17	22	0	1	0
LTRL590_110019800	LTRL590_110019800.1	ABC transporter-like protein	441	1	4	58	16	2	2	0
LTRL590_120014100	LTRL590_120014100.1	ABC transporter, putative	4824	1.16667	39	63	60	21	18	0
LTRL590_130016400	LTRL590_130016400.1	nucleobase transporter	1506	0.333333	12	88	67	3	9	0
LTRL590_140009000	LTRL590_140009000.1	Transmembrane amino acid transporter protein, putative	2136	0.727273	19	51	58	8	11	0
LTRL590_140009600	LTRL590_140009600.1	Plasma-membrane choline transporter, putative	1824	0.454545	16	66	61	5	11	0
LTRL590_150014700	LTRL590_150014700.1	Nucleotide-sugar transporter, putative	1434	#DIV/0!	1	57	48	1	0	0
LTRL590_150015100	LTRL590_150015100.1	Sugar (and other) transporter, putative	1665	4	15	70	49	12	3	0
LTRL590_150017900	LTRL590_150017900.1	nucleoside transporter 1, putative	642	1.66667	8	54	17	5	3	0
LTRL590_150019000	LTRL590_150019000.1	MGT1 magnesium transporter	2508	3	12	48	46	9	3	0
LTRL590_160007300	LTRL590_160007300.1	mitochondrial ornithine transporter 1-like protein	1149	7	8	66	78	7	1	0
LTRL590_160010800	LTRL590_160010800.1	Sugar (and other) transporter, putative	528	1.33333	7	40	33	4	3	0
LTRL590_180009300	LTRL590_180009300.1	UDP-galactose transporter	1689	3	16	68	86	12	4	0
LTRL590_180020700	LTRL590_180020700.1	UAA transporter family, putative	1092	0.5	6	58	67	2	4	0
LTRL590_190012400	LTRL590_190012400.1	transporter, putative	1467	1.8	14	53	71	9	5	0
LTRL590_190013200	LTRL590_190013200.1	folate/biopterin transporter, putative	2022	0.142857	8	72	71	1	7	0
LTRL590_190019300	LTRL590_190019300.1	Triose-phosphate Transporter family, putative	966	1.66667	8	78	42	5	3	0
LTRL590_210016000	LTRL590_210016000.1	ABC transporter/ABC-2 type transporter, putative	2853	0.769231	23	60	55	10	13	0
LTRL590_220014200	LTRL590_220014200.1	UDP-galactose transporter, putative	1773	3	12	69	58	9	3	0
LTRL590_240008600	LTRL590_240008600.1	UDP-galactose transporter, putative	507	0.666667	5	64	47	2	3	0
LTRL590_240021400	LTRL590_240021400.1	ABC transporter, putative	1950	#DIV/0!	0	3	0	0	0	0
LTRL590_240025300	LTRL590_240025300.1	fatty acid transporter protein-like protein	3951	1.1	21	71	57	11	10	0
LTRL590_250017400	LTRL590_250017400.1	MGT2 magnesium transporter	1242	0	2	19	37	0	2	0
LTRL590_270009700	LTRL590_270009700.1	glycosomal transporter (GAT3), putative	2067	1.14286	15	76	59	8	7	0
LTRL590_270018600	LTRL590_270018600.1	cation transporter, putative	1245	5	6	51	51	5	1	0
LTRL590_270022100	LTRL590_270022100.1	amino acid transporter, putative	1446	2.5	7	97	23	5	2	0
LTRL590_280023800	LTRL590_280023800.1	sulfate transporter-like protein	6021	0.611111	29	59	51	11	18	0
LTRL590_280026400	LTRL590_280026400.1	divalent cation transporter, putative	2037	1.36364	26	37	22	15	11	0
LTRL590_280036800	LTRL590_280036800.1	phosphate transporter, putative	2205	0.857143	13	52	40	6	7	0
LTRL590_290012200	LTRL590_290012200.1	phosphate transporter, putative	2130	1	16	61	58	8	8	0
LTRL590_290016100	LTRL590_290016100.1	ABC transporter-like protein	2166	1.6	13	45	16	8	5	0
LTRL590_300033100	LTRL590_300033100.1	Triose-phosphate Transporter family, putative	978	0.75	7	68	78	3	4	0
LTRL590_310007600	LTRL590_310007600.1	Endoplasmic reticulum vesicle transporter, putative	414	#DIV/0!	1	49	39	1	0	0
LTRL590_310010600	LTRL590_310010600.1	glycosomal transporter (GAT1), putative	2520	1.16667	13	33	34	7	6	0
LTRL590_310011700	LTRL590_310011200.1	amino acid transporter aATP11, putative	1626	#DIV/0!	0	0	27	0	0	0
LTRL590_310012000	LTRL590_310011700.1	amino acid transporter aATP11, putative	1419	0	1	26	21	0	1	0
LTRL590_310015300	LTRL590_310012000.1	amino acid transporter aATP11, putative	1626	0	2	15	71	0	2	0
LTRL590_310020400	LTRL590_310015300.1	Transmembrane amino acid transporter protein, putative	492	1.5	5	6	61	3	2	0
LTRL590_310022500	LTRL590_310020400.1	ABC transporter, putative	699	0.25	5	53	37	1	4	0
LTRL590_310036500	LTRL590_310022500.1	ABC transporter, putative	513	0.5	9	87	70	3	6	0
LTRL590_310041200	LTRL590_310036500.1	zinc transporter-like protein	1356	4	5	53	65	4	1	0
LTRL590_320027700	LTRL590_310041200.1	Endoplasmic Reticulum-Golgi Intermediate Compartment (ERGIC)/Endoplasmic reticulum vesicle transporter, putative	1404	0.555556	14	52	40	5	9	0
LTRL590_320047300	LTRL590_320027700.1	ABC transporter-like protein	2193	0.571429	11	66	64	4	7	0
LTRL590_330006000	LTRL590_320047300.1	Endoplasmic Reticulum-Golgi Intermediate Compartment (ERGIC)/Endoplasmic reticulum vesicle transporter, putative	930	1	16	59	72	8	8	0
LTRL590_330008400	LTRL590_330006000.1	ZIP Zinc transporter, putative	1032	0.384615	18	81	91	5	13	0
LTRL590_330019700	LTRL590_330019700.1	ABC transporter, putative	1968	0.857143	13	32	80	6	7	0
LTRL590_330039800	LTRL590_330039800.1	ABC transporter family-like protein	4311	0.48	37	53	59	12	25	0
LTRL590_330041500	LTRL590_330041500.1	cation transporter, putative	1005	0.8	9	52	55	4	5	0
LTRL590_330042200	LTRL590_330042200.1	ABC transporter family-like protein	2880	6	21	51	55	18	3	0
LTRL590_350033400	LTRL590_350033400.1	transporter-like protein	2097	0.416667	17	68	50	5	12	0
LTRL590_350033800	LTRL590_350033800.1	transporter, putative	2118	0.8	36	49	96	16	20	0
LTRL590_350042200	LTRL590_350042200.1	membrane transporter protein, putative	2133	1	20	37	47	10	10	0
LTRL590_350042700	LTRL590_350042700.1	membrane transporter protein, putative	1836	1	10	53	71	5	5	0
LTRL590_350051100	LTRL590_350051100.1	mitochondrial phosphate transporter, putative	954	#DIV/0!	0	64	61	0	0	0
LTRL590_350051200	LTRL590_350051200.1	mitochondrial phosphate transporter, putative	954	0	1	84	55	0	1	0
LTRL590_350058400	LTRL590_350058400.1	folate/biopterin transporter, putative	1905	0.875	15	91	60	7	8	0
LTRL590_360012400	LTRL590_360012400.1	EamA-like transporter family, putative	1404	2.25	13	53	55	9	4	0
LTRL590_360026300	LTRL590_360026300.1	inosine-guanosine transporter	1500	0.125	9	27	51	1	8	0
LTRL590_360029900	LTRL590_360029900.1	Plasma-membrane choline transporter, putative	1512	1.75	11	77	60	7	4	0
LTRL590_360055800	LTRL590_360055800.1	amino acid transporter, putative	2373	0.642857	23	47	70	9	14	0
LTRL590_360060200	LTRL590_360060200.1	Sugar efflux transporter for intercellular exchange, putative	720	1.25	9	65	79	5	4	0
LTRL590_360075500	LTRL590_360075500.1	glucose transporter 2	1962	5.75	27	45	19	23	4	0

## Sheet: K26_1
GeneId	TranscriptId	Product Description	Length	dN/dS	dN+dS	variants_effect_downstream_gene_variant	variants_effect_upstream_gene_variant	variants_effect_missense_variant	variants_effect_synonymous_variant	variants_effect_stop_gained
LTRL590_000011800	LTRL590_000011800.1	UDP-galactose transporter, putative	1278	2	12	0	13	8	4	0
LTRL590_000015500	LTRL590_000015500.1	cation transporter, putative	897	1	2	4	0	1	1	0
LTRL590_000017100	LTRL590_000017100.1	glycosomal transporter (GAT2), putative	1923	0.444444	13	47	18	4	9	0
LTRL590_000020700	LTRL590_000020700.1	folate/biopterin transporter, putative	1980	0.555556	14	32	47	5	9	0
LTRL590_000024200	LTRL590_000024200.1	folate/biopterin transporter, putative	2073	3.5	9	36	25	7	2	0
LTRL590_000024500	LTRL590_000024500.1	folate/biopterin transporter, putative	951	2.6	18	22	22	13	5	0
LTRL590_000024600	LTRL590_000024600.1	folate/biopterin transporter, putative	2169	0.666667	10	17	34	4	6	0
LTRL590_000027000	LTRL590_000027000.1	cation transporter, putative	1842	1.6	13	55	28	8	5	0
LTRL590_020008400	LTRL590_020008400.1	UAA transporter family, putative	2880	4	25	45	75	20	5	0
LTRL590_030008800	LTRL590_030008800.1	MFS transporter, putative	2040	2.6	18	72	42	13	5	0
LTRL590_050009300	LTRL590_050009300.1	monocarboxylate transporter-like protein	1716	1.66667	8	30	12	5	3	0
LTRL590_060008200	LTRL590_060008200.1	folate/biopterin transporter, putative	2049	0.5	12	51	53	4	8	0
LTRL590_060018500	LTRL590_060018500.1	folate/biopterin transporter, putative	1962	0.333333	12	56	61	3	9	0
LTRL590_070009900	LTRL590_070009900.1	EamA-like transporter family, putative	1836	2.5	14	27	21	10	4	0
LTRL590_070019800	LTRL590_070019800.1	amino acid transporter, putative	1476	1.5	10	78	47	6	4	0
LTRL590_090007000	LTRL590_090007000.1	catalytic subunit of the vacuolar transporter chaperone 4, putative	2442	0.285714	9	49	50	2	7	0
LTRL590_090021700	LTRL590_090021700.1	ABC transporter, putative	678	2	9	61	65	6	3	1
LTRL590_110012500	LTRL590_110012500.1	nucleobase transporter	1653	1.25	9	21	38	5	4	0
LTRL590_110019200	LTRL590_110019200.1	Organic solute transporter Ostalpha, putative	2079	1	12	55	61	6	6	0
LTRL590_110019800	LTRL590_110019800.1	ABC transporter-like protein	441	2	3	63	30	2	1	0
LTRL590_120014100	LTRL590_120014100.1	ABC transporter, putative	4824	1.16667	39	62	64	21	18	0
LTRL590_130016400	LTRL590_130016400.1	nucleobase transporter	1506	0.333333	12	86	67	3	9	0
LTRL590_140009000	LTRL590_140009000.1	Transmembrane amino acid transporter protein, putative	2136	0.727273	19	56	54	8	11	0
LTRL590_140009600	LTRL590_140009600.1	Plasma-membrane choline transporter, putative	1824	0.454545	16	63	63	5	11	0
LTRL590_150014700	LTRL590_150014700.1	Nucleotide-sugar transporter, putative	1434	#DIV/0!	1	56	48	1	0	0
LTRL590_150015100	LTRL590_150015100.1	Sugar (and other) transporter, putative	1665	4	15	72	49	12	3	0
LTRL590_150017900	LTRL590_150017900.1	nucleoside transporter 1, putative	642	1.66667	8	51	19	5	3	0
LTRL590_150019000	LTRL590_150019000.1	MGT1 magnesium transporter	2508	3	12	49	49	9	3	0
LTRL590_160007300	LTRL590_160007300.1	mitochondrial ornithine transporter 1-like protein	1149	7	8	64	58	7	1	0
LTRL590_160010800	LTRL590_160010800.1	Sugar (and other) transporter, putative	528	1.5	5	36	30	3	2	0
LTRL590_180009300	LTRL590_180009300.1	UDP-galactose transporter	1689	3	16	71	88	12	4	0
LTRL590_180020700	LTRL590_180020700.1	UAA transporter family, putative	1092	0.5	6	60	71	2	4	0
LTRL590_190012400	LTRL590_190012400.1	transporter, putative	1467	1.8	14	54	72	9	5	0
LTRL590_190013200	LTRL590_190013200.1	folate/biopterin transporter, putative	2022	0.125	9	73	76	1	8	0
LTRL590_190019300	LTRL590_190019300.1	Triose-phosphate Transporter family, putative	966	1.66667	8	79	41	5	3	0
LTRL590_210016000	LTRL590_210016000.1	ABC transporter/ABC-2 type transporter, putative	2853	0.769231	23	62	54	10	13	0
LTRL590_220014200	LTRL590_220014200.1	UDP-galactose transporter, putative	1773	3	12	66	56	9	3	0
LTRL590_240008600	LTRL590_240008600.1	UDP-galactose transporter, putative	507	1	4	70	49	2	2	0
LTRL590_240021400	LTRL590_240021400.1	ABC transporter, putative	1950	#DIV/0!	0	44	0	0	0	0
LTRL590_240025300	LTRL590_240025300.1	fatty acid transporter protein-like protein	3951	1.1	21	76	55	11	10	0
LTRL590_250017400	LTRL590_250017400.1	MGT2 magnesium transporter	1242	0	4	25	56	0	4	0
LTRL590_270009700	LTRL590_270009700.1	glycosomal transporter (GAT3), putative	2067	1.14286	15	76	59	8	7	0
LTRL590_270018600	LTRL590_270018600.1	cation transporter, putative	1245	5	6	50	52	5	1	0
LTRL590_270022100	LTRL590_270022100.1	amino acid transporter, putative	1446	2.5	7	94	22	5	2	0
LTRL590_280023800	LTRL590_280023800.1	sulfate transporter-like protein	6021	0.666667	5	14	16	2	3	0
LTRL590_280026400	LTRL590_280026400.1	divalent cation transporter, putative	2037	#DIV/0!	3	17	4	3	0	0
LTRL590_280036800	LTRL590_280036800.1	phosphate transporter, putative	2205	#DIV/0!	0	9	13	0	0	0
LTRL590_290012200	LTRL590_290012200.1	phosphate transporter, putative	2130	1	16	62	53	8	8	0
LTRL590_290016100	LTRL590_290016100.1	ABC transporter-like protein	2166	1.6	13	44	16	8	5	0
LTRL590_300033100	LTRL590_300033100.1	Triose-phosphate Transporter family, putative	978	0.75	7	68	77	3	4	0
LTRL590_310007600	LTRL590_310007600.1	Endoplasmic reticulum vesicle transporter, putative	414	#DIV/0!	1	50	44	1	0	0
LTRL590_310010600	LTRL590_310010600.1	glycosomal transporter (GAT1), putative	2520	0.875	15	39	34	7	8	0
LTRL590_310010900	LTRL590_310010900.1	amino acid transporter aATP11, putative	1419	#DIV/0!	0	2	2	0	0	0
LTRL590_310011200	LTRL590_310011200.1	amino acid transporter aATP11, putative	1626	#DIV/0!	0	2	0	0	0	0
LTRL590_310011700	LTRL590_310011700.1	amino acid transporter aATP11, putative	1419	#DIV/0!	0	0	22	0	0	0
LTRL590_310012000	LTRL590_310012000.1	amino acid transporter aATP11, putative	1626	0	1	21	33	0	1	0
LTRL590_310015300	LTRL590_310015300.1	Transmembrane amino acid transporter protein, putative	492	#DIV/0!	0	16	82	0	0	0
LTRL590_310020400	LTRL590_310020400.1	ABC transporter, putative	699	1.5	5	5	69	3	2	0
LTRL590_310022500	LTRL590_310022500.1	ABC transporter, putative	513	0.25	5	61	38	1	4	0
LTRL590_310036500	LTRL590_310036500.1	zinc transporter-like protein	1356	0.5	9	103	79	3	6	0
LTRL590_310041200	LTRL590_310041200.1	Endoplasmic Reticulum-Golgi Intermediate Compartment (ERGIC)/Endoplasmic reticulum vesicle transporter, putative	1404	5	6	55	71	5	1	0
LTRL590_320027700	LTRL590_320027700.1	ABC transporter-like protein	2193	0.555556	14	55	30	5	9	0
LTRL590_320047300	LTRL590_320047300.1	Endoplasmic Reticulum-Golgi Intermediate Compartment (ERGIC)/Endoplasmic reticulum vesicle transporter, putative	930	0.571429	11	66	61	4	7	0
LTRL590_330006000	LTRL590_330006000.1	ZIP Zinc transporter, putative	1032	0.833333	11	54	55	5	6	0
LTRL590_330008400	LTRL590_330008400.1	glucose transporter/membrane transporter D2, putative	1881	0.307692	17	57	83	4	13	0
LTRL590_330019700	LTRL590_330019700.1	ABC transporter, putative	1968	0.833333	11	29	67	5	6	0
LTRL590_330039800	LTRL590_330039800.1	ABC transporter family-like protein	4311	0.454545	32	44	52	10	22	0
LTRL590_330041500	LTRL590_330041500.1	cation transporter, putative	1005	0.8	9	46	48	4	5	0
LTRL590_330042200	LTRL590_330042200.1	ABC transporter family-like protein	2880	5.66667	20	43	39	17	3	0
LTRL590_350033400	LTRL590_350033400.1	transporter-like protein	2097	0.416667	17	66	49	5	12	0
LTRL590_350033800	LTRL590_350033800.1	transporter, putative	2118	0.777778	32	52	100	14	18	0
LTRL590_350042200	LTRL590_350042200.1	membrane transporter protein, putative	2133	1	20	27	47	10	10	0
LTRL590_350042700	LTRL590_350042700.1	membrane transporter protein, putative	1836	1	10	53	71	5	5	0
LTRL590_350051100	LTRL590_350051100.1	mitochondrial phosphate transporter, putative	954	0	2	69	61	0	2	0
LTRL590_350051200	LTRL590_350051200.1	mitochondrial phosphate transporter, putative	954	0	3	99	59	0	3	0
LTRL590_350058400	LTRL590_350058400.1	folate/biopterin transporter, putative	1905	0.5	6	79	59	2	4	0
LTRL590_360012400	LTRL590_360012400.1	EamA-like transporter family, putative	1404	1.83333	17	70	80	11	6	0
LTRL590_360026300	LTRL590_360026300.1	inosine-guanosine transporter	1500	0.125	9	25	51	1	8	0
LTRL590_360029900	LTRL590_360029900.1	Plasma-membrane choline transporter, putative	1512	1.75	11	75	62	7	4	0
LTRL590_360055800	LTRL590_360055800.1	amino acid transporter, putative	2373	0.692308	22	47	70	9	13	0
LTRL590_360060200	LTRL590_360060200.1	Sugar efflux transporter for intercellular exchange, putative	720	1.25	9	63	85	5	4	0
LTRL590_360075500	LTRL590_360075500.1	glucose transporter 2	1962	2.07143	43	84	53	29	14	0

[truncated: 8 more sheets: Azad, K112, KK27, Kubba, LT1, LT2, Rupert, ATCC50129]
